# Supplementary material for: Genome-wide association study and genomic prediction of root system architecture traits in Sorghum (Sorghum bicolor (L.) Moench) at the seedling stage
Source: BMC Plant Biol. 2025 Jan 17;25:69. doi: 10.1186/s12870-025-06077-w (PMC11740658; doi:10.1186/s12870-025-06077-w)
Supplement: Supplementary file 1 — Supplementary Material 1: Supplementary Table 1: Phenotypic mean values of RSA traits measured for 21-day-old seedlings in Ethiopian sorghum genotypes. [file 12870_2025_6077_MOESM1_ESM.xlsx]

## Sheet: Raw data
Supplementary Table 1. The raw phenotypic data of RSA traits measured for 21-day-old seedlings in Ethiopian sorghum genotypes.
genotype	Replication	NRA	NNR	NRL	FSW	DSW	LA
9137	1	52.99	5	25.651	1.56	0.26	NA
15888	1	40	5	102.319	3.21	0.83	15.8976
15909	1	40.155	5	39.485	1.48	0.17	7.81632
16168	1	42.785	4	20.768	0.71	0.09	5.796
17513	1	18.69	6	88.122	2	0.68	13.8
17538	1	28.0925	5	83.38	1.84	0.2	4.3125
19619	1	30.2675	5	46.49	0.99	0.11	6.4032
19624	1	33.295	8	110.774	3.31	0.67	7.038
19626	1	39.3675	6	75.853	2.08	0.76	6.21
19628	1	31.8	8	180.455	3.36	NA	7.9695
27897	1	38.3725	6	57.02	1.31	0.14	2.76
27913	1	26.6067	4	110	3.98	0.49	19.32
27917	1	43.5238	4.38365	55	NA	NA	NA
27920	1	35.2067	5	28.771	1.16	0.15	6.9207
69171	1	25.0067	5	24.8	0.63	0.08	6.21
69227	1	51.8025	6	33.743	1.44	0.18	5.52
69229	1	30.925	4	33.466	0.76	0.11	4.2504
69236	1	39.895	6	134.706	3.01	0.36	12.42
69237	1	21.88	2	21	0.89	0.11	9.522
69261	1	34.9725	5	52.625	1.73	0.17	16.56
69265	1	45.37	4	70.931	1.59	0.52	4.1055
69266	1	29.7939	4	97.706	2.07	0.21	9.384
69284	1	35.6467	4	60.899	1.86	0.33	13.662
69291	1	54.95	5	68.799	1.72	0.2	6.624
69294	1	25.38	3	29.729	1.5	0.15	6.762
69310	1	36.9333	5	67.943	1.99	0.21	7.866
69493	1	37.865	6	38.885	2.53	0.31	3.105
69496	1	32.1322	7	71.172	1.47	0.15	12.7995
69503	1	17.5475	6	95.823	1.99	0.22	3.588
69540	1	49.565	6	39.622	1.13	0.12	4.3125
70933	1	29.6425	7	93.103	2.66	0.46	10.626
75284	1	36.005	4	61	1.74	0.2	8.694
210917	1	25.2433	4	22.131	0.86	0.1	3.105
210951	1	28.6925	7	77.514	2.31	0.44	6.003
210955	1	33.0925	9	83.986	2.73	0.31	3.795
210957	1	40.19	4	65.679	1.19	0.49	5.0025
210958	1	20.5121	9	64	2.93	0.44	16.905
210981	1	43.965	6	68.095	0.96	0.14	6.5205
212542	1	32.5533	6	67.106	2.4	0.38	8.3904
223505	1	22.05	6	137.752	3.98	NA	7.245
223513	1	28.5825	4	29.454	0.96	0.09	4.3125
223565	1	39.56	4	30.886	0.86	0.09	3.105
223576	1	23.105	6	91.503	2.17	0.66	5.589
223579	1	33.8966	6	98.998	1.06	0.12	10.764
223585	1	44.41	5	54.135	1.56	0.19	5.52
223587	1	40.8825	4	81.569	1.38	0.17	7.452
225836	1	48.215	5	130	2.51	0.38	13.8
225838	1	24.49	5	48.864	1.34	0.19	4.968
226046	1	28.915	9	186.016	NA	0.07	3.933
226056	1	33.315	5	68.529	2.01	0.21	5.796
226066	1	36.8825	5	80.55	1.32	0.16	2.277
226079	1	30.2567	4	35.996	1.28	0.18	9.177
236733	1	57.81	4	92.1	1.92	0.26	9.177
237029	1	33.7275	6	52.009	1.4	0.18	6.9
237264	1	37.825	7	77.449	2.48	0.29	13.248
237287	1	45.375	7	61.317	1.71	0.21	6.8724
237292	1	31.71	4	113.724	0.98	0.09	7.452
237301	1	36.2733	6	76.319	1.53	0.2	7.245
237308	1	35.085	7	67.315	4.49	0.5	21.252
238379	1	35.4467	3.8805	36.205	NA	NA	NA
238380	1	24.3234	6	38.282	2.15	0.34	13.041
238391	1	27.57	8	138.098	2.52	NA	10.143
238394	1	8.00015	4.88679	23	NA	NA	NA
238397	1	18.5275	6	107.911	2.92	0.34	9.177
238403	1	28.8769	6	100	3.27	0.43	10.488
238408	1	NA	NA	100	NA	NA	NA
238412	1	19.6605	6	74	1.85	0.27	8.28
238416	1	35.3867	7	105.774	2.4	0.33	9.936
238417	1	30.85	7	80.947	1.74	0.22	5.52
238420	1	35.4125	5	62.993	1.34	0.17	5.796
238456	1	34.7133	4	58.672	1.61	0.35	9.177
239113	1	34.14	6	86.539	2.21	0.39	10.143
239116	1	25.865	5	65.157	1.67	0.18	9.384
239118	1	29.7255	4	70	0.83	0.09	7.659
239121	1	33.22	3	36.721	1.09	0.14	3.45
239122	1	26.8412	6	63.877	0.76	0.1	NA
239124	1	38.595	10	193.174	4.6	NA	16.56
239126	1	19.775	9	157.635	1.4	0.17	7.245
239133	1	25.4731	NA	21	NA	NA	NA
239134	1	22.7285	5	50	1.62	0.21	5.0025
239135	1	31.515	5	46.81	1.87	0.23	13.2825
239136	1	30.2181	3.8805	25	NA	NA	NA
239138	1	NA	3.37736	35	NA	NA	NA
239141	1	55.99	5	35	1.86	0.25	11.868
239161	1	31.8367	5	53.478	1.14	0.14	9.66
239162	1	34.13	7	116.541	3.2	0.73	8.694
239163	1	22.11	5	42.598	1.14	0.13	11.178
239168	1	14.73	6	87.98	0.66	0.08	4.14
239174	1	25.43	7	140.223	2.66	NA	11.8335
239183	1	41.2825	9	95	3.21	NA	9.177
239185	1	25.5612	9	65	2.59	0.37	8.28
239191	1	33.9333	4	40.06	1.21	0.13	7.038
239192	1	40.33	5	37	2.35	0.29	10.143
239193	1	22.3033	5	71.986	2.72	0.31	4.554
239195	1	24.4525	5	69.175	1.96	0.28	14.904
239197	1	34.3	5	46.817	1.56	0.18	8.487
239212	1	37.6975	7	76.855	2.62	NA	12.42
239214	1	40.2031	4.88679	35	NA	NA	NA
239219	1	35.725	8	110.525	2.52	0.52	8.211
239225	1	14.4316	5.38994	68	NA	NA	NA
239249	1	29.9367	5	76.611	1.86	0.23	8.28
239262	1	34.015	9	94.923	2.7	0.31	10.488
239761	1	NA	7	65	1.8	0.2	7.038
241187	1	37.2744	10	87	3.42	NA	10.626
241189	1	36.34	5	56.924	1.55	0.3	6.21
241196	1	39.47	8	54	3.81	0.44	17.595
241197	1	33.4102	4	52	2.08	0.27	12.765
241201	1	43.195	4	30.976	1.16	0.16	6.9
241233	1	19.8534	8	95	3.33	0.39	1.104
241236	1	29.005	4	32.399	2.74	0.28	10.143
241241	1	41.8567	6	37.977	2.5	0.27	7.5831
241255	1	34.7875	9	84.907	2.47	0.28	9.384
241278	1	33.5025	8	37.219	2.07	0.2	3.6225
241279	1	36.205	7	90.499	2.77	0.34	9.66
241280	1	32.5574	6.89937	54	NA	NA	NA
241281	1	40.0161	5	65	3.81	0.67	18.975
241289	1	42.29	5	91.447	2.08	0.22	4.14
241689	1	37.9325	5	81.894	1.12	0.13	6.9
241691	1	31.8718	5.89308	62	NA	NA	NA
239227/114	1	36.435	7	63.74	1.14	0.15	5.796
239227/305	1	28.3096	7.40252	86	NA	NA	NA
B35	1	36.9925	7	66.064	1.93	0.25	2.898
ESH-1	1	28.9433	6	85.531	3.17	NA	9.936
Melkam	1	19.8639	NA	84	NA	NA	NA
SB1	1	40.51	6	96.032	0.95	0.11	6.762
SB100	1	28.035	4	125	1.69	0.16	5.6925
SB101	1	28.3975	7	114.419	3.45	0.86	12.696
SB103	1	21.6568	5.89308	80	NA	NA	NA
SB106	1	34.453	8.40881	86	NA	NA	NA
SB107	1	36.685	4	35	2.23	0.26	17.0775
sb11	1	38.79	4	30.767	1.1	0.15	7.038
SB119	1	30.19	4	84.209	1.53	0.21	11.592
SB12	1	30.2404	8	150	4.18	0.7	9.177
SB120	1	33.8733	6	104.058	1.2	0.15	5.796
SB124	1	32.32	6	44.389	1.47	0.19	NA
SB125	1	32.32	6	44.389	1.47	0.19	6.2031
SB13	1	31.185	9	94.464	4.83	0.57	13.248
SB14	1	27.6425	7	93.864	1.76	NA	7.659
SB15	1	29.4425	8	199.204	2.94	NA	7.038
SB16	1	17.88	8	54.97	2.48	0.27	12.42
SB17	1	14.835	10	210	4.86	0.62	16.146
SB21	1	24.4014	4.38365	21.858	NA	NA	NA
SB27	1	29.7758	9.41509	189	NA	NA	NA
SB29	1	NA	NA	78	NA	NA	NA
sb30	1	24.4027	8	44.153	3.21	0.42	15.87
SB31	1	25.165	6	87.753	1.57	0.22	9.108
SB4	1	31.097	4.38365	40	NA	NA	NA
SB5	1	39.8967	5	80.027	2.66	0.39	12.144
SB53	1	32.53	5	89.495	2.44	0.51	8.694
SB58	1	16.2668	7.90566	140	NA	NA	NA
SB58/SB102	1	42.3933	7	190	3.51	0.55	22.08
SB59	1	17.6165	4	89.532	2.42	0.3	18.63
SB60	1	25.145	6	87.055	2.44	0.48	9.177
SB7	1	45.79	4	30.337	NA	NA	4.968
SB74	1	21	8	102	6.6	0.7	NA
SB78	1	50.54	7	48.53	3.14	0.46	6.624
SB79	1	41.93	5	32.862	0.87	0.14	NA
SB83	1	18.2267	10	140	2.85	0.36	13.248
SB84	1	41.08	8	82	2.85	0.36	NA
SB98	1	26.4575	10	169.28	3.7	0.36	7.452
9137	2	52.99	5	54.651	1.56	0.26	NA
15888	2	40.2233	5	102.319	3.21	0.83	15.8976
15909	2	40.155	8	215.203	4.58	0.5	13.524
16168	2	46.9333	4	56.329	1	0.17	10.8675
17513	2	45.4933	7	128	3.23	0.46	11.592
17538	2	32.69	5	83.38	1.84	0.2	4.3125
19619	2	37.155	5	85.974	2.25	0.67	9.66
19624	2	18.365	8	168.914	3.31	0.67	7.038
19626	2	29.4025	6	76.622	1.55	0.2	11.6748
19628	2	43.96	4	103.272	2.56	NA	16.767
27897	2	34.8675	8	127.328	1.61	0.23	7.245
27913	2	21.4175	4	140.873	3.98	0.49	19.32
27917	2	39.0475	7	126.426	1.56	0.23	8.556
27920	2	34.3667	5	52.26	0.8	0.1	12.144
69171	2	30.76	4	52.946	1.76	0.3	1.587
69227	2	53.2622	7	150	3.4	0.49	16.008
69229	2	37.69	7	128.713	2.92	0.71	8.211
69236	2	35.29	6	84.353	0.92	0.14	7.038
69237	2	29.9855	5.22956	23	NA	NA	NA
69261	2	43.18	6	97.372	1.64	0.19	5.796
69265	2	41.42	6	120	1.76	0.24	7.866
69266	2	31.4175	4	97.706	2.07	0.21	9.384
69284	2	43.4	5	84.912	1.76	0.23	10.143
69291	2	29.8	5	68.799	1.72	0.2	6.624
69294	2	21.855	4	61.4	1.3	0.15	6.762
69310	2	34.03	7	200.947	3.43	0.44	8.487
69493	2	34.2538	5	70	2	0.32	8.694
69496	2	41.9025	7	71.172	1.47	0.15	12.7995
69503	2	53.0325	7	146.031	2.68	0.3	4.485
69540	2	35.15	3	60.952	0.53	0.12	5.9202
70933	2	31.1225	7	143.336	4.42	0.44	10.143
75284	2	54.2633	4	91.351	1.74	0.2	8.694
210917	2	36.95	7	176.018	3.61	0.64	11.109
210951	2	37.9	7	130	5.25	0.73	19.32
210955	2	39.2131	7.74528	130	NA	NA	NA
210957	2	45.1367	4	61.984	1.45	0.17	12.144
210958	2	31.01	9	100	2.93	0.44	16.905
210981	2	42.58	4	118.899	1.88	0.25	11.799
212542	2	33.675	6	114.976	1.68	0.21	7.245
223505	2	24.015	6	150	3.98	NA	7.245
223513	2	30.7025	5	42.278	2.47	0.25	7.245
223565	2	39.41	5	107.794	1.35	0.19	5.796
223576	2	26.525	7	104.203	2.48	NA	7.728
223579	2	40.8333	7	169.424	2.9	0.31	9.936
223585	2	43.975	6	91.164	1.4	0.15	5.52
223587	2	43.8967	4	72.567	1.69	0.21	6.21
225836	2	31.1967	5	192.238	2.51	0.38	13.8
225838	2	37.53	6	81.907	1.92	0.22	5.796
226046	2	31.35	5	120	0.71	0.11	5.313
226056	2	46.41	5	105.247	2.59	NA	6.762
226066	2	49.04	5	92.65	2.16	0.23	7.728
226079	2	34.9725	3	75	4.15	0.5	16.905
236733	2	34.9467	4	59.079	1.43	0.15	8.004
237029	2	40.8233	6	125.611	3.62	0.43	10.488
237264	2	39.7062	5	40	0.9	0.12	6.624
237287	2	31.5975	7	282.442	4.87	0.57	12.144
237292	2	37.7533	4	113.724	0.98	0.09	7.452
237301	2	38.565	5	128.624	1.48	0.17	10.557
237308	2	30.3075	7	188.688	4.49	0.5	21.252
238379	2	38.995	5	110.929	1.39	0.12	5.382
238380	2	28.0775	8	173.419	3.88	0.47	14.49
238391	2	34.61	5	134.418	3.04	0.33	18.216
238394	2	29.3075	7	163.39	2.66	0.4	9.66
238397	2	23.1275	7	129.262	3.31	NA	12.1095
238403	2	36.5775	6	154.132	3.27	0.43	10.488
238408	2	NA	NA	150	NA	NA	NA
238412	2	26.05	6	158.913	2.6	NA	9.108
238416	2	25.1275	4	108.55	2.5	0.29	17.457
238417	2	46.61	4	50.546	0.77	0.11	7.866
238420	2	33.9333	6	93.408	2.42	0.27	14.2416
238456	2	38.2275	5	107.711	1.06	0.12	7.452
239113	2	35.54	8	285.984	4.8	NA	16.56
239116	2	44.99	4	133.783	2.7	0.46	18.63
239118	2	34.13	6	160.163	2.7	NA	11.592
239121	2	34.92	4	49.343	1.5	0.19	11.04
239122	2	25.0875	8	228.133	3.36	0.41	10.143
239124	2	39.415	9	262.909	6.3	0.9	11.178
239126	2	27.4925	9	177.848	2.33	0.28	9.177
239133	2	15.53	NA	34.569	NA	NA	NA
239134	2	21.8625	11	185.767	3.22	NA	11.592
239135	2	32.91	7	166.763	1.96	0.3	12.1716
239136	2	31.1945	5	92.657	2.88	0.31	12.696
239138	2	44.9267	4	47.253	0.82	0.11	9.66
239141	2	32.2467	5	98.024	2.25	0.29	9.315
239161	2	33.9833	6	148.78	1.41	0.18	6.831
239162	2	35.025	7	116.541	3.2	0.73	8.694
239163	2	23.135	6	121.182	1.35	0.18	12.075
239168	2	24.535	5	120.651	0.95	0.11	3.45
239174	2	36.3925	9	135.861	2.57	0.65	7.038
239183	2	30.7725	9	222.217	3.21	NA	9.177
239185	2	31.115	9	125	2.59	0.37	8.28
239191	2	41.27	2	64.839	0.62	0.07	8.211
239192	2	29.515	5	97.049	2.35	0.29	10.143
239193	2	39.4933	8	130	3.94	0.6	17.25
239195	2	31.185	4	56.924	0.7	0.09	7.935
239197	2	19.6067	9	182.3	4.61	0.7	10.143
239212	2	37.8067	7	149.908	3.27	0.52	14.283
239214	2	43.4733	4	105.593	1.74	0.22	11.8335
239219	2	33.985	11	285.436	4.89	0.56	11.592
239225	2	22.5275	5	149.805	2.71	0.29	19.32
239249	2	25.915	6	85.739	2.51	0.5	10.3845
239262	2	36.845	7	99.517	2.66	0.26	8.211
239761	2	35.145	7	145.721	1.8	0.2	7.038
241187	2	41.6525	10	164.222	3.42	NA	10.626
241189	2	33.97	6	135.168	2.17	0.2	6.21
241196	2	39.19	8	130	3.81	0.44	17.595
241197	2	31.06	4	156.567	2.08	0.27	12.765
241201	2	NA	4	77.454	0.92	0.11	5.8788
241233	2	26.5425	8	213.082	3.33	0.39	1.104
241236	2	24.205	4	148.373	2.74	0.28	10.143
241241	2	37.08	6	268.727	4.63	0.55	16.56
241255	2	32.3825	10	178.136	3.2	NA	13.8
241278	2	44.54	7	110	2.41	0.35	11.04
241279	2	26.4033	8	209.806	5.05	0.6	17.25
241280	2	40.7575	9	147.551	3.53	0.46	13.524
241281	2	42.7825	5	197.171	3.81	0.67	18.975
241289	2	36.215	9	256.125	4.18	0.5	5.0508
241689	2	28.6467	4	64	1.66	0.2	8.694
241691	2	28.185	6	113.592	1.38	0.28	8.694
239227/114	2	29.085	8	216.816	3.95	0.48	12.7305
239227/305	2	35.4575	9	355.225	3.16	0.32	9.4185
B35	2	36.4446	7.74528	79	NA	NA	NA
ESH-1	2	25.8967	4	120.61	1.47	0.2	9.66
Melkam	2	20.6033	3	70	1.29	0.19	10.488
SB1	2	42.7716	6.23585	140	NA	NA	NA
SB100	2	34.895	9	279.049	6.36	0.93	17.25
SB101	2	28.8559	7	148.495	2.59	0.44	8.28
SB103	2	22.6933	7	145.317	3.03	NA	11.109
SB106	2	38.09	9	148.114	5.32	0.6	18.63
SB107	2	27.76	4	86.043	2.23	0.26	17.0775
sb11	2	35.0075	5	137.426	2.03	0.32	11.592
SB119	2	27.8275	4	84.209	1.53	0.21	11.592
SB12	2	25.464	8	267.007	4.18	NA	9.177
SB120	2	35.8725	6	103.935	2.66	0.3	7.9695
SB124	2	32.32	6	120	1.47	0.19	NA
SB125	2	32.32	6	120	1.47	0.19	NA
SB13	2	16.4725	9	221.84	4.83	0.57	13.248
SB14	2	16.8875	8	236.399	2.95	0.32	14.352
SB15	2	28.076	9	280.356	3.74	0.43	9.177
SB16	2	23.6675	8	113.252	2.48	0.27	12.42
SB17	2	19.36	10	297.658	4.86	0.62	16.146
SB21	2	27.425	5	43.527	1.01	0.14	7.245
SB27	2	31.75	10	346.395	4.9	0.65	16.905
SB29	2	26.1675	7	106.037	1.71	0.18	8.004
sb30	2	26.5825	10	196.468	5.02	0.52	11.592
SB31	2	37.9567	8	149.178	2.71	0.3	8.832
SB4	2	34.615	6	100.183	1.85	0.21	5.244
SB5	2	27.3167	7	173.436	4.7	NA	12.42
SB53	2	33.8033	4	56.78	1.34	NA	7.452
SB58	2	16.605	9	184.772	3.98	NA	10.212
SB58/SB102	2	31.405	9	367.442	6.1	0.91	14.7384
SB59	2	21.735	8	172.778	3.68	0.7	12.696
SB60	2	30.4825	7	264.121	5.45	NA	7.728
SB7	2	35.59	6	83.843	0.92	0.1	9.177
SB74	2	19.725	8	200.054	6.6	0.7	15.18
SB78	2	28.83	7	203.914	2.74	0.31	7.245
SB79	2	33.87	5	37.575	0.87	0.14	6.624
SB83	2	18.9333	10	247.149	2.85	0.36	13.248
SB84	2	41.08	6	165	1.58	0.24	NA
SB98	2	30.715	10	225.499	4.08	0.39	14.352
9137	3	52.99	5	54.651	1.56	0.26	14.904
15888	3	44.37	5	92.305	3.21	0.83	15.8976
15909	3	38.385	8	101.099	4.58	0.5	13.524
16168	3	52.5667	4	36.407	0.67	0.16	7.245
17513	3	47.675	7	128.75	3.23	0.46	11.592
17538	3	38.25	5	105.943	1.84	0.2	4.3125
19619	3	39.7127	4	139.035	2.96	0.38	20.7
19624	3	31.7819	8	168.914	3.31	0.67	7.038
19626	3	44.4533	5.98428	167.991	1.89	0.31	8.556
19628	3	45.86	4	20.533	2.56	NA	16.767
27897	3	35.8025	5	77.378	2.44	0.34	14.283
27913	3	24.84	6	189.392	5.69	0.78	14.904
27917	3	60.8633	3	40.837	0.9	0.17	10.764
27920	3	50.715	4	104.779	1.07	0.2	11.04
69171	3	33.8481	4	53.666	1.76	0.3	1.587
69227	3	52.155	7	211.638	3.4	0.49	16.008
69229	3	48.235	4	69.063	0.85	0.14	6.21
69236	3	45.345	4	43.919	0.99	0.14	6.7275
69237	3	35.815	7	120.429	2.2	0.35	12.075
69261	3	42.0275	4	133.493	2.88	0.44	16.215
69265	3	50.85	6	120.359	1.76	0.24	7.866
69266	3	41.205	4	88.364	2.07	0.21	9.384
69284	3	45.5613	5	63.522	1.76	0.23	10.143
69291	3	38.24	5	99.239	1.72	0.2	6.624
69294	3	41.995	4	144.89	2.7	0.37	13.8
69310	3	51.2	6	154.572	1.75	0.24	13.662
69493	3	28.3133	5	193.152	2	0.32	8.694
69496	3	35.3675	7	186.955	4.48	NA	16.56
69503	3	59.045	7	157.729	3.4	0.52	7.245
69540	3	29.31	3	100.83	1.11	0.14	9.177
70933	3	36.363	7	143.336	4.42	0.44	10.143
75284	3	57.715	4	123.582	1.74	0.2	8.694
210917	3	37.95	4	176.018	2.33	0.38	16.56
210951	3	18.67	7	324.835	5.25	0.73	19.32
210955	3	42.9425	5	138.262	2.35	0.32	7.452
210957	3	40.2825	5	67.967	2.7	0.36	10.3845
210958	3	23.165	9	196.473	2.93	0.44	16.905
210981	3	30.95	4	124.745	2.02	0.34	16.56
212542	3	41.2075	6	48.293	1.68	0.21	7.245
223505	3	28.9668	6	156	3.98	NA	7.245
223513	3	39.635	5	74.089	2.47	0.25	7.245
223565	3	39.265	5	115.145	1.76	0.26	11.178
223576	3	30.7605	7	104	2.48	NA	7.728
223579	3	39.9433	4	101.867	1.73	0.22	14.145
223585	3	59.13	7	136.117	2.2	0.32	8.832
223587	3	44.6625	6	154.372	3.03	0.43	10.557
225836	3	34.4225	6	180.827	3.37	0.59	11.592
225838	3	36.9944	10	134.811	3.4	0.52	15.18
226046	3	38.8225	4	148.276	3	0.37	16.146
226056	3	45.9026	5	101.647	2.59	NA	6.762
226066	3	67.48	5	45.322	2.16	0.23	7.728
226079	3	23.09	3	109.823	4.15	0.5	16.905
236733	3	31.885	3	81.483	1.63	0.25	11.4885
237029	3	36.7767	6	115.509	3.62	0.43	10.488
237264	3	39.19	5	49.904	0.9	0.12	6.624
237287	3	52.365	6	124.266	2.44	0.32	10.488
237292	3	41.2725	4	100.519	1.59	0.24	11.799
237301	3	37.39	3	84.126	1.88	0.29	11.592
237308	3	32.1067	7	188.688	4.49	0.5	21.252
238379	3	47.8367	4	85.978	1.38	0.2	5.796
238380	3	33.6725	6	220.156	2.15	0.34	13.041
238391	3	35.72	7	204.31	2.87	0.39	9.384
238394	3	20.5353	4	140	0.8	0.11	11.178
238397	3	42.1875	7	167.616	2.45	0.38	9.384
238403	3	34.2225	7	179.59	3.89	0.57	15.87
238408	3	37.4867	NA	168.179	0.96	0.17	10.143
238412	3	26.4325	6	121.925	1.85	0.27	8.28
238416	3	52.375	5	137.554	1.4	0.2	12.075
238417	3	40.81	4	84.95	1.29	0.2	8.901
238420	3	33.3133	5	115.335	3.58	0.46	19.734
238456	3	42.4892	5	110	1.06	0.12	7.452
239113	3	42.3225	8	146.321	4.8	NA	16.56
239116	3	33.68	4	138	2.7	0.46	18.63
239118	3	38.3567	4	114.272	2.94	0.53	17.94
239121	3	30.52	4	51.072	1.48	0.27	12.696
239122	3	41.6667	4	140.74	1.85	0.26	9.177
239124	3	44.95	9	162.79	7.04	NA	11.178
239126	3	32.0125	9.00314	125.915	4.07	0.58	10.626
239133	3	48.505	2	45.515	0.49	0.08	4.416
239134	3	36.7175	6	117.582	3.37	0.46	15.87
239135	3	55.9667	4	145	1.16	0.17	13.041
239136	3	42.2713	4	48.515	0.82	0.14	6.624
239138	3	NA	4	147.305	0.82	0.11	9.66
239141	3	34.295	5	127.175	1.86	0.25	11.868
239161	3	25.21	7	249.591	2.75	0.4	10.143
239162	3	43.965	7	77.996	3.2	0.73	8.694
239163	3	46.7025	6	155.525	2.31	0.34	14.283
239168	3	23.485	4	131.335	2.36	0.32	10.212
239174	3	36.135	9	256.662	3.49	0.55	16.767
239183	3	32.32	11	174.389	3.97	0.57	12.1095
239185	3	33.095	9	166.551	2.59	0.37	8.28
239191	3	44.28	4	83.45	1.08	0.17	8.832
239192	3	36.7767	8	201.599	4.23	0.69	14.352
239193	3	40.265	8	268.841	3.94	0.6	17.25
239195	3	24.4467	4	120.258	1.79	0.34	11.3505
239197	3	25.9533	4	180.827	2.24	0.32	11.316
239212	3	34.4825	7	66.087	3.27	0.52	14.283
239214	3	49.8375	7	100.778	3.07	0.46	10.488
239219	3	40.8636	9.50629	200	NA	NA	NA
239225	3	19.5625	7	148.964	3.95	0.58	17.94
239249	3	36.7225	8	186.464	4.87	0.7	21.252
239262	3	39.7825	8	220.245	4.09	0.55	13.041
239761	3	NA	7	120	1.8	0.2	7.038
241187	3	45.8375	12	298.464	4.28	0.7	16.56
241189	3	40.2667	4	139.428	2.05	0.26	9.384
241196	3	39.2375	8	174.281	3.81	0.44	17.595
241197	3	48.75	3	115.718	1.43	0.2	9.177
241201	3	NA	4	70.96	0.92	0.11	5.8788
241233	3	26.3233	5	168.16	1.85	0.31	11.592
241236	3	40.33	4	92.676	1.86	0.25	12.1095
241241	3	36.7667	6	174.675	4.13	0.51	1.863
241255	3	48.1	10	201.408	4.25	0.77	12.144
241278	3	47.295	6	153.035	2.41	0.35	11.04
241279	3	31.9425	8	201.938	3.64	0.67	11.868
241280	3	37.3575	6	165.922	2.34	0.34	6.624
241281	3	50.1567	4	71.123	1.59	0.24	12.42
241289	3	21.3275	7	145.494	2.54	0.3	9.9015
241689	3	39.2884	4	74.032	1.66	0.2	8.694
241691	3	48.5675	7	166.741	2.95	0.46	9.66
239227/114	3	20	7	254.38	3.31	0.43	12.42
239227/305	3	34.215	7	157.87	1.71	0.26	6.21
B35	3	33.54	7	79.398	2.56	NA	10.2465
ESH-1	3	41.6	4	58.769	0.76	0.14	6.21
Melkam	3	32.2833	NA	143.045	3.28	0.55	13.8
SB1	3	42.5975	5	172.352	2.46	0.46	15.87
SB100	3	40.9475	7	223.823	2.9	0.42	12.903
SB101	3	27.0525	7	188.995	2.59	0.44	8.28
SB103	3	33.7567	6	149.164	5.13	0.69	20.493
SB106	3	43.7925	9	184.343	5.24	0.73	24.288
SB107	3	46.3375	4	47.088	1.07	0.16	9.108
sb11	3	42.9202	5	137.426	2.03	0.32	11.592
SB119	3	34.9806	4	45.855	1.53	0.21	11.592
SB12	3	31.64	8	205.87	4.43	0.8	18.009
SB120	3	47.4725	7	219.572	3.89	0.52	18.63
SB124	3	41.3875	4	146.895	1.62	0.22	NA
SB125	3	41.3875	4	146.895	1.62	0.22	7.176
SB13	3	28.3075	9	175.864	4.83	0.57	13.248
SB14	3	43.485	6	157.705	2.42	0.27	13.248
SB15	3	24.4575	8	186.588	2.66	0.38	12.144
SB16	3	29.835	9	209.549	4.48	0.64	17.94
SB17	3	14.835	10	380.68	4.86	0.62	16.146
SB21	3	34.48	5	175.813	1.87	0.32	15.18
SB27	3	40.8367	10	162.903	4.9	0.65	16.905
SB29	3	NA	NA	146.085	NA	NA	NA
sb30	3	35.325	8	252.273	3.21	0.42	15.87
SB31	3	35.865	6	130.724	2.58	0.37	9.66
SB4	3	40.5975	4	106.308	2.11	0.35	13.662
SB5	3	35.0533	NA	216.826	2.66	0.39	12.144
SB53	3	37.6675	7	192.137	3.03	0.42	12.144
SB58	3	29.1325	8	202.979	4.93	0.79	11.592
SB58/SB102	3	41.9675	7	329.652	4.01	0.55	22.08
SB59	3	26.685	5	197.547	3.59	0.55	15.525
SB60	3	36.5175	7	239.32	4.98	0.69	16.146
SB7	3	48.7767	5	129.111	1.44	0.28	11.109
SB74	3	17.4525	6	84.202	2.46	0.31	11.109
SB78	3	49.985	7	115.454	2.06	0.32	9.177
SB79	3	50.0167	3	35.206	1.01	0.2	6.21
SB83	3	29.8667	8	162.96	3.08	0.47	12.42
SB84	3	42.5967	5	199.689	1.58	0.24	7.728
SB98	3	36.715	10	338.446	4.08	0.39	14.352

## Sheet: BLUPs
Supplementary Table 1. Phenotypic BLUP values of RSA traits measured for 21-day-old seedlings in Ethiopian sorghum genotypes.
Genotype	NRA	NNR	NRL	FSW	DSW	LA
27897	35.969	6.28444	96.8313	1.91779	0.26551	8.75408
27917	44.1342	4.95844	87.6362	1.43156	0.232465	9.43557
27920	38.6389	4.84824	79.1424	1.30039	0.199808	10.1174
223565	38.1514	4.84824	94.9903	1.54947	0.222551	7.76757
226056	39.9065	5.13548	100.023	2.40271	0.30378	7.58967
225836	37.1066	5.42272	153.065	2.72069	0.42724	12.2473
225838	33.5882	6.85893	97.7298	2.26227	0.321105	9.14221
69496	36.0544	6.85893	112.576	2.46365	0.228645	12.9427
69493	33.9248	5.42272	106.224	2.22782	0.326159	7.8646
210917	33.8562	5.13548	123.031	2.29937	0.369119	10.2743
69294	31.2653	3.98652	90.8414	1.95489	0.255402	9.46566
19619	35.5162	4.84824	99.1085	2.14038	0.379227	11.678
19624	29.8911	7.72065	140.375	3.12875	0.594024	8.01015
237292	36.371	4.27376	112.266	1.43818	0.192227	9.32011
237301	36.7254	4.84824	103.202	1.79325	0.252875	9.95083
238391	33.3236	6.57169	146.951	2.73128	0.340675	11.9077
238394	23.8135	5.3902	111.898	1.79206	0.269662	9.90028
238403	33.7455	6.28444	136.907	3.26125	0.447456	11.6974
238408	34.4088	NA	133.286	1.50488	0.238021	9.62748
236733	39.6725	3.98652	90.0592	1.8171	0.252875	9.78102
238397	29.9862	6.57169	130.166	2.79753	0.36152	10.25
238412	27.2086	5.9972	118.527	2.16688	0.300652	9.07752
238416	36.8823	5.42272	117.837	2.16688	0.293308	12.312
238420	34.4535	5.42272	99.1637	2.44246	0.313524	12.3831
237264	37.792	5.70996	74.8418	1.63162	0.220024	9.27159
238379	39.1114	4.52667	90.1641	1.54331	0.205412	6.94304
238380	30.5158	6.57169	136.473	2.66504	0.3767	12.5707
SB1	39.9662	5.77771	131.004	1.97775	0.310796	10.981
SB4	35.3202	4.95844	93.2814	1.97232	0.28657	9.30883
SB5	34.3603	5.93917	145.428	3.1526	0.381809	11.6651
SB7	40.9818	5.13548	92.5358	1.3955	0.225702	8.98049
SB12	30.8176	7.72065	180.982	3.8866	0.625281	11.5842
SB13	28.116	8.58237	150.526	4.33707	0.518213	12.3767
SB14	30.9768	6.85893	149.547	2.38681	0.296714	11.3255
SB15	29.5431	8.00789	191.064	2.97242	0.371109	9.70824
SB16	27.028	8.00789	123.871	2.99891	0.384281	13.0883
SB17	21.7212	9.4441	242.836	4.36091	0.556119	14.4144
SB21	30.5711	4.95844	92.0481	1.58297	0.252754	10.3861
SB27	34.3831	9.27609	198.555	4.07768	0.536805	13.8714
SB29	31.6125	6.48322	112.768	1.92967	0.256956	9.26445
SB31	33.5816	6.57169	121.513	2.31527	0.310997	9.53035
239113	36.6717	7.14617	156.741	3.62692	0.395747	13.2015
239116	34.8989	4.561	114.357	2.37091	0.364064	13.9939
237287	40.7873	6.57169	144.9	2.88762	0.364064	9.9767
239118	34.3474	4.84824	116.103	2.21192	0.327704	11.7783
241289	33.7824	6.85893	150.735	2.82933	0.343848	7.5363
239121	33.5041	3.98652	67.801	1.57597	0.237713	9.43331
239124	39.2732	8.86962	180.049	5.25125	0.624825	12.1826
239126	28.903	8.58328	143.356	2.56435	0.346375	9.40097
239133	31.3313	3.40686	59.4007	1.23993	0.192037	7.10074
239134	29.3846	7.14617	118.18	2.67299	0.344612	10.6705
239135	38.6635	5.42272	119.397	1.81975	0.262983	12.084
239136	34.6968	4.52667	74.5666	1.87859	0.249372	9.43557
239138	40.0929	4.09491	89.3359	1.13594	0.171597	9.43557
241236	32.2885	4.27376	99.5626	2.44246	0.290781	10.6543
239141	39.1715	5.13548	96.4755	2.07943	0.285727	10.808
239161	31.6926	5.9972	141.131	1.9019	0.268037	9.30394
239162	36.9371	6.85893	108.331	3.04131	0.639511	9.17456
239163	31.9104	5.70996	110.248	1.76941	0.250348	11.8592
239168	24.9785	5.13548	115.062	1.54947	0.21497	7.23388
239174	33.3373	8.00789	159.981	2.80813	0.502989	11.4144
239185	31.3937	8.58237	118.926	2.5564	0.366592	8.88346
226079	31.049	3.69927	87.2997	3.03601	0.384281	13.1368
239192	35.3943	5.9972	114.056	2.86377	0.407024	11.1799
239193	34.3117	6.85893	145.553	3.30629	0.467673	12.2149
239197	29.0407	5.9972	131.367	2.72598	0.389335	10.0802
239227/114	30.3844	7.14617	160.491	2.72333	0.353956	10.3147
239225	23.4998	5.82197	121.307	2.94569	0.391398	14.9276
239195	29.0939	4.561	93.2502	1.67666	0.26551	11.0748
239212	36.1932	6.85893	104.083	2.92472	0.448884	12.6678
239214	41.7789	5.3902	92.0884	2.27875	0.327148	10.3544
239219	36.3325	9.01504	174.71	3.42105	0.492406	10.5179
239249	32.0592	6.28444	117.123	2.94592	0.447456	12.4171
238456	37.4855	4.84824	100.246	1.48588	0.235186	8.70556
226046	33.6056	5.9972	141.7	1.88219	0.225078	9.01283
223576	29.1666	6.57169	105.681	2.38681	0.533698	7.99398
226066	46.5007	5.13548	86.7645	1.99199	0.242767	7.21771
223587	40.812	4.84824	107.732	2.11388	0.290781	8.73791
27913	27.3798	4.84824	138.432	4.11448	0.530848	15.6111
69310	39.0841	5.9972	134.517	2.39741	0.310997	10.0964
69291	39.2803	5.13548	91.032	1.8648	0.237713	7.71905
70933	33.1403	6.85893	124.337	3.54477	0.424713	10.3066
75284	45.2141	4.27376	100.142	1.8807	0.237713	9.17456
210951	30.3233	6.85893	159.888	3.8919	0.566227	13.5249
17513	36.6375	6.57169	116.205	2.73923	0.490416	11.7298
69266	34.3959	4.27376	101.969	2.14303	0.245294	9.65973
17538	33.5925	5.13548	99.389	1.96019	0.237713	6.09374
SB53	34.772	5.42272	114.7	2.30202	0.432533	9.69207
SB58	24.8015	7.98079	158.817	3.75683	0.554798	10.196
SB59	25.7588	5.70996	142.997	3.06516	0.477781	14.0424
SB60	31.9573	6.57169	173.437	3.9078	0.51369	10.808
SB74	23.893	7.14617	125.848	4.64709	0.518213	11.569
SB78	40.7915	6.85893	121.57	2.60144	0.361537	8.46298
SB79	39.9514	4.561	60.463	1.2262	0.207389	7.45
SB83	25.9939	8.86962	164.026	2.82403	0.386808	12.1826
SB84	39.6998	6.28444	139.929	2.09003	0.298362	8.56199
SB98	32.371	9.4441	206.694	3.64017	0.374173	11.5357
SB100	34.7428	6.57169	182.146	3.39903	0.467673	11.4629
SB101	30.0962	6.85893	141.145	2.78428	0.525794	9.91848
SB58/SB102	37.5652	7.43341	242.546	4.10653	0.594024	16.8661
SB103	28.6244	6.25373	123.104	3.48645	0.503705	13.1955
sb11	37.7912	4.84824	107.059	1.8648	0.285727	10.1449
SB106	37.7005	8.41256	133.351	4.35167	0.54695	16.6597
SB107	36.3821	4.27376	75.0231	1.96284	0.257929	13.2015
SB119	32.1598	4.27376	85.7744	1.71376	0.245294	11.2123
SB120	37.9101	6.28444	135.473	2.5511	0.331213	10.6543
SB124	35.2532	5.42272	108.379	1.70581	0.237713	NA
SB125	35.2532	5.42272	108.379	1.70581	0.237713	8.14842
sb30	30.572	8.29513	150.695	3.52888	0.429767	13.2176
16168	43.8612	4.27376	62.2946	1.12815	0.192227	8.66513
241689	35.2152	4.561	87.0916	1.67401	0.220024	8.75408
241691	35.8697	6.25373	115.613	2.10571	0.347438	9.13985
9137	47.8225	5.13548	67.2924	1.73761	0.2832	11.728
15888	39.661	5.13548	105.037	3.04926	0.715322	14.2397
15909	38.2606	6.85893	118.748	3.31689	0.381754	11.233
19626	36.9616	5.99269	110.518	1.96019	0.407024	9.25865
69229	37.8226	5.13548	89.7283	1.69786	0.328686	7.43765
69236	38.6963	5.42272	97.123	1.8012	0.247821	9.19882
69237	30.8974	4.91418	74.1605	1.86239	0.273599	10.6642
69227	47.4069	6.57169	127.974	2.68094	0.379227	11.8592
69261	38.6132	5.13548	101.902	2.15363	0.288254	12.1017
69265	42.7584	5.42272	108.38	1.85155	0.338794	7.71096
69284	39.6645	4.84824	84.6234	1.92309	0.285727	11.0182
69503	40.8556	6.57169	128.953	2.63589	0.348902	6.65168
69540	37.1519	4.27376	82.7759	1.2315	0.182118	7.6107
212542	35.5876	5.9972	89.5263	2.02379	0.288254	8.42416
210957	39.9022	4.561	81.4305	1.91249	0.343848	9.51418
210955	37.4423	7.073	117.923	2.5798	0.331086	7.49571
210958	27.8126	8.58237	119.84	2.82668	0.419659	14.9481
237308	33.2285	6.85893	139.463	4.06679	0.465146	18.0046
210981	37.9757	4.84824	108.485	1.7853	0.270564	11.2365
223513	33.5658	4.84824	69.8247	2.06088	0.235186	7.46838
223579	37.3058	5.70996	122.127	2.00524	0.250348	11.2284
223585	45.1029	5.9972	101.419	1.8648	0.252875	7.71905
239122	32.3017	5.9972	136.681	2.07943	0.280673	9.43557
241278	39.8377	6.85893	105.809	2.32321	0.313524	9.08561
241279	32.5285	7.43341	152.873	3.53417	0.492943	12.1503
241280	36.356	7.11726	121.471	2.66089	0.367727	9.68905
241281	41.6462	4.84824	113.507	2.93797	0.485362	14.8672
238417	38.1597	5.13548	86.2801	1.50442	0.220024	8.28508
241187	39.7016	10.0186	163.928	3.44408	0.508814	11.9238
241189	36.3332	5.13548	113.094	2.02644	0.278146	8.17188
241241	37.5504	5.9972	148.012	3.48118	0.422186	9.15677
241196	38.0713	7.72065	119.329	3.52623	0.419659	15.4332
241197	36.9609	3.98652	111.408	1.97874	0.273091	11.1961
241201	39.7741	4.27376	77.6465	1.29244	0.182118	7.43442
237029	36.5115	5.9972	104.148	2.78693	0.348902	9.59504
239761	35.6709	6.85893	112.908	1.92839	0.237713	8.01015
239183	34.8609	9.15686	150.395	3.25065	0.442393	10.2015
239227/305	33.3431	7.54903	175.44	2.30038	0.293333	8.30548
69171	31.3566	4.561	66.4673	1.59717	0.257929	5.26086
241233	27.3454	6.85893	146.815	2.75248	0.361537	6.29589
241255	37.4475	9.15686	144.067	3.12611	0.473111	11.3416
239191	38.4478	3.69927	79.734	1.26859	0.179591	8.70556
239262	36.3489	7.72065	132.472	3.00156	0.369119	10.5007
223505	27.8944	5.9972	139.244	3.66137	NA	8.1557
19628	38.9551	5.42272	106.742	2.74453	NA	12.7891
B35	35.4786	7.073	88.1485	2.3671	0.324217	8.0766
Melkam	27.3528	3.78306	105.061	2.19223	0.347438	10.9564
ESH-1	32.977	4.84824	97.5732	1.92839	0.212175	9.10987
