# Supplementary material for: Genome-wide association study and genomic prediction of root system architecture traits in Sorghum (Sorghum bicolor (L.) Moench) at the seedling stage
Source: BMC Plant Biol. 2025 Jan 17;25:69. doi: 10.1186/s12870-025-06077-w (PMC11740658; doi:10.1186/s12870-025-06077-w)
Supplement: Supplementary file 2 — Supplementary Material 2: Supplementary Table 2: List of SNPs, their alleles and chromosomes used for GWAS and genomic prediction in Ethiopian sorghum genotypes. [file 12870_2025_6077_MOESM2_ESM.xlsx]

## Sheet: Sheet2
Suplementary Table 2. List of SNPs, their alleles and chromosomes used for GWAS and genomic prediction in Ethiopian sorghum genotypes.
rs#	alleles	chrom	pos	strand	assembly#	center	protLSID	assayLSID	panelLSID	QCcode	27897	27917	27920	223565	226056	225836	225838	69496	69493	210917	69294	19619	19624	237292	237301	238391	238394	238403	238408	236733	238397	238412	238416	238420	237264	238379	238380	SB1	SB4	SB5	SB7	SB12	SB13	SB14	SB15	SB16	SB17	SB21	SB27
snp_sb042060170244	T/C	1	80269	+	NA	NA	NA	NA	NA	NA	T	T	T	T	T	Y	T	T	T	T	T	T	Y	Y	T	T	T	T	Y	T	Y	Y	Y	Y	T	T	T	T	T	T	C	T	C	C	T	T	C	Y	C
snp_sb042060170277	C/G	1	121304	+	NA	NA	NA	NA	NA	NA	C	C	C	C	C	S	C	C	C	C	C	C	S	S	C	C	C	C	S	C	S	S	S	S	C	C	C	C	C	C	G	C	G	G	C	C	G	S	G
snp_sb042060170365	C/A	1	164858	+	NA	NA	NA	NA	NA	NA	C	C	C	C	C	C	C	C	C	C	C	C	M	M	C	C	C	C	C	C	M	M	M	M	C	C	C	C	C	C	C	C	C	C	C	C	C	M	C
snp_sb042060170723	C/G	1	360316	+	NA	NA	NA	NA	NA	NA	C	C	C	C	C	S	C	C	G	C	G	G	C	C	G	S	S	C	C	G	C	S	S	S	C	C	C	C	C	C	G	C	G	S	C	G	G	S	G
snp_sb042060170819	C/T	1	417535	+	NA	NA	NA	NA	NA	NA	C	C	C	C	C	C	C	C	T	C	T	T	C	C	T	Y	Y	C	C	T	C	Y	Y	C	C	C	C	C	C	C	C	C	C	C	C	C	C	C	C
snp_sb042060171868	G/A	1	1203876	+	NA	NA	NA	NA	NA	NA	G	G	G	G	A	R	G	G	G	G	G	G	G	R	R	R	G	G	A	G	G	A	R	G	R	R	A	A	A	A	G	A	A	G	A	G	G	G	G
snp_sb042060172246	C/T	1	1302330	+	NA	NA	NA	NA	NA	NA	C	C	C	C	C	C	C	C	C	C	C	C	C	C	Y	C	C	C	C	C	C	C	C	C	C	C	C	C	C	C	C	C	C	C	C	C	C	C	C
snp_sb001000002529	G/T	1	1495025	+	NA	NA	NA	NA	NA	NA	G	G	G	G	G	G	G	G	G	G	T	G	G	G	G	K	G	G	G	K	G	G	K	G	G	T	G	G	G	G	G	G	G	G	G	G	G	G	G
snp_sb001000002532	T/C	1	1495213	+	NA	NA	NA	NA	NA	NA	T	T	T	T	T	T	T	T	T	T	C	T	T	T	T	Y	T	T	T	Y	T	T	Y	T	T	T	T	T	T	T	T	T	T	T	T	T	T	T	T
snp_sb042060173189	A/C	1	1779703	+	NA	NA	NA	NA	NA	NA	A	A	A	A	C	A	A	A	A	A	C	A	A	A	M	A	A	A	A	M	A	A	M	A	A	M	C	A	A	A	A	A	A	A	A	A	A	A	A
snp_sb001000003033	C/G	1	1803311	+	NA	NA	NA	NA	NA	NA	C	C	C	C	G	C	C	C	S	C	S	C	C	C	C	S	C	C	C	C	C	C	S	C	C	S	C	C	C	C	C	C	C	C	C	C	C	C	C
snp_sb001000003043	A/G	1	1803552	+	NA	NA	NA	NA	NA	NA	A	A	A	A	R	A	A	A	R	A	A	A	A	A	A	A	A	A	A	A	A	A	A	A	A	R	A	A	A	A	A	A	A	A	A	A	A	A	A
snp_sb042060173295	T/C	1	1971773	+	NA	NA	NA	NA	NA	NA	T	T	T	T	T	T	T	T	Y	T	T	T	T	T	T	Y	T	T	T	T	T	T	T	T	T	Y	T	T	T	T	T	T	T	T	T	T	T	T	T
snp_sb042060173350	C/T	1	2036942	+	NA	NA	NA	NA	NA	NA	C	C	C	C	C	C	C	C	T	C	T	C	C	C	Y	Y	C	C	C	Y	C	C	Y	C	C	C	C	C	C	C	C	C	C	C	C	C	C	C	C
snp_sb042060173374	T/C	1	2053226	+	NA	NA	NA	NA	NA	NA	T	T	T	T	T	T	C	T	Y	T	C	T	T	T	Y	Y	T	T	T	Y	T	T	Y	T	T	T	T	T	T	T	T	T	T	T	T	T	T	T	T
snp_sb042060173702	G/T	1	2249739	+	NA	NA	NA	NA	NA	NA	T	T	T	T	G	G	T	G	G	G	G	G	G	K	G	G	G	G	G	G	G	G	G	G	G	G	G	G	G	G	G	G	G	G	G	G	G	K	G
snp_sb001000003676	A/C	1	2253732	+	NA	NA	NA	NA	NA	NA	A	A	A	A	M	A	A	A	C	A	C	A	A	A	M	M	A	A	M	C	A	A	A	A	M	C	A	C	A	A	A	C	C	A	M	A	A	M	A
snp_sb042060174023	C/G	1	2392735	+	NA	NA	NA	NA	NA	NA	C	C	C	C	S	C	C	C	G	C	S	C	C	C	S	S	S	C	S	C	C	C	S	C	S	S	C	G	C	C	C	G	G	C	S	C	C	S	C
snp_sb001000004256	C/T	1	2621008	+	NA	NA	NA	NA	NA	NA	C	C	C	C	C	C	C	C	Y	C	Y	C	C	C	Y	Y	C	C	C	Y	C	C	Y	C	C	C	C	C	C	C	C	C	C	C	C	C	C	C	C
snp_sb001000004455	T/A	1	2740995	+	NA	NA	NA	NA	NA	NA	T	T	T	T	W	T	T	T	T	T	T	T	T	T	T	W	T	T	T	T	T	T	T	T	T	W	T	T	T	T	T	T	T	T	T	T	T	T	T
snp_sb042060174446	G/A	1	3128678	+	NA	NA	NA	NA	NA	NA	G	G	G	A	G	A	A	A	R	A	G	G	G	G	G	R	R	G	R	G	R	A	R	G	R	G	G	G	A	G	G	A	G	G	G	G	G	R	G
snp_sb042060174487	G/T	1	3146054	+	NA	NA	NA	NA	NA	NA	G	G	G	T	G	G	T	G	K	G	G	G	G	K	G	K	G	G	G	G	G	G	K	G	G	G	G	G	G	G	G	G	G	G	G	G	G	G	G
snp_sb042060174651	A/T	1	3279528	+	NA	NA	NA	NA	NA	NA	T	T	T	A	T	A	T	A	W	A	T	A	A	A	W	W	W	A	A	T	A	A	W	A	A	W	A	A	A	A	A	A	A	A	A	A	A	W	A
snp_sb042060174722	G/A	1	3318438	+	NA	NA	NA	NA	NA	NA	A	A	A	A	A	G	A	G	G	G	G	G	G	R	R	R	R	G	G	R	G	G	R	G	G	R	G	G	G	G	G	G	G	G	G	G	G	R	G
snp_sb001000005811	G/C	1	3485877	+	NA	NA	NA	NA	NA	NA	G	G	G	G	G	G	G	G	S	G	S	G	G	G	G	S	G	G	G	G	G	G	S	G	G	C	G	G	G	G	G	G	G	G	G	G	G	G	G
snp_sb042060175032	A/C	1	3654266	+	NA	NA	NA	NA	NA	NA	A	A	A	A	M	A	A	A	A	A	C	A	A	A	A	M	A	A	A	A	A	A	A	A	A	M	A	A	A	A	A	A	A	A	A	A	A	A	A
snp_sb042060175160	A/C	1	3719410	+	NA	NA	NA	NA	NA	NA	C	C	C	C	M	A	C	A	A	A	M	A	A	M	A	M	A	A	A	M	A	A	M	A	A	A	A	A	A	A	A	A	A	A	A	A	A	M	A
snp_sb042060175521	A/C	1	3881642	+	NA	NA	NA	NA	NA	NA	A	A	A	A	A	M	A	A	M	A	A	M	C	A	A	M	M	A	A	A	M	A	M	A	A	M	A	A	C	C	C	C	C	C	M	C	C	M	C
snp_sb042060175808	C/G	1	3976313	+	NA	NA	NA	NA	NA	NA	C	C	C	C	C	C	C	C	G	C	C	C	C	S	C	S	S	C	C	C	S	G	S	C	C	C	C	C	C	C	C	C	C	C	C	C	C	C	C
snp_sb001000006460	C/T	1	4115373	+	NA	NA	NA	NA	NA	NA	C	C	C	C	C	C	C	C	C	C	C	Y	T	Y	Y	Y	Y	T	C	C	Y	C	C	T	C	C	C	C	C	C	C	C	C	C	C	C	C	C	C
snp_sb042060176498	T/G	1	4583054	+	NA	NA	NA	NA	NA	NA	K	K	T	T	G	T	T	T	T	T	T	T	G	T	T	K	K	T	T	K	K	T	K	T	T	T	T	T	T	T	T	T	T	T	T	T	T	T	T
snp_sb042060176625	T/C	1	4701685	+	NA	NA	NA	NA	NA	NA	T	T	T	T	C	T	C	T	T	T	T	T	C	Y	T	Y	C	T	T	T	Y	T	Y	T	T	T	T	T	T	T	T	T	T	T	T	T	T	Y	T
snp_sb042060176666	T/C	1	4711478	+	NA	NA	NA	NA	NA	NA	T	T	T	T	C	T	C	T	T	T	T	T	T	Y	T	T	Y	T	T	T	T	T	Y	T	T	T	T	T	T	T	T	T	T	T	T	T	T	Y	T
snp_sb042060176733	G/A	1	4778713	+	NA	NA	NA	NA	NA	NA	G	G	G	G	A	G	A	G	G	G	A	A	A	R	R	R	R	A	G	A	A	A	R	R	G	A	G	G	G	G	G	G	G	G	G	A	G	R	G
snp_sb001000007051	A/G	1	4994136	+	NA	NA	NA	NA	NA	NA	A	A	A	A	G	A	A	A	R	A	G	A	G	A	R	R	G	A	A	R	R	A	R	A	A	R	A	A	A	A	A	A	A	A	A	A	A	A	A
snp_sb042060177176	A/G	1	5064792	+	NA	NA	NA	NA	NA	NA	A	A	A	A	G	A	A	A	R	A	G	R	G	R	R	R	G	G	A	R	G	G	R	R	A	G	A	A	A	A	A	A	A	A	A	G	A	A	A
snp_sb042060177238	T/A	1	5073279	+	NA	NA	NA	NA	NA	NA	T	T	T	T	A	T	T	T	W	T	A	W	A	A	W	A	A	A	T	A	A	A	W	W	T	A	T	T	T	T	T	T	T	T	T	A	T	W	T
snp_sb001000007801	G/T	1	5361249	+	NA	NA	NA	NA	NA	NA	T	T	T	T	T	G	T	G	T	G	T	G	T	K	K	K	T	G	G	T	K	G	K	K	G	K	G	G	G	G	G	G	G	K	G	G	G	K	G
snp_sb042060177584	A/G	1	5450030	+	NA	NA	NA	NA	NA	NA	G	G	G	G	A	R	G	G	A	G	A	A	A	A	R	R	R	A	A	R	A	A	R	R	A	A	A	A	A	A	A	A	A	A	A	A	A	R	A
snp_sb042060177600	A/C	1	5452267	+	NA	NA	NA	NA	NA	NA	C	C	C	C	A	M	C	C	A	C	A	A	A	A	M	M	A	A	A	A	A	A	M	M	A	A	A	A	A	A	A	A	A	M	A	A	A	M	A
snp_sb042060177617	A/G	1	5454070	+	NA	NA	NA	NA	NA	NA	G	G	G	G	A	R	G	G	A	G	A	R	A	R	R	R	R	G	A	A	R	G	R	G	A	R	A	A	A	A	A	A	A	R	A	G	A	R	A
snp_sb042060177747	A/C	1	5705669	+	NA	NA	NA	NA	NA	NA	C	C	C	C	C	A	C	A	C	A	C	M	C	M	M	M	M	A	A	C	M	A	M	M	A	M	A	A	A	A	A	A	A	A	A	M	A	M	A
snp_sb042060177767	G/C	1	5708107	+	NA	NA	NA	NA	NA	NA	C	C	C	C	G	G	C	G	S	G	G	S	C	S	S	S	S	G	G	S	S	G	S	S	G	G	G	G	G	G	G	G	G	G	G	S	G	S	G
snp_sb042060177833	T/G	1	5736900	+	NA	NA	NA	NA	NA	NA	T	T	T	T	G	T	T	T	K	T	G	T	G	T	K	K	K	T	T	K	T	T	K	T	T	K	T	T	T	T	T	T	T	T	T	T	T	T	T
snp_sb042060178085	C/G	1	5916421	+	NA	NA	NA	NA	NA	NA	C	C	C	C	G	C	C	C	S	C	G	C	C	C	S	S	C	C	C	G	C	C	S	C	C	S	C	C	C	C	C	C	C	C	C	C	C	S	C
snp_sb042060178275	C/A	1	6151385	+	NA	NA	NA	NA	NA	NA	C	C	C	C	C	C	A	C	M	C	C	C	M	C	M	M	C	C	C	C	C	M	M	C	C	M	C	C	C	C	C	C	C	C	C	C	C	M	C
snp_sb042060178668	C/T	1	6242806	+	NA	NA	NA	NA	NA	NA	T	T	T	T	T	C	T	C	T	C	T	Y	T	Y	Y	Y	T	C	C	T	C	Y	Y	C	C	T	C	C	C	C	C	C	C	C	C	C	C	Y	C
snp_sb042060178720	G/A	1	6260483	+	NA	NA	NA	NA	NA	NA	A	A	A	A	A	R	A	A	A	A	A	G	R	R	R	R	A	G	G	A	G	G	R	G	G	R	G	G	G	G	G	G	G	G	G	G	G	R	G
snp_sb042060178745	A/C	1	6263850	+	NA	NA	NA	NA	NA	NA	C	C	C	C	C	C	C	C	C	C	C	A	M	M	M	M	C	A	A	C	A	A	M	A	A	M	A	A	A	A	A	A	A	A	A	M	A	M	A
snp_sb042060178801	C/T	1	6294763	+	NA	NA	NA	NA	NA	NA	C	Y	C	T	T	C	T	C	T	C	T	Y	T	Y	Y	Y	T	C	C	T	C	Y	Y	C	C	T	C	C	C	C	C	C	C	C	C	C	C	Y	C
snp_sb042060178865	A/C	1	6316903	+	NA	NA	NA	NA	NA	NA	C	C	C	A	C	A	C	A	C	A	C	A	M	A	M	M	M	A	A	C	A	A	M	A	A	M	A	A	A	A	A	A	A	A	A	A	A	M	A
snp_sb042060178980	A/G	1	6329784	+	NA	NA	NA	NA	NA	NA	G	G	G	A	G	A	G	A	G	A	G	R	G	A	R	R	R	A	A	G	A	A	R	A	A	R	A	A	A	A	A	A	A	A	A	A	A	R	A
snp_sb042060179249	C/T	1	6414464	+	NA	NA	NA	NA	NA	NA	C	C	C	T	C	Y	C	T	C	T	C	C	C	Y	C	C	C	C	C	C	C	C	Y	C	C	C	C	C	C	C	C	C	C	C	C	C	C	Y	C
snp_sb042060179291	C/T	1	6451589	+	NA	NA	NA	NA	NA	NA	C	C	C	T	C	C	C	C	C	C	C	C	C	Y	C	C	C	C	C	C	C	C	Y	C	C	C	C	C	C	C	C	C	C	C	C	C	C	Y	C
snp_sb042060179292	G/A	1	6452126	+	NA	NA	NA	NA	NA	NA	G	G	G	A	G	R	G	A	G	A	G	G	G	R	G	G	G	G	G	G	G	G	R	G	G	G	G	G	G	G	G	G	G	G	G	G	G	R	G
snp_sb042060179410	T/G	1	6515109	+	NA	NA	NA	NA	NA	NA	T	T	T	G	T	K	T	G	K	G	T	T	T	T	T	K	T	T	T	T	T	T	K	T	T	T	T	T	T	T	T	T	T	T	T	T	T	K	T
snp_sb042060179455	T/G	1	6529410	+	NA	NA	NA	NA	NA	NA	T	T	T	G	T	G	T	G	K	G	T	T	K	T	T	K	G	T	T	T	T	K	K	T	T	K	T	T	G	T	G	T	T	G	K	T	G	K	G
snp_sb042060179566	G/A	1	6566791	+	NA	NA	NA	NA	NA	NA	G	G	G	G	A	G	G	G	R	G	A	G	G	G	R	R	R	G	G	R	G	G	R	G	G	R	G	G	G	G	G	G	G	G	G	G	G	G	G
snp_sb042060179810	A/G	1	6662830	+	NA	NA	NA	NA	NA	NA	G	G	G	A	G	A	G	A	G	A	G	R	A	A	R	R	R	A	A	G	A	A	R	A	A	R	A	A	A	A	A	A	A	A	A	A	A	R	A
snp_sb042060179975	A/C	1	6707475	+	NA	NA	NA	NA	NA	NA	C	C	C	C	A	A	C	A	M	A	A	C	A	M	M	M	M	C	A	A	M	C	M	A	M	M	A	A	A	A	A	C	C	A	A	A	A	M	A
snp_sb042060179997	T/C	1	6716426	+	NA	NA	NA	NA	NA	NA	C	C	C	C	C	T	C	T	C	T	C	C	T	Y	C	Y	Y	C	T	C	Y	C	Y	T	Y	C	T	T	T	T	T	C	C	T	T	T	T	Y	T
snp_sb042060180030	A/G	1	6744521	+	NA	NA	NA	NA	NA	NA	G	G	G	G	G	R	G	G	G	G	G	G	A	R	R	R	R	G	A	G	R	G	R	A	R	G	A	A	A	A	A	G	G	A	A	A	A	R	A
snp_sb042060180175	C/T	1	6837866	+	NA	NA	NA	NA	NA	NA	C	C	C	C	T	C	C	C	Y	C	T	C	C	C	Y	Y	Y	C	C	Y	C	C	Y	C	C	Y	C	C	C	C	C	C	C	C	C	C	C	C	C
snp_sb042060180256	T/G	1	6881895	+	NA	NA	NA	NA	NA	NA	T	T	T	T	G	T	T	T	K	T	G	T	T	T	K	K	K	T	T	G	T	T	K	T	T	K	T	T	T	T	T	T	T	T	T	T	T	K	T
snp_sb042060180666	C/G	1	7119210	+	NA	NA	NA	NA	NA	NA	C	C	C	C	C	C	C	C	S	C	C	C	C	C	C	S	S	C	C	C	C	C	C	C	C	C	C	C	C	C	C	C	C	C	C	C	C	C	C
snp_sb001000011108	A/C	1	7157302	+	NA	NA	NA	NA	NA	NA	C	C	C	A	C	A	C	A	M	A	C	A	M	M	M	M	M	A	A	C	A	A	M	A	A	M	A	A	A	A	A	A	A	A	A	A	A	M	A
snp_sb042060180812	C/G	1	7202511	+	NA	NA	NA	NA	NA	NA	G	G	G	G	G	C	G	C	S	C	S	S	S	C	S	S	S	C	C	G	C	C	S	C	C	G	C	C	C	C	C	C	C	C	C	G	C	S	C
snp_sb042060180967	T/C	1	7289395	+	NA	NA	NA	NA	NA	NA	C	C	C	T	T	T	C	T	T	T	T	T	T	T	T	T	T	T	T	T	T	T	T	T	T	T	T	T	T	T	T	T	T	T	T	T	T	Y	T
snp_sb042060181505	T/C	1	7443060	+	NA	NA	NA	NA	NA	NA	T	T	T	T	C	T	T	T	Y	T	C	T	T	Y	Y	Y	T	T	Y	C	T	T	Y	T	Y	Y	C	C	T	C	T	T	T	T	C	T	T	T	T
snp_sb001000012186	G/A	1	7568464	+	NA	NA	NA	NA	NA	NA	A	A	A	A	G	G	A	G	R	G	G	G	G	R	G	R	G	G	R	G	G	G	R	G	R	G	A	A	G	A	G	G	G	G	A	G	G	R	G
snp_sb042060182100	T/A	1	7656193	+	NA	NA	NA	NA	NA	NA	A	A	A	A	T	T	T	T	W	T	T	W	T	W	W	W	T	T	W	T	T	A	W	T	W	W	A	A	T	A	T	T	T	T	W	T	T	W	T
snp_sb001000012544	G/A	1	7664469	+	NA	NA	NA	NA	NA	NA	A	A	A	A	G	G	G	G	A	G	G	R	G	R	R	R	G	G	R	G	G	A	R	G	A	R	A	A	G	A	G	G	G	G	A	G	G	R	G
snp_sb042060182190	A/T	1	7665299	+	NA	NA	NA	NA	NA	NA	T	T	T	T	A	A	A	A	W	A	A	W	A	W	W	W	A	A	W	A	A	T	W	A	W	W	T	T	A	T	A	A	A	A	W	A	A	W	A
snp_sb042060182505	C/G	1	7780651	+	NA	NA	NA	NA	NA	NA	C	C	C	C	G	C	C	C	S	C	G	S	C	C	S	S	C	C	C	G	C	C	S	C	C	S	C	C	C	C	C	C	C	C	C	S	C	S	C
snp_sb042060182732	G/A	1	7852727	+	NA	NA	NA	NA	NA	NA	A	A	A	A	G	G	A	G	R	G	G	G	G	R	G	R	G	G	G	R	G	G	R	G	G	G	G	G	G	G	G	G	G	G	G	G	G	R	G
snp_sb042060182790	G/A	1	7889037	+	NA	NA	NA	NA	NA	NA	A	A	A	A	G	G	A	G	R	G	G	R	R	R	R	R	R	G	R	R	G	G	R	R	G	G	G	G	G	G	G	G	G	R	G	G	G	R	G
snp_sb042060182929	G/A	1	7970448	+	NA	NA	NA	NA	NA	NA	G	G	G	G	G	A	G	A	R	A	G	G	G	G	R	R	G	G	G	R	G	G	G	G	G	G	G	G	A	G	A	A	A	R	R	G	A	R	A
snp_sb042060183025	T/C	1	8023618	+	NA	NA	NA	NA	NA	NA	C	C	C	C	T	T	C	T	Y	T	T	T	T	Y	T	Y	T	T	T	T	T	T	Y	T	T	T	T	T	T	T	T	T	T	T	T	T	T	Y	T
snp_sb042060183033	C/T	1	8034619	+	NA	NA	NA	NA	NA	NA	C	C	C	C	C	C	C	C	C	C	C	Y	T	Y	Y	Y	Y	T	Y	C	T	T	Y	Y	T	Y	T	T	C	T	C	C	C	C	Y	T	C	Y	C
snp_sb042060183039	A/C	1	8035341	+	NA	NA	NA	NA	NA	NA	C	C	C	C	A	A	C	A	M	A	A	A	A	M	A	M	A	A	M	A	A	A	M	A	A	A	A	A	A	A	A	A	A	A	A	A	A	M	A
snp_sb042060183185	A/G	1	8066218	+	NA	NA	NA	NA	NA	NA	A	A	A	A	A	A	A	A	A	A	A	G	G	R	A	R	G	G	G	A	G	G	R	R	G	R	G	G	A	G	A	A	A	A	R	G	A	A	A
snp_sb042060183702	G/A	1	8364297	+	NA	NA	NA	NA	NA	NA	A	A	A	A	G	G	A	G	G	G	G	G	G	G	G	G	G	G	G	G	G	G	R	G	G	G	G	G	G	G	G	G	G	G	G	G	G	G	G
snp_sb001000014244	G/T	1	8672693	+	NA	NA	NA	NA	NA	NA	G	G	G	G	T	G	G	G	G	G	T	T	T	K	T	K	T	T	T	K	T	T	K	G	K	T	G	G	G	G	G	G	G	G	G	T	G	G	G
snp_sb001000014533	C/G	1	8870319	+	NA	NA	NA	NA	NA	NA	C	C	C	C	G	C	C	C	S	C	G	G	G	S	G	S	G	G	S	S	G	G	S	S	C	G	C	C	C	C	C	C	C	C	C	G	C	C	C
snp_sb042060184103	G/T	1	9022825	+	NA	NA	NA	NA	NA	NA	G	G	G	G	G	T	G	T	G	T	G	G	G	G	G	G	G	G	G	G	G	G	K	K	G	G	G	G	T	G	T	T	T	K	G	G	T	K	T
snp_sb042060184206	G/T	1	9061390	+	NA	NA	NA	NA	NA	NA	T	T	T	T	G	G	T	G	K	G	G	T	T	G	G	K	K	T	K	G	T	T	K	K	K	G	T	T	G	T	G	G	G	G	T	K	G	K	G
snp_sb042060184215	G/C	1	9062575	+	NA	NA	NA	NA	NA	NA	C	C	C	C	G	G	C	G	S	G	G	C	C	G	G	S	S	C	S	G	C	C	S	S	S	S	C	C	G	C	G	G	G	G	C	S	G	S	G
snp_sb042060184250	G/C	1	9074513	+	NA	NA	NA	NA	NA	NA	C	C	C	C	G	G	C	G	S	G	G	C	C	S	G	S	S	C	C	G	C	C	S	S	C	S	C	C	G	C	G	G	G	S	C	C	G	S	G
snp_sb042060184357	T/C	1	9192259	+	NA	NA	NA	NA	NA	NA	C	C	C	C	T	T	C	T	Y	T	T	T	T	C	T	T	T	T	Y	Y	T	C	Y	Y	T	Y	T	T	T	T	T	T	T	Y	T	C	T	Y	T
snp_sb042060184501	C/T	1	9280997	+	NA	NA	NA	NA	NA	NA	T	T	T	T	C	C	T	C	C	C	C	C	C	Y	C	C	C	C	Y	C	C	C	Y	C	C	C	C	C	C	C	C	C	C	C	C	C	C	Y	C
snp_sb042060184571	T/C	1	9291528	+	NA	NA	NA	NA	NA	NA	C	C	C	C	C	T	C	T	Y	T	Y	C	C	Y	C	Y	C	C	Y	Y	C	C	C	Y	T	C	T	T	T	T	T	T	T	Y	T	C	T	Y	T
snp_sb001000015314	G/A	1	9412963	+	NA	NA	NA	NA	NA	NA	G	G	G	G	A	G	G	G	A	G	A	A	A	A	A	R	A	A	G	A	A	A	R	R	R	A	G	G	G	G	G	G	G	R	G	A	G	G	G
snp_sb042060185193	G/A	1	9823472	+	NA	NA	NA	NA	NA	NA	A	A	A	A	G	G	G	G	G	G	G	G	G	G	G	G	G	G	G	G	G	G	R	G	G	G	G	G	G	G	G	G	G	G	G	G	G	G	G
snp_sb042060185204	T/G	1	9833936	+	NA	NA	NA	NA	NA	NA	T	T	T	T	G	T	G	T	K	T	G	T	T	T	G	K	T	G	T	G	T	T	K	K	K	K	T	T	T	T	T	T	T	K	T	T	T	K	T
snp_sb042060185289	T/G	1	9863226	+	NA	NA	NA	NA	NA	NA	T	T	T	T	G	T	G	T	G	T	G	T	T	T	K	K	T	T	T	G	T	T	K	K	T	K	T	T	T	T	T	T	T	K	T	T	T	K	T
snp_sb042060185325	A/T	1	9865162	+	NA	NA	NA	NA	NA	NA	A	A	A	A	T	A	T	A	T	A	T	A	A	A	T	W	A	A	A	T	A	A	W	W	A	W	A	A	A	A	A	A	A	W	A	A	A	W	A
snp_sb042060185360	C/A	1	9876302	+	NA	NA	NA	NA	NA	NA	C	C	C	C	A	C	A	C	A	C	A	C	C	C	A	M	C	C	C	A	C	C	M	M	C	M	C	C	C	C	C	C	C	M	C	C	C	M	C
snp_sb042060185372	A/T	1	9877470	+	NA	NA	NA	NA	NA	NA	A	A	A	A	T	A	T	A	T	A	T	A	A	A	T	W	A	A	A	T	A	A	W	W	A	W	A	A	A	A	A	A	A	W	A	A	A	W	A
snp_sb042060185446	C/A	1	9885015	+	NA	NA	NA	NA	NA	NA	C	C	C	C	A	C	A	C	A	C	A	C	C	C	A	M	C	A	C	M	C	C	M	M	C	M	C	C	C	C	C	C	C	C	C	C	C	C	C
snp_sb042060185448	G/A	1	9885118	+	NA	NA	NA	NA	NA	NA	A	A	A	A	G	G	G	G	G	G	G	G	G	G	G	G	G	G	G	G	G	G	R	G	G	G	G	G	G	G	G	G	G	G	G	G	G	G	G
snp_sb042060185552	T/G	1	9917985	+	NA	NA	NA	NA	NA	NA	T	T	T	T	T	T	G	T	K	T	T	T	T	T	T	K	T	T	T	K	T	T	K	T	T	T	T	T	T	T	T	T	T	T	T	T	T	K	T
snp_sb040057635750	C/G	1	9985873	+	NA	NA	NA	NA	NA	NA	C	C	G	C	C	C	G	C	S	C	C	C	C	C	C	S	C	C	C	S	C	C	S	C	C	C	C	C	C	C	C	C	C	C	C	C	C	C	C
snp_sb042060185636	C/T	1	10161968	+	NA	NA	NA	NA	NA	NA	C	C	T	C	C	C	T	C	C	C	C	C	C	C	C	C	C	C	C	C	C	C	C	Y	C	C	C	C	C	C	C	C	C	C	C	C	C	Y	C
snp_sb042060185766	C/A	1	10255146	+	NA	NA	NA	NA	NA	NA	C	C	C	C	C	M	A	C	C	C	C	C	C	C	C	M	C	C	C	C	C	C	C	C	C	C	C	C	A	C	C	A	A	C	M	C	C	C	C
snp_sb042060185768	C/T	1	10255276	+	NA	NA	NA	NA	NA	NA	C	C	C	C	C	Y	T	C	C	C	C	C	C	C	C	Y	C	C	C	C	C	C	C	C	C	C	C	C	T	C	C	T	T	C	C	C	C	C	C
snp_sb042060185927	G/C	1	10356830	+	NA	NA	NA	NA	NA	NA	G	G	G	G	G	S	C	G	G	G	G	G	G	G	G	G	G	G	G	G	G	G	G	G	G	G	G	G	C	G	G	C	C	G	G	G	G	G	G
snp_sb042060186045	G/A	1	10392442	+	NA	NA	NA	NA	NA	NA	G	G	G	G	G	G	G	G	G	G	G	A	A	R	R	R	A	A	G	R	A	A	R	A	R	R	G	G	G	G	G	G	G	R	G	A	G	G	G
snp_sb042060186653	T/C	1	10635448	+	NA	NA	NA	NA	NA	NA	Y	Y	T	C	C	T	T	T	Y	T	C	C	T	Y	Y	Y	Y	T	T	Y	T	C	Y	T	T	Y	T	T	T	T	T	T	T	T	T	C	T	Y	T
snp_sb042060186818	T/C	1	10679007	+	NA	NA	NA	NA	NA	NA	T	T	T	C	C	T	T	T	Y	T	C	T	T	T	Y	Y	Y	T	T	C	T	T	Y	T	T	Y	T	T	T	T	T	T	T	T	T	T	T	T	T
snp_sb001000019595	G/T	1	11587066	+	NA	NA	NA	NA	NA	NA	K	G	T	G	T	G	T	G	T	G	T	K	T	K	T	K	T	T	G	K	T	K	K	G	G	K	G	G	G	G	G	G	G	G	G	G	G	K	G
snp_sb001000020660	C/A	1	12169236	+	NA	NA	NA	NA	NA	NA	C	C	C	C	A	C	C	C	M	C	M	C	C	C	M	M	C	C	C	A	C	C	M	C	C	M	C	C	C	C	C	C	C	C	C	C	C	C	C
snp_sb001000020836	G/C	1	12263450	+	NA	NA	NA	NA	NA	NA	S	S	S	S	G	G	S	G	G	G	G	G	G	G	G	G	G	G	G	G	G	G	S	G	G	G	G	G	G	G	G	G	G	G	G	G	G	S	G
snp_sb001000020837	A/G	1	12263574	+	NA	NA	NA	NA	NA	NA	R	R	R	R	A	A	R	A	A	A	A	A	A	A	A	A	A	A	A	A	A	A	R	A	A	A	A	A	A	A	A	A	A	A	A	A	A	R	A
snp_sb001000020839	C/A	1	12263718	+	NA	NA	NA	NA	NA	NA	M	M	M	M	C	C	M	C	C	C	C	C	C	C	C	C	C	C	C	C	C	C	M	C	C	C	C	C	C	C	C	C	C	C	C	C	C	M	C
snp_sb001000020847	G/C	1	12265611	+	NA	NA	NA	NA	NA	NA	S	S	S	S	G	G	S	G	G	G	G	G	G	G	G	G	G	G	G	G	G	G	S	G	G	G	G	G	G	G	G	G	G	G	G	G	G	S	G
snp_sb043061192543	T/C	1	12547685	+	NA	NA	NA	NA	NA	NA	T	T	T	T	C	T	T	T	T	T	C	T	T	T	Y	Y	T	T	T	T	T	T	T	T	T	Y	T	T	T	T	T	T	T	T	T	T	T	T	T
snp_sb001000022017	A/G	1	13039268	+	NA	NA	NA	NA	NA	NA	G	G	G	A	G	R	A	A	R	A	G	G	G	G	G	R	G	G	A	R	G	G	R	G	A	G	A	A	A	G	A	A	A	A	R	G	A	R	A
snp_sb001000022806	A/G	1	13536073	+	NA	NA	NA	NA	NA	NA	A	A	A	A	A	A	A	A	A	A	A	R	A	A	A	A	A	A	A	A	A	R	A	A	A	A	A	A	A	A	A	A	A	A	A	A	A	A	A
snp_sb001000023505	A/T	1	13999690	+	NA	NA	NA	NA	NA	NA	T	T	T	T	W	A	T	A	A	A	A	A	A	W	A	A	A	A	A	W	A	A	W	A	A	A	A	A	A	A	A	A	A	A	A	A	A	W	A
snp_sb042060193744	G/A	1	15460279	+	NA	NA	NA	NA	NA	NA	R	A	A	A	A	G	A	G	A	G	A	R	G	R	G	R	R	G	G	A	G	G	R	G	G	R	G	G	G	G	G	G	G	G	G	G	G	R	G
snp_sb042060193829	G/T	1	15595942	+	NA	NA	NA	NA	NA	NA	T	T	T	T	T	G	G	G	K	G	T	K	G	K	K	K	K	G	G	T	G	G	K	G	G	K	G	G	G	G	G	G	G	G	G	G	G	K	G
snp_sb001000026885	C/T	1	15636775	+	NA	NA	NA	NA	NA	NA	C	C	C	C	T	C	T	C	C	C	T	C	C	Y	C	Y	C	C	C	T	C	C	Y	C	C	Y	C	C	C	C	C	C	C	C	C	C	C	C	C
snp_sb042060194129	C/A	1	15704711	+	NA	NA	NA	NA	NA	NA	M	A	A	C	C	C	C	C	C	C	C	C	C	C	C	C	C	C	C	C	C	C	C	C	C	C	C	C	C	C	C	C	C	C	C	C	C	C	C
snp_sb001000027025	C/A	1	15704959	+	NA	NA	NA	NA	NA	NA	C	C	C	C	C	C	A	C	C	C	C	C	C	M	C	C	C	A	C	C	C	C	C	M	C	C	C	C	C	C	C	C	C	M	C	C	C	C	C
snp_sb042060194164	G/A	1	15780249	+	NA	NA	NA	NA	NA	NA	A	A	A	A	G	G	G	G	A	G	G	G	G	R	G	G	G	G	G	G	G	G	R	R	G	G	G	G	G	G	G	G	G	G	G	G	G	R	G
snp_sb042060194354	A/G	1	15880060	+	NA	NA	NA	NA	NA	NA	A	A	A	A	A	A	A	A	A	A	A	A	A	A	A	A	A	A	A	A	A	A	A	A	A	A	A	A	A	A	A	A	A	A	A	A	A	A	A
snp_sb001000027725	T/C	1	16405390	+	NA	NA	NA	NA	NA	NA	T	T	T	T	T	Y	C	C	C	C	C	C	C	Y	C	Y	C	C	T	T	C	C	Y	C	T	T	T	T	T	T	T	T	T	Y	Y	C	T	Y	T
snp_sb042060194557	T/A	1	16408170	+	NA	NA	NA	NA	NA	NA	T	T	T	T	T	W	A	A	A	A	A	A	A	W	A	W	A	A	T	T	A	A	W	A	T	T	T	T	T	T	T	T	T	T	W	A	T	W	T
snp_sb042060194721	T/C	1	16440125	+	NA	NA	NA	NA	NA	NA	T	T	T	T	C	Y	T	T	T	T	T	T	T	T	T	Y	T	T	T	C	T	T	Y	T	Y	Y	T	T	C	T	C	C	C	Y	T	T	C	Y	C
snp_sb042060195009	G/A	1	16640928	+	NA	NA	NA	NA	NA	NA	G	G	G	G	G	G	G	G	G	G	G	G	G	G	G	G	G	G	G	R	G	G	G	G	G	G	G	G	G	G	G	G	G	G	G	G	G	G	G
snp_sb042060195017	G/T	1	16641334	+	NA	NA	NA	NA	NA	NA	G	G	G	G	G	G	G	G	G	G	G	G	G	G	G	G	G	G	G	K	G	G	G	G	G	G	G	G	G	G	G	G	G	G	G	G	G	K	G
snp_sb042060195031	T/C	1	16642434	+	NA	NA	NA	NA	NA	NA	T	T	T	T	T	T	T	T	T	T	T	T	T	T	T	T	T	T	T	Y	T	T	T	T	T	T	T	T	T	T	T	T	T	T	T	T	T	Y	T
snp_sb042060195431	T/G	1	16802952	+	NA	NA	NA	NA	NA	NA	G	G	G	G	G	K	G	T	G	T	G	T	T	K	T	K	K	G	T	G	K	T	K	T	T	K	T	T	T	K	T	T	T	T	T	T	T	K	T
snp_sb042060195494	G/A	1	16842099	+	NA	NA	NA	NA	NA	NA	G	G	G	G	G	R	G	A	G	A	G	G	A	R	R	R	R	G	R	G	G	A	R	R	R	G	G	G	A	G	G	A	A	G	G	A	G	G	G
snp_sb042060195627	A/T	1	16919477	+	NA	NA	NA	NA	NA	NA	T	T	T	T	A	W	T	A	T	A	T	A	A	W	A	A	W	T	A	W	W	A	A	W	A	A	A	A	A	A	A	A	A	W	A	A	A	W	A
snp_sb042060195680	G/A	1	17073083	+	NA	NA	NA	NA	NA	NA	A	A	A	A	G	G	G	G	A	G	A	G	G	R	G	G	G	G	G	R	G	G	G	G	G	G	G	G	G	G	G	G	G	G	G	G	G	G	G
snp_sb042060196385	C/T	1	18104898	+	NA	NA	NA	NA	NA	NA	T	T	T	T	T	Y	C	T	T	T	T	Y	C	Y	Y	Y	Y	C	C	T	Y	C	Y	Y	C	T	C	C	C	C	C	C	C	Y	C	C	C	Y	C
snp_sb042060196388	A/G	1	18105318	+	NA	NA	NA	NA	NA	NA	G	G	G	G	G	R	A	G	G	G	G	R	A	R	R	R	R	A	A	G	R	A	R	R	A	G	A	A	A	A	A	A	A	R	A	A	A	R	A
snp_sb042060196448	G/C	1	18115584	+	NA	NA	NA	NA	NA	NA	G	G	G	C	G	G	G	G	G	G	G	S	G	G	S	S	S	G	G	G	S	G	S	S	G	S	G	G	G	G	G	G	G	S	G	G	G	G	G
snp_sb042060196485	C/T	1	18136047	+	NA	NA	NA	NA	NA	NA	T	T	T	C	C	C	C	C	C	C	C	C	C	Y	C	C	C	C	C	C	C	C	C	C	C	C	C	C	C	C	C	C	C	C	C	C	C	Y	C
snp_sb001000031248	T/A	1	18160360	+	NA	NA	NA	NA	NA	NA	A	A	A	A	T	T	T	T	T	T	T	T	T	W	T	W	T	T	T	T	T	T	W	T	T	T	T	T	T	T	T	T	T	T	T	T	T	W	T
snp_sb001000033149	C/T	1	19188885	+	NA	NA	NA	NA	NA	NA	C	C	C	C	C	Y	C	T	C	T	C	C	C	C	C	C	C	C	Y	C	C	C	C	C	Y	C	C	C	C	T	T	T	T	Y	C	C	T	Y	T
snp_sb001000034776	C/T	1	20053166	+	NA	NA	NA	NA	NA	NA	C	C	C	C	C	C	C	C	C	C	C	C	C	C	C	C	C	C	T	C	C	C	C	C	Y	C	Y	C	C	T	T	T	T	Y	C	C	T	Y	T
snp_sb042060201438	C/A	1	21499485	+	NA	NA	NA	NA	NA	NA	C	C	C	C	A	M	M	C	A	A	C	C	C	M	M	M	C	C	C	C	C	C	C	C	C	C	C	C	C	C	C	C	C	C	C	C	C	M	C
snp_sb042060201501	C/T	1	21503274	+	NA	NA	NA	NA	NA	NA	C	C	C	C	T	Y	Y	C	T	T	C	C	C	Y	Y	Y	C	C	C	C	C	C	C	C	C	C	C	C	C	C	C	C	C	C	C	C	C	Y	C
snp_sb042060202405	G/A	1	22052482	+	NA	NA	NA	NA	NA	NA	G	G	G	G	G	G	A	A	A	A	G	A	A	R	R	R	R	A	G	G	A	A	R	A	G	G	G	G	G	G	G	G	G	R	G	A	G	G	G
snp_sb042060202813	G/A	1	22188395	+	NA	NA	NA	NA	NA	NA	R	G	G	G	G	G	A	G	A	G	G	G	G	R	G	G	G	G	G	G	G	G	G	G	G	G	G	G	G	G	G	G	G	G	G	G	G	G	G
snp_sb042060202815	A/G	1	22189235	+	NA	NA	NA	NA	NA	NA	G	G	G	G	G	R	A	A	A	A	G	A	A	A	A	R	R	A	G	G	A	A	R	A	R	R	G	G	A	G	A	G	A	A	G	A	A	R	A
snp_sb042060202875	C/T	1	22228060	+	NA	NA	NA	NA	NA	NA	C	C	C	C	C	C	T	C	T	C	C	C	C	Y	C	C	C	C	C	C	C	C	C	C	C	C	C	C	C	C	C	C	C	C	C	C	C	C	C
snp_sb042060202934	G/A	1	22267955	+	NA	NA	NA	NA	NA	NA	A	A	A	A	G	R	G	G	G	G	G	G	G	R	G	G	G	G	G	R	G	G	R	G	G	G	G	G	G	G	G	G	G	G	G	G	G	R	G
snp_sb042060202992	G/T	1	22275540	+	NA	NA	NA	NA	NA	NA	T	T	T	T	G	K	G	G	G	G	G	G	G	G	G	G	G	G	G	K	G	G	K	G	G	G	G	G	G	G	G	G	G	G	G	G	G	K	G
snp_sb042060203273	A/C	1	22435573	+	NA	NA	NA	NA	NA	NA	A	A	A	A	A	A	A	A	C	A	A	A	A	A	A	A	A	A	A	M	A	A	A	A	A	A	A	A	A	A	A	A	A	A	A	A	A	A	A
snp_sb001000040602	T/C	1	24769165	+	NA	NA	NA	NA	NA	NA	Y	Y	Y	T	C	T	C	T	C	T	C	T	T	Y	Y	Y	T	T	T	Y	T	T	Y	T	T	C	T	T	T	T	T	T	T	T	T	T	T	Y	T
snp_sb001000041157	T/C	1	24878133	+	NA	NA	NA	NA	NA	NA	C	C	C	C	T	T	C	T	T	T	C	T	T	Y	T	T	T	T	T	C	T	T	Y	T	T	Y	T	T	T	T	T	T	T	T	T	T	T	Y	T
snp_sb042060205411	C/T	1	25033782	+	NA	NA	NA	NA	NA	NA	C	C	C	C	T	C	T	C	C	C	C	C	C	C	C	Y	C	C	C	Y	C	C	Y	C	C	Y	C	C	C	C	C	C	C	C	C	C	C	Y	C
snp_sb042060205452	G/C	1	25077065	+	NA	NA	NA	NA	NA	NA	G	S	G	G	C	G	C	G	C	G	G	G	G	G	G	S	G	G	G	S	G	G	S	G	G	C	G	G	G	G	G	G	G	G	G	G	G	S	G
snp_sb042060206252	C/T	1	25491635	+	NA	NA	NA	NA	NA	NA	Y	C	T	T	T	C	T	C	C	C	T	C	C	Y	C	Y	C	C	C	Y	C	C	Y	C	C	Y	C	C	C	C	C	C	C	C	C	C	C	Y	C
snp_sb001000041926	T/A	1	25582348	+	NA	NA	NA	NA	NA	NA	T	T	T	T	A	T	T	T	A	T	A	T	T	T	T	W	T	T	T	W	T	T	W	T	T	W	T	T	T	T	T	T	T	T	T	T	T	T	T
snp_sb001000042345	C/T	1	25827522	+	NA	NA	NA	NA	NA	NA	T	T	T	T	Y	T	C	T	T	T	C	T	T	Y	Y	Y	T	T	C	T	T	Y	Y	Y	C	C	C	C	C	C	C	C	C	C	C	C	C	Y	C
snp_sb042060207055	C/A	1	25896525	+	NA	NA	NA	NA	NA	NA	C	C	C	C	M	M	C	A	A	A	C	C	C	C	C	C	C	C	C	M	C	C	M	C	C	C	C	C	C	C	C	C	C	C	C	C	C	C	C
snp_sb001000046704	A/G	1	28072981	+	NA	NA	NA	NA	NA	NA	R	R	A	A	R	A	G	A	G	A	A	A	A	A	A	R	A	A	A	R	A	A	R	A	A	G	R	A	A	A	A	A	A	A	A	A	A	R	A
snp_sb001000047259	T/C	1	28479590	+	NA	NA	NA	NA	NA	NA	C	C	Y	T	C	Y	C	C	C	C	C	C	Y	C	C	Y	C	C	Y	C	C	C	Y	C	T	C	C	C	T	T	T	T	T	T	T	C	T	Y	T
snp_sb042060232392	G/C	1	52829634	+	NA	NA	NA	NA	NA	NA	S	G	G	G	G	G	G	G	G	G	G	G	G	G	G	G	G	G	G	G	G	G	S	S	G	G	G	G	G	G	G	G	G	G	G	G	G	S	G
snp_sb042060232636	G/A	1	52903009	+	NA	NA	NA	NA	NA	NA	R	A	A	G	R	G	G	G	G	G	A	G	G	R	G	R	G	G	G	A	G	G	R	G	G	A	G	G	G	G	G	G	G	G	G	G	G	G	G
snp_sb042060232637	G/T	1	52905292	+	NA	NA	NA	NA	NA	NA	G	G	G	G	K	G	G	G	G	G	T	G	G	G	G	K	G	G	G	K	G	G	K	G	G	K	G	G	G	G	G	G	G	G	G	G	G	G	G
snp_sb042060233305	T/C	1	53114756	+	NA	NA	NA	NA	NA	NA	C	C	C	T	Y	T	C	T	C	T	C	T	T	Y	T	Y	T	T	T	C	T	T	Y	T	T	T	T	T	T	T	T	T	T	T	T	T	T	Y	T
snp_sb001000074336	A/C	1	53115476	+	NA	NA	NA	NA	NA	NA	C	C	C	A	M	A	C	A	C	A	C	A	A	M	A	M	A	A	A	C	A	A	M	A	A	A	A	A	A	A	A	A	A	A	A	A	A	M	A
snp_sb042060233583	T/A	1	53161286	+	NA	NA	NA	NA	NA	NA	T	T	T	T	T	T	A	T	T	T	T	T	T	T	T	T	T	T	T	T	T	T	W	T	T	T	T	T	T	T	T	T	T	T	T	T	T	W	T
snp_sb042060233615	T/C	1	53182633	+	NA	NA	NA	NA	NA	NA	C	C	C	T	T	T	T	T	T	T	T	T	T	Y	T	T	T	T	T	T	T	T	T	T	T	T	T	T	T	T	T	T	T	T	T	T	T	T	T
snp_sb042060233820	C/G	1	53456591	+	NA	NA	NA	NA	NA	NA	G	G	G	C	S	C	C	C	C	C	G	C	C	S	C	S	C	C	C	S	C	C	S	C	C	C	C	C	C	C	C	C	C	C	C	C	C	C	C
snp_sb042060233866	A/G	1	53476405	+	NA	NA	NA	NA	NA	NA	A	A	A	A	A	G	A	G	A	A	A	R	R	R	R	A	R	G	G	A	A	R	R	A	G	A	R	A	G	G	G	G	G	R	R	A	G	R	G
snp_sb001000075896	A/T	1	53766186	+	NA	NA	NA	NA	NA	NA	A	A	A	A	W	A	A	A	T	A	A	A	A	A	A	W	A	A	A	W	A	A	A	W	A	T	A	A	A	A	A	A	A	A	A	A	A	A	A
snp_sb042060235745	T/C	1	53933442	+	NA	NA	NA	NA	NA	NA	T	T	T	T	T	C	T	C	C	T	T	Y	Y	Y	C	Y	Y	C	C	T	T	Y	Y	T	C	C	Y	T	C	C	C	C	C	C	Y	T	C	Y	C
snp_sb001000076933	T/A	1	54124892	+	NA	NA	NA	NA	NA	NA	T	T	T	A	W	A	T	A	A	T	T	T	T	W	W	W	W	T	A	T	T	W	W	W	A	T	W	T	A	A	A	A	A	A	W	T	A	W	A
snp_sb042060236353	C/T	1	54139527	+	NA	NA	NA	NA	NA	NA	C	C	C	T	C	T	C	T	T	C	C	C	C	Y	Y	Y	C	C	T	C	C	Y	Y	Y	T	C	Y	C	T	T	T	T	T	T	Y	C	T	Y	T
snp_sb042060236541	C/T	1	54210457	+	NA	NA	NA	NA	NA	NA	C	C	C	T	C	T	C	T	T	C	C	Y	Y	Y	Y	Y	Y	T	T	C	Y	T	Y	Y	T	Y	Y	C	T	T	T	T	T	T	Y	T	T	Y	T
snp_sb042060236620	C/G	1	54248925	+	NA	NA	NA	NA	NA	NA	C	C	C	C	S	C	C	C	C	C	G	C	C	C	S	S	C	C	C	S	C	C	S	C	C	C	C	C	C	C	C	C	C	C	C	C	C	C	C
snp_sb042060238689	T/C	1	55049722	+	NA	NA	NA	NA	NA	NA	T	T	T	T	T	T	T	T	T	T	T	T	T	Y	T	Y	T	T	C	T	T	T	T	T	Y	T	C	C	T	C	C	C	T	C	C	T	C	Y	C
snp_sb042060239393	A/T	1	55373083	+	NA	NA	NA	NA	NA	NA	W	W	T	A	W	A	T	A	A	A	A	A	A	A	W	A	A	A	A	W	A	A	W	A	A	A	A	A	A	A	A	A	A	A	A	A	A	W	A
snp_sb001000080765	G/A	1	55469974	+	NA	NA	NA	NA	NA	NA	R	G	G	G	R	G	G	G	G	G	A	G	G	G	G	R	G	G	G	R	G	G	R	G	G	A	G	G	G	G	G	G	G	G	G	G	G	G	G
snp_sb042060239675	C/G	1	55470653	+	NA	NA	NA	NA	NA	NA	S	C	C	C	S	C	C	C	C	C	C	C	C	S	C	C	C	C	G	S	C	C	S	C	S	C	G	G	C	G	G	G	C	G	G	C	G	S	G
snp_sb042060239858	C/G	1	55517192	+	NA	NA	NA	NA	NA	NA	C	C	C	C	G	C	C	C	C	G	G	C	S	C	G	S	S	C	C	C	C	C	C	C	G	G	C	C	G	C	C	C	G	C	C	C	C	C	C
snp_sb042060239864	T/G	1	55517368	+	NA	NA	NA	NA	NA	NA	T	T	T	T	K	K	T	T	T	G	G	T	K	T	K	K	T	T	T	T	T	T	T	T	K	G	T	T	G	T	T	T	G	T	T	K	T	T	T
snp_sb042060240156	C/A	1	55636073	+	NA	NA	NA	NA	NA	NA	M	A	A	C	C	C	A	C	C	C	C	C	C	M	C	C	C	C	C	M	C	C	M	C	C	C	C	C	C	C	C	C	C	C	C	C	C	M	C
snp_sb042060240489	T/G	1	55830140	+	NA	NA	NA	NA	NA	NA	T	T	T	T	T	K	G	G	T	G	T	G	T	K	T	K	G	G	G	T	G	K	K	K	K	T	G	G	T	G	G	T	T	K	G	G	G	K	G
snp_sb001000083608	G/T	1	56520917	+	NA	NA	NA	NA	NA	NA	G	G	G	G	G	K	G	G	G	G	G	G	G	K	K	G	G	G	G	G	G	G	K	G	G	G	G	G	T	G	G	T	T	G	G	G	G	G	G
snp_sb001000084274	G/T	1	56777700	+	NA	NA	NA	NA	NA	NA	K	K	T	G	T	G	G	G	G	G	T	T	T	K	T	K	T	T	G	T	T	T	K	K	G	T	G	G	G	G	G	G	G	G	G	K	G	K	G
snp_sb043061273536	A/T	1	56892013	+	NA	NA	NA	NA	NA	NA	W	W	T	A	W	A	A	T	A	T	A	T	W	W	T	W	T	T	A	W	T	T	W	W	A	T	A	A	A	A	A	A	A	A	A	A	A	A	A
snp_sb001000086638	A/G	1	57851364	+	NA	NA	NA	NA	NA	NA	G	G	G	G	A	A	R	A	A	A	G	A	A	R	R	R	A	A	A	G	A	A	G	R	R	A	A	A	A	A	A	A	A	A	A	R	R	R	A
snp_sb042060245567	G/C	1	58087460	+	NA	NA	NA	NA	NA	NA	S	S	S	G	G	G	G	G	G	G	G	G	G	S	G	G	G	G	G	G	G	G	G	G	G	G	G	G	G	G	G	G	G	G	G	G	G	G	G
snp_sb042060245574	G/A	1	58095617	+	NA	NA	NA	NA	NA	NA	R	R	R	G	R	G	G	G	G	G	R	G	G	R	R	R	G	G	G	R	G	G	G	G	G	G	G	G	G	G	G	G	G	G	G	G	G	G	G
snp_sb042060246412	G/A	1	58377437	+	NA	NA	NA	NA	NA	NA	G	R	G	A	G	G	A	G	G	G	G	G	R	G	G	G	A	G	G	G	G	G	G	G	G	G	G	G	G	G	G	G	G	G	G	G	G	G	G
snp_sb042060246524	A/C	1	58415199	+	NA	NA	NA	NA	NA	NA	A	A	A	C	C	M	M	A	C	A	C	A	M	A	C	A	C	C	A	C	A	M	M	A	A	C	A	A	A	A	A	A	A	A	A	A	A	A	A
snp_sb042060246603	T/A	1	58467956	+	NA	NA	NA	NA	NA	NA	A	A	A	T	T	W	T	A	T	A	T	A	W	W	T	W	T	T	T	T	A	T	T	W	T	T	T	T	T	T	T	T	T	W	T	T	T	W	T
snp_sb042060246692	C/A	1	58491881	+	NA	NA	NA	NA	NA	NA	C	C	C	A	C	A	A	A	C	A	C	C	C	C	M	M	C	C	M	M	C	M	M	M	A	C	C	C	A	C	C	C	A	C	C	C	C	M	C
snp_sb042060247227	C/T	1	58644236	+	NA	NA	NA	NA	NA	NA	C	C	C	T	C	T	T	T	C	C	C	Y	C	C	Y	Y	C	C	T	Y	C	Y	Y	C	T	Y	C	C	T	C	C	T	T	C	C	T	C	Y	C
snp_sb042060248948	G/A	1	59450758	+	NA	NA	NA	NA	NA	NA	G	G	G	A	G	G	A	G	G	A	G	G	G	R	G	R	R	G	G	G	A	A	R	A	G	G	A	A	G	G	G	G	G	G	R	G	G	R	G
snp_sb042060249132	C/T	1	59565953	+	NA	NA	NA	NA	NA	NA	T	T	T	T	C	C	T	C	C	C	C	Y	C	Y	Y	Y	Y	C	C	C	C	C	Y	Y	C	C	C	C	C	C	C	C	C	Y	C	C	C	Y	C
snp_sb001000091545	T/A	1	59685990	+	NA	NA	NA	NA	NA	NA	A	A	A	T	T	T	T	T	T	T	T	T	T	W	T	T	T	T	T	T	T	T	T	T	T	T	T	T	T	T	T	T	T	T	T	T	T	T	T
snp_sb042060250437	A/G	1	60413119	+	NA	NA	NA	NA	NA	NA	R	R	A	A	A	A	G	A	G	A	A	A	A	A	A	R	A	A	A	R	A	A	R	A	A	A	A	A	A	A	A	A	A	A	A	A	A	R	A
snp_sb042060250790	A/G	1	60677666	+	NA	NA	NA	NA	NA	NA	A	A	A	A	A	G	A	G	A	G	A	R	G	R	R	R	G	A	G	A	G	G	R	R	G	A	A	A	G	A	A	G	G	R	R	G	A	A	A
snp_sb001000095181	T/G	1	61974694	+	NA	NA	NA	NA	NA	NA	K	K	T	G	T	T	G	T	T	T	T	T	T	K	T	T	T	T	T	T	T	T	K	T	T	T	T	T	T	T	T	T	T	T	T	T	T	K	T
snp_sb042060254155	C/A	1	62167938	+	NA	NA	NA	NA	NA	NA	C	C	C	C	C	A	C	A	C	A	C	M	A	M	C	M	A	C	A	C	A	C	M	M	M	M	M	A	A	A	M	A	A	M	M	A	C	M	C
snp_sb042060254259	G/A	1	62244177	+	NA	NA	NA	NA	NA	NA	G	G	G	A	G	G	A	G	G	G	G	G	G	R	G	R	G	G	G	G	G	G	G	R	G	G	G	G	G	G	G	G	G	R	G	G	G	R	G
snp_sb042060254696	A/T	1	62418756	+	NA	NA	NA	NA	NA	NA	A	A	A	A	A	A	A	A	A	A	A	W	A	W	T	A	A	T	A	A	A	T	W	W	A	W	A	A	A	A	A	A	A	A	W	A	A	A	A
snp_sb001000096040	C/A	1	62433526	+	NA	NA	NA	NA	NA	NA	A	A	A	A	A	C	A	C	A	C	A	C	C	M	C	M	C	C	C	A	C	C	M	M	M	M	C	C	C	C	M	C	C	A	M	A	A	M	A
snp_sb042060254886	C/A	1	62536074	+	NA	NA	NA	NA	NA	NA	A	A	A	A	C	C	A	C	C	C	C	C	C	C	C	C	C	C	C	C	C	C	M	C	C	C	C	C	C	C	C	C	C	C	C	C	C	M	C
snp_sb042060255002	A/G	1	62607866	+	NA	NA	NA	NA	NA	NA	A	A	A	A	A	G	A	G	A	G	A	R	A	R	R	A	R	A	R	A	R	A	R	R	R	A	A	A	G	A	A	G	G	A	R	A	A	A	A
snp_sb042060255073	G/T	1	62637237	+	NA	NA	NA	NA	NA	NA	T	T	T	T	G	G	G	G	G	G	T	K	T	K	K	K	T	T	K	T	K	T	K	K	K	G	T	T	G	T	T	G	G	T	G	T	T	T	T
snp_sb042060255108	C/G	1	62662440	+	NA	NA	NA	NA	NA	NA	G	G	G	G	G	S	C	C	G	G	G	S	G	C	S	S	G	G	C	G	C	G	S	S	C	S	G	G	C	G	G	C	C	G	S	G	G	G	G
snp_sb042060255111	G/A	1	62662852	+	NA	NA	NA	NA	NA	NA	A	A	A	A	A	G	G	G	G	R	G	G	A	G	G	G	R	A	G	G	G	A	G	G	G	R	G	G	G	G	G	G	G	G	G	R	G	G	G
snp_sb042060255203	A/C	1	62698528	+	NA	NA	NA	NA	NA	NA	A	A	A	A	A	C	C	C	C	N	A	M	A	M	A	M	A	A	M	A	M	A	M	M	M	A	A	A	C	A	A	C	C	A	M	A	A	A	A
snp_sb042060255360	G/T	1	62771823	+	NA	NA	NA	NA	NA	NA	G	K	G	G	G	G	T	G	G	G	G	G	G	G	G	G	G	G	G	G	G	G	K	G	G	G	G	G	G	G	G	G	G	G	G	G	G	K	G
snp_sb042060255385	T/C	1	62783559	+	NA	NA	NA	NA	NA	NA	T	Y	T	T	T	T	C	T	T	T	T	T	T	T	T	T	T	T	T	T	T	T	Y	T	T	T	T	T	T	T	T	T	T	T	T	T	T	Y	T
snp_sb042060255450	A/G	1	62799480	+	NA	NA	NA	NA	NA	NA	G	G	G	G	A	A	G	A	A	A	A	R	G	R	A	A	R	A	A	A	A	G	R	R	R	A	G	G	G	G	G	A	A	R	A	A	G	R	G
snp_sb001000097158	C/T	1	62855152	+	NA	NA	NA	NA	NA	NA	T	T	T	T	T	C	T	C	C	C	T	C	C	Y	C	Y	C	C	Y	Y	C	T	Y	C	C	Y	C	C	C	C	C	C	T	C	C	C	C	Y	C
snp_sb042060255599	C/T	1	62865288	+	NA	NA	NA	NA	NA	NA	T	T	T	T	C	C	T	C	C	C	C	C	C	Y	C	Y	C	C	C	C	C	C	Y	C	C	C	C	C	C	C	C	C	C	C	C	C	C	Y	C
snp_sb042060255790	A/T	1	62925111	+	NA	NA	NA	NA	NA	NA	T	T	T	T	A	A	T	A	T	A	A	A	A	W	A	W	A	A	A	A	A	A	W	A	A	A	A	A	A	A	A	A	A	A	A	A	A	W	A
snp_sb042060255832	T/A	1	62933949	+	NA	NA	NA	NA	NA	NA	T	T	T	T	T	W	T	A	T	A	T	W	T	W	A	W	T	A	T	T	W	A	W	A	W	A	W	T	T	T	T	A	A	W	W	A	T	T	T
snp_sb001000098694	T/C	1	63340159	+	NA	NA	NA	NA	NA	NA	T	T	T	T	T	Y	T	T	T	T	T	C	C	Y	C	Y	C	T	T	T	C	C	Y	Y	T	T	Y	C	C	C	C	T	T	C	Y	C	C	Y	C
snp_sb001000102054	C/A	1	65197507	+	NA	NA	NA	NA	NA	NA	C	C	C	C	C	M	C	C	C	C	C	C	C	C	C	C	C	C	C	C	C	M	C	C	C	C	A	A	C	A	C	C	C	C	A	C	C	M	C
snp_sb042060259362	A/T	1	65826456	+	NA	NA	NA	NA	NA	NA	A	A	A	A	A	A	T	A	T	A	T	A	A	A	A	A	A	A	A	T	A	A	W	A	A	A	A	A	A	A	A	A	A	A	A	A	A	A	A
snp_sb001000103626	C/T	1	66111359	+	NA	NA	NA	NA	NA	NA	C	C	C	C	C	C	T	C	T	C	C	C	C	C	Y	Y	C	C	C	Y	C	C	Y	C	C	C	C	C	C	C	C	C	C	C	C	C	C	Y	C
snp_sb042060260091	G/A	1	66234106	+	NA	NA	NA	NA	NA	NA	A	A	A	A	G	G	G	G	G	G	G	G	G	R	G	G	G	G	G	R	G	G	R	G	G	G	G	G	G	G	G	G	G	G	G	G	G	G	G
snp_sb042060260112	T/C	1	66258089	+	NA	NA	NA	NA	NA	NA	C	C	C	C	T	T	T	T	T	T	T	T	T	Y	Y	Y	Y	T	T	Y	Y	T	Y	Y	T	T	T	T	T	T	T	T	T	T	T	T	T	T	T
snp_sb042060260358	A/T	1	66382429	+	NA	NA	NA	NA	NA	NA	T	T	T	T	A	A	T	A	T	A	A	A	A	A	A	W	A	A	A	W	A	W	W	A	A	A	T	T	A	T	A	A	A	A	T	T	A	W	A
snp_sb042060260697	C/T	1	67217203	+	NA	NA	NA	NA	NA	NA	T	T	T	T	C	C	T	C	C	C	C	C	C	Y	Y	C	C	C	C	C	Y	T	Y	Y	C	C	T	T	C	T	Y	T	T	C	T	T	C	Y	C
snp_sb042060260755	T/C	1	67246556	+	NA	NA	NA	NA	NA	NA	C	Y	C	C	T	T	C	T	C	T	T	T	T	Y	Y	T	T	T	T	Y	Y	C	Y	Y	T	Y	C	C	T	C	Y	T	T	T	C	C	T	Y	T
snp_sb043061305266	C/T	1	67538478	+	NA	NA	NA	NA	NA	NA	C	C	C	C	T	C	C	C	C	C	T	C	C	C	Y	Y	C	C	C	Y	C	C	Y	C	C	Y	C	C	C	C	C	C	C	C	C	C	C	C	C
snp_sb042060261157	T/C	1	67745541	+	NA	NA	NA	NA	NA	NA	T	T	T	T	T	T	T	T	T	T	T	T	T	T	T	Y	T	T	T	T	T	T	Y	T	T	T	T	T	T	T	T	T	T	T	T	T	T	T	T
snp_sb042060261162	C/G	1	67753700	+	NA	NA	NA	NA	NA	NA	C	C	C	C	C	C	C	C	C	C	C	C	C	C	C	C	C	C	C	C	C	C	S	C	C	C	C	C	C	C	C	C	C	C	C	C	C	C	C
snp_sb001000107015	C/A	1	67845100	+	NA	NA	NA	NA	NA	NA	C	C	C	C	A	C	C	A	C	C	A	C	C	C	M	M	M	C	C	M	C	C	M	C	M	M	C	C	C	C	C	C	C	C	C	C	C	C	C
snp_sb043061309034	G/A	1	69447237	+	NA	NA	NA	NA	NA	NA	R	R	G	G	A	G	G	G	G	G	A	G	G	G	R	R	G	G	G	R	G	G	R	G	G	R	G	G	G	G	G	G	G	G	G	G	G	G	G
snp_sb043061309036	G/T	1	69448017	+	NA	NA	NA	NA	NA	NA	G	G	G	G	T	G	G	G	G	G	T	G	G	G	K	K	G	G	G	K	G	G	K	G	G	K	G	G	G	G	G	G	G	G	G	G	G	G	G
snp_sb043061309038	T/C	1	69449027	+	NA	NA	NA	NA	NA	NA	T	T	T	T	C	T	T	T	T	T	C	T	T	T	Y	Y	T	T	T	Y	T	T	Y	T	T	Y	T	T	T	T	T	T	T	T	T	T	T	T	T
snp_sb043061309039	G/C	1	69449197	+	NA	NA	NA	NA	NA	NA	G	G	G	G	C	G	G	G	G	G	C	G	G	G	S	S	G	G	G	S	G	G	S	G	G	S	G	G	G	G	G	G	G	G	G	G	G	G	G
snp_sb043061309040	G/A	1	69450725	+	NA	NA	NA	NA	NA	NA	G	G	G	G	A	G	G	G	G	G	A	G	G	G	R	R	G	G	G	R	G	G	R	G	G	R	G	G	G	G	G	G	G	G	G	G	G	G	G
snp_sb043061309049	T/G	1	69451179	+	NA	NA	NA	NA	NA	NA	K	K	T	T	G	T	T	T	G	T	G	T	T	T	K	K	T	T	T	G	T	T	K	T	T	K	T	T	T	T	T	T	T	T	T	T	T	T	T
snp_sb043061310046	T/A	1	69853493	+	NA	NA	NA	NA	NA	NA	A	A	A	T	T	W	T	T	T	T	T	A	A	A	W	W	A	A	W	T	A	A	W	A	W	W	T	T	T	T	W	T	T	W	T	A	T	W	T
snp_sb043061310048	A/G	1	69854737	+	NA	NA	NA	NA	NA	NA	A	A	A	A	G	A	A	A	A	A	G	A	A	A	R	R	A	A	A	R	A	A	R	A	A	R	A	A	A	A	A	A	A	A	A	A	A	A	A
snp_sb043061310049	G/A	1	69855991	+	NA	NA	NA	NA	NA	NA	G	G	G	G	A	G	G	G	G	G	A	G	G	G	R	R	G	G	G	R	G	G	R	G	G	R	G	G	G	G	G	G	G	G	G	G	G	G	G
snp_sb043061310051	G/C	1	69857983	+	NA	NA	NA	NA	NA	NA	C	C	C	G	G	S	G	G	G	G	G	C	C	S	S	S	C	C	S	G	C	C	S	C	S	G	G	G	G	G	S	G	G	S	G	C	G	S	G
snp_sb042060261856	G/A	1	69873616	+	NA	NA	NA	NA	NA	NA	G	G	G	A	G	R	A	A	A	A	G	G	G	G	G	G	G	G	R	R	G	G	R	G	R	G	A	A	A	A	R	A	A	R	A	G	A	R	A
snp_sb042060262120	C/T	1	70001957	+	NA	NA	NA	NA	NA	NA	C	C	C	C	T	Y	C	T	C	T	T	C	C	C	Y	Y	C	C	C	Y	C	C	Y	C	T	T	C	C	T	C	C	C	C	C	C	C	C	C	C
snp_sb042060262149	A/G	1	70014301	+	NA	NA	NA	NA	NA	NA	A	A	A	A	G	R	A	G	A	G	A	A	A	A	A	A	A	A	A	A	A	A	A	A	G	A	A	A	G	A	A	A	A	A	A	A	A	A	A
snp_sb042060262173	T/C	1	70025119	+	NA	NA	NA	NA	NA	NA	C	C	C	C	Y	Y	C	N	C	Y	T	C	C	C	Y	Y	C	C	Y	Y	C	C	Y	C	Y	T	T	T	Y	T	Y	T	T	T	T	C	T	Y	T
snp_sb042060262205	T/A	1	70037726	+	NA	NA	NA	NA	NA	NA	A	A	A	A	T	W	A	T	T	T	T	A	A	A	W	W	A	A	W	T	A	A	W	A	T	T	T	T	T	T	W	T	T	W	T	A	T	W	T
snp_sb042060262711	T/C	1	70874870	+	NA	NA	NA	NA	NA	NA	C	Y	C	C	T	T	T	T	C	T	T	T	T	Y	T	Y	T	C	T	Y	T	T	T	Y	T	T	T	T	T	T	T	T	T	T	T	T	T	Y	T
snp_sb001000110518	A/C	1	71747223	+	NA	NA	NA	NA	NA	NA	A	M	C	A	M	M	C	A	A	A	M	A	A	C	M	M	A	M	A	C	A	A	M	M	M	A	A	A	A	A	A	A	A	M	A	M	A	M	A
snp_sb001000110520	C/T	1	71747313	+	NA	NA	NA	NA	NA	NA	C	T	T	C	C	C	T	C	C	C	C	C	C	T	Y	Y	C	C	C	T	C	C	T	T	C	C	C	C	C	C	C	C	C	Y	C	Y	C	Y	C
snp_sb001000111049	A/G	1	71997938	+	NA	NA	NA	NA	NA	NA	A	A	A	A	A	A	A	A	A	A	A	A	A	R	A	A	R	A	A	A	R	G	R	R	A	R	R	A	A	A	A	A	A	A	R	R	A	A	A
snp_sb001000111230	T/A	1	72170358	+	NA	NA	NA	NA	NA	NA	A	A	A	A	T	T	A	T	A	T	T	A	A	W	W	W	W	T	T	W	W	T	W	W	T	T	T	T	T	A	T	T	T	T	T	T	T	W	T
snp_sb001000112112	C/T	1	72766543	+	NA	NA	NA	NA	NA	NA	Y	Y	C	C	C	Y	T	C	C	T	C	T	T	C	Y	Y	Y	C	C	C	T	C	Y	Y	C	C	C	C	C	C	C	C	C	C	C	C	C	Y	C
snp_sb042060264701	C/A	1	72881570	+	NA	NA	NA	NA	NA	NA	M	M	C	C	C	C	A	C	C	C	C	A	A	C	M	M	A	C	C	C	A	C	M	M	C	C	C	C	C	C	C	C	C	C	C	C	C	M	C
snp_sb042060264710	C/A	1	72882155	+	NA	NA	NA	NA	NA	NA	M	M	C	C	C	C	A	C	C	C	C	A	A	C	M	M	A	C	C	C	A	C	M	M	C	C	C	C	C	C	C	C	C	C	C	C	C	M	C
snp_sb042060264715	T/C	1	72883793	+	NA	NA	NA	NA	NA	NA	Y	Y	T	T	T	T	C	T	T	T	T	C	C	T	T	Y	C	T	T	T	C	T	Y	Y	T	T	T	T	T	T	T	T	T	T	T	T	T	Y	T
snp_sb042060264720	G/A	1	72884225	+	NA	NA	NA	NA	NA	NA	R	R	G	G	G	G	A	G	G	G	G	A	A	G	R	R	A	G	G	G	A	G	R	R	G	G	G	G	G	G	G	G	G	G	G	G	G	R	G
snp_sb042060264721	G/T	1	72884373	+	NA	NA	NA	NA	NA	NA	G	G	G	G	G	G	K	G	G	G	G	K	K	G	G	G	K	G	G	G	K	G	G	G	G	G	G	G	G	G	G	G	G	G	G	G	G	G	G
snp_sb042060266097	G/C	1	73501115	+	NA	NA	NA	NA	NA	NA	G	G	G	G	C	G	C	G	G	G	C	G	G	G	S	S	G	G	G	S	S	G	S	G	G	S	G	G	G	G	G	G	G	G	G	G	G	G	G
snp_sb042060266102	T/C	1	73501350	+	NA	NA	NA	NA	NA	NA	T	T	T	T	C	T	Y	T	T	T	C	T	T	T	T	Y	T	T	T	Y	Y	T	Y	T	T	Y	T	T	T	T	T	T	T	T	T	T	T	T	T
snp_sb042060266106	T/C	1	73501499	+	NA	NA	NA	NA	NA	NA	T	T	T	T	C	T	Y	T	T	T	C	T	T	T	T	Y	T	T	T	Y	T	T	Y	T	T	Y	T	T	T	T	T	T	T	T	T	T	T	T	T
snp_sb042060266181	A/G	1	73518680	+	NA	NA	NA	NA	NA	NA	A	A	A	A	G	R	G	G	G	G	G	A	A	A	R	R	A	A	A	R	R	A	R	A	A	R	A	A	A	A	A	A	A	A	A	A	A	A	A
snp_sb042060266221	G/T	1	73524147	+	NA	NA	NA	NA	NA	NA	G	G	G	G	G	K	T	T	G	T	G	G	G	G	G	G	G	G	G	G	G	G	K	G	G	G	G	G	G	G	G	G	G	G	G	G	G	K	G
snp_sb042060266478	A/C	1	73608526	+	NA	NA	NA	NA	NA	NA	A	A	A	A	A	M	C	C	C	C	A	A	A	A	A	A	A	A	A	A	A	A	M	M	A	A	A	A	A	A	A	A	A	A	A	A	A	M	A
snp_sb042060266647	A/T	1	73655525	+	NA	NA	NA	NA	NA	NA	A	A	A	A	A	A	T	A	A	A	A	A	A	A	A	A	A	A	A	A	A	A	W	A	A	A	A	A	A	A	A	A	A	A	A	A	A	A	A
snp_sb042060266939	G/A	1	73690076	+	NA	NA	NA	NA	NA	NA	R	R	A	G	G	G	A	G	A	G	G	G	G	G	G	G	G	G	G	G	G	G	R	G	G	G	G	G	G	G	G	G	G	G	G	G	G	R	G
snp_sb042060267164	G/A	1	73737253	+	NA	NA	NA	NA	NA	NA	R	R	G	A	A	G	G	G	G	G	A	G	G	R	R	R	G	G	G	A	G	G	R	G	G	R	G	G	G	G	G	G	G	G	G	G	G	R	G
snp_sb042060267285	C/T	1	73774042	+	NA	NA	NA	NA	NA	NA	Y	Y	C	T	C	C	C	C	T	C	Y	C	C	Y	Y	Y	Y	C	C	Y	C	C	Y	C	C	Y	C	C	C	C	C	C	C	C	C	C	C	Y	C
snp_sb042060267559	C/T	1	73855085	+	NA	NA	NA	NA	NA	NA	Y	T	T	T	C	C	T	C	T	C	C	C	C	C	C	Y	C	C	C	C	C	C	Y	C	C	C	C	C	C	C	C	C	C	C	C	C	C	Y	C
snp_sb042060267715	T/A	1	73903014	+	NA	NA	NA	NA	NA	NA	A	A	A	T	T	T	T	T	A	T	T	T	T	T	T	W	T	T	T	T	T	T	T	T	T	T	T	T	T	T	T	T	T	T	T	T	T	W	T
snp_sb042060267741	C/A	1	73905995	+	NA	NA	NA	NA	NA	NA	A	A	A	C	C	C	C	C	A	C	C	C	C	C	C	C	C	C	C	C	C	C	C	C	C	C	C	C	C	C	C	C	C	C	C	C	C	C	C
snp_sb042060267753	T/A	1	73907187	+	NA	NA	NA	NA	NA	NA	A	A	A	T	T	T	T	T	A	T	T	T	T	T	T	T	T	T	T	T	T	T	T	T	T	T	T	T	T	T	T	T	T	T	T	T	T	W	T
snp_sb042060267769	T/A	1	73908975	+	NA	NA	NA	NA	NA	NA	A	A	A	T	T	T	T	T	A	T	T	T	T	T	T	W	T	T	T	T	T	T	T	T	T	T	T	T	T	T	T	T	T	T	T	T	T	W	T
snp_sb042060267857	C/A	1	73995120	+	NA	NA	NA	NA	NA	NA	M	M	C	A	A	C	A	C	A	C	C	C	C	C	C	M	C	C	C	M	C	C	M	C	C	C	C	C	C	C	C	C	C	C	C	C	C	M	C
snp_sb042060268090	T/G	1	74187222	+	NA	NA	NA	NA	NA	NA	T	T	T	T	T	T	G	T	G	T	T	T	T	T	T	T	T	T	T	T	T	T	T	T	T	T	T	T	T	T	T	T	T	T	T	T	T	T	T
snp_sb042060268227	T/C	1	74258351	+	NA	NA	NA	NA	NA	NA	T	T	T	T	C	T	T	T	T	T	T	T	T	Y	T	Y	Y	T	T	Y	Y	T	Y	T	T	Y	T	T	T	T	T	T	T	T	T	T	T	T	T
snp_sb042060268378	A/G	1	74313372	+	NA	NA	NA	NA	NA	NA	G	G	G	G	A	A	G	A	G	A	A	A	A	R	A	A	A	A	A	A	A	A	R	A	A	A	A	A	A	A	A	A	A	A	A	A	A	R	A
snp_sb042060268638	G/C	1	74465163	+	NA	NA	NA	NA	NA	NA	C	C	C	C	G	G	G	G	G	G	G	G	G	S	G	G	S	G	G	S	G	G	S	G	G	G	G	G	G	G	G	G	G	G	S	G	G	S	G
snp_sb001000117799	T/C	1	75970265	+	NA	NA	NA	NA	NA	NA	T	T	T	T	C	T	T	T	C	T	T	T	T	T	T	Y	T	T	C	Y	T	T	Y	T	C	T	T	T	C	T	C	C	C	Y	T	T	C	Y	C
snp_sb001000118310	A/T	1	76370704	+	NA	NA	NA	NA	NA	NA	T	T	T	T	A	W	T	T	T	T	T	A	A	T	W	W	A	A	T	A	A	T	W	W	W	A	A	A	T	A	T	A	A	W	W	T	T	T	T
snp_sb042060272629	G/T	1	77183911	+	NA	NA	NA	NA	NA	NA	K	K	G	G	K	G	G	G	K	G	G	G	G	K	K	G	G	G	G	G	G	G	G	K	G	K	G	G	G	G	G	G	G	G	G	G	G	G	G
snp_sb042060272768	G/A	1	77210206	+	NA	NA	NA	NA	NA	NA	R	G	G	G	R	G	G	G	G	G	A	G	G	G	R	R	R	G	G	R	G	G	R	G	G	G	G	G	G	G	G	G	G	G	G	G	G	G	G
snp_sb042060272913	A/G	1	77250378	+	NA	NA	NA	NA	NA	NA	A	G	A	A	A	A	G	A	R	A	A	A	A	A	A	A	A	A	A	A	A	A	R	A	A	A	A	A	A	A	A	A	A	A	A	A	A	R	A
snp_sb042060273269	A/G	1	77432019	+	NA	NA	NA	NA	NA	NA	G	G	G	G	A	A	R	A	A	A	A	G	G	R	R	R	G	G	A	A	R	R	R	A	A	A	A	A	A	A	A	A	A	A	A	R	A	R	A
snp_sb042060273487	A/C	1	77664345	+	NA	NA	NA	NA	NA	NA	A	C	A	C	A	A	A	A	A	A	A	A	A	M	A	A	A	A	A	A	A	A	M	A	A	A	A	A	A	A	A	A	A	A	A	A	A	M	A
snp_sb042060273572	A/T	1	77722457	+	NA	NA	NA	NA	NA	NA	A	A	A	A	W	A	T	A	W	A	W	A	A	A	W	W	A	A	A	W	A	A	W	A	A	A	A	A	A	A	A	A	A	A	A	A	A	W	A
snp_sb042060273647	G/A	1	77743487	+	NA	NA	NA	NA	NA	NA	A	A	A	A	G	G	G	G	G	G	G	G	G	R	G	G	G	G	G	R	G	G	G	G	G	G	G	G	G	G	G	G	G	G	G	G	G	R	G
snp_sb042060273650	G/C	1	77744466	+	NA	NA	NA	NA	NA	NA	G	G	G	G	G	G	C	G	S	G	G	G	G	G	S	S	G	G	G	G	G	S	S	G	G	G	G	G	G	G	G	G	G	G	G	C	G	S	G
snp_sb042060273909	T/G	1	77865263	+	NA	NA	NA	NA	NA	NA	K	K	G	T	G	T	G	T	G	T	G	T	K	T	T	K	T	T	T	K	T	T	K	K	T	K	K	G	T	G	T	T	T	K	K	T	T	K	T
snp_sb042060273915	G/A	1	77866046	+	NA	NA	NA	NA	NA	NA	R	R	A	G	A	G	A	G	A	G	A	G	R	G	G	R	G	G	G	R	G	G	R	R	G	R	G	A	G	A	G	G	G	G	R	G	G	R	G
snp_sb001000120164	A/G	1	77879297	+	NA	NA	NA	NA	NA	NA	A	A	A	A	R	A	A	A	A	A	A	A	A	A	A	R	A	A	A	G	A	A	R	A	A	A	A	A	A	A	A	A	A	A	A	A	A	A	A
snp_sb042060274031	T/A	1	77961825	+	NA	NA	NA	NA	NA	NA	W	W	A	A	T	T	A	T	W	T	T	T	T	W	T	T	T	T	T	T	T	T	W	T	T	T	T	T	T	T	T	T	T	T	T	T	T	W	T
snp_sb042060274223	A/G	1	78063951	+	NA	NA	NA	NA	NA	NA	R	A	A	A	G	A	G	A	A	A	G	A	A	A	R	R	A	A	A	G	A	A	R	R	A	R	G	G	A	G	R	A	A	R	G	A	A	R	G
snp_sb042060274231	C/T	1	78074421	+	NA	NA	NA	NA	NA	NA	Y	C	C	C	T	C	C	C	C	C	T	C	C	C	Y	Y	C	C	C	Y	C	C	Y	Y	C	Y	C	C	C	C	C	C	C	C	C	C	C	C	C
snp_sb042060274617	T/C	1	78277352	+	NA	NA	NA	NA	NA	NA	T	T	T	T	T	T	T	T	Y	T	T	T	T	T	T	T	T	T	T	T	T	T	T	T	T	Y	T	T	T	T	T	T	T	T	T	Y	T	T	T
snp_sb042060274656	G/A	1	78319783	+	NA	NA	NA	NA	NA	NA	G	G	G	A	G	G	G	G	G	G	G	G	G	R	G	G	G	G	G	G	G	G	R	G	G	R	G	G	G	G	G	G	G	G	G	G	G	G	G
snp_sb042060274847	G/A	1	78464288	+	NA	NA	NA	NA	NA	NA	A	A	A	G	A	G	G	G	R	G	A	G	G	G	R	R	G	G	G	R	G	G	R	G	G	R	G	G	G	G	G	G	G	G	G	G	G	R	G
snp_sb042060275013	C/T	1	78611114	+	NA	NA	NA	NA	NA	NA	T	T	T	C	Y	C	T	C	T	C	Y	C	C	C	C	Y	C	C	C	T	C	C	Y	C	C	C	C	C	C	C	C	C	C	C	C	C	C	Y	C
snp_sb042060275476	G/A	1	78851191	+	NA	NA	NA	NA	NA	NA	G	G	G	A	R	G	A	G	G	G	G	G	G	R	G	G	R	A	G	G	G	A	R	R	G	G	G	G	G	G	G	G	G	G	G	G	G	G	G
snp_sb042060275565	C/A	1	78910046	+	NA	NA	NA	NA	NA	NA	A	A	A	A	M	C	A	C	C	C	A	C	C	M	M	M	C	C	C	M	C	C	M	C	C	M	C	C	C	C	C	C	C	C	C	C	C	M	C
snp_sb001000122073	C/T	1	78930156	+	NA	NA	NA	NA	NA	NA	T	T	T	T	Y	C	T	C	Y	C	T	C	C	Y	Y	Y	C	C	C	T	C	C	Y	C	C	Y	C	C	C	C	C	C	C	C	C	C	C	Y	C
snp_sb042060275848	C/G	1	79039188	+	NA	NA	NA	NA	NA	NA	G	G	G	G	C	C	G	C	C	C	C	C	C	S	C	C	C	C	C	C	C	C	S	C	C	C	C	C	C	C	C	C	C	C	C	C	C	S	C
snp_sb042060275961	A/T	1	79102367	+	NA	NA	NA	NA	NA	NA	T	T	T	T	A	A	T	A	W	A	A	A	A	W	A	A	A	A	A	A	A	A	W	A	A	A	A	A	A	A	A	A	A	A	A	A	A	W	A
snp_sb042060276438	T/C	1	79262453	+	NA	NA	NA	NA	NA	NA	C	C	C	C	T	T	T	T	T	T	T	C	Y	C	Y	T	T	C	T	Y	T	T	Y	Y	T	T	T	T	T	T	T	T	T	T	T	T	T	Y	T
snp_sb042060276620	G/T	1	79376786	+	NA	NA	NA	NA	NA	NA	G	G	G	G	G	G	G	G	T	G	G	G	G	G	T	G	G	G	G	G	G	G	G	G	G	G	G	G	G	G	G	G	G	G	G	G	G	G	G
snp_sb042060276622	A/C	1	79377316	+	NA	NA	NA	NA	NA	NA	C	C	C	C	A	M	C	C	M	C	A	A	A	M	M	A	A	A	A	A	A	A	M	A	A	A	A	A	A	A	A	A	A	A	A	A	A	M	A
snp_sb042060276623	C/T	1	79379152	+	NA	NA	NA	NA	NA	NA	T	T	T	T	C	Y	T	T	Y	T	C	C	C	Y	Y	C	C	C	C	Y	C	C	Y	C	C	C	C	C	C	C	C	C	C	C	C	C	C	Y	C
snp_sb042060276951	T/C	1	79483144	+	NA	NA	NA	NA	NA	NA	T	T	T	T	T	T	T	T	T	T	T	Y	Y	T	Y	T	T	T	T	T	T	Y	Y	Y	T	Y	C	C	T	C	Y	T	T	C	C	T	C	Y	C
snp_sb042060276993	A/C	1	79488559	+	NA	NA	NA	NA	NA	NA	C	C	C	C	C	A	A	A	M	A	C	A	A	M	M	M	A	A	A	C	A	A	M	A	A	A	A	A	A	A	A	A	A	A	A	A	A	M	A
snp_sb042060277393	G/C	1	79853406	+	NA	NA	NA	NA	NA	NA	S	S	G	C	G	G	C	G	G	G	G	G	G	S	G	G	G	G	G	G	G	G	S	G	G	G	G	G	G	G	G	G	G	G	G	G	G	S	G
snp_sb042060277394	T/A	1	79855237	+	NA	NA	NA	NA	NA	NA	W	W	T	A	T	T	A	T	T	T	T	T	T	W	T	T	T	T	T	T	T	T	W	T	T	T	T	T	T	T	T	T	T	T	T	T	T	T	T
snp_sb042060277758	T/C	1	79986749	+	NA	NA	NA	NA	NA	NA	C	Y	C	C	C	Y	C	C	C	C	C	T	T	Y	Y	Y	Y	T	T	C	T	T	Y	T	T	Y	T	T	T	T	T	T	T	T	T	T	T	Y	T
snp_sb042060278178	G/A	1	80327270	+	NA	NA	NA	NA	NA	NA	G	G	G	G	G	R	G	G	A	G	G	A	A	G	R	R	R	A	A	R	A	A	R	A	A	R	G	G	G	A	A	G	G	A	R	A	A	R	A
snp_sb042060278255	C/A	1	80378776	+	NA	NA	NA	NA	NA	NA	A	A	A	A	C	C	C	C	A	C	C	C	C	M	C	C	C	C	C	M	C	C	C	C	C	C	C	C	C	C	C	C	C	C	C	C	C	C	C
snp_sb001000125278	G/C	1	80446857	+	NA	NA	NA	NA	NA	NA	C	C	C	C	G	S	C	C	C	C	G	G	G	S	G	S	G	G	G	G	G	G	S	G	G	G	C	C	C	G	G	C	C	G	S	G	G	S	G
snp_sb042060278766	G/A	2	654577	+	NA	NA	NA	NA	NA	NA	G	G	G	G	R	G	A	G	G	G	R	R	A	G	G	R	R	G	G	R	G	G	R	G	G	R	G	G	G	G	G	G	G	G	G	G	G	R	G
snp_sb042060279054	G/A	2	1028568	+	NA	NA	NA	NA	NA	NA	A	A	A	A	G	G	G	G	G	G	R	G	G	R	G	G	G	G	G	G	G	G	G	R	G	G	G	G	G	G	G	G	G	G	G	G	G	R	G
snp_sb042060279121	C/G	2	1060409	+	NA	NA	NA	NA	NA	NA	G	G	G	G	S	C	C	C	C	C	C	C	C	C	C	C	C	C	C	C	C	C	C	C	C	C	C	C	C	C	C	C	C	C	C	C	C	S	C
snp_sb042060279323	C/T	2	1163144	+	NA	NA	NA	NA	NA	NA	T	Y	C	T	C	C	C	C	C	C	C	C	C	C	C	C	C	C	C	C	C	C	Y	C	C	C	C	C	C	C	C	C	C	C	C	C	C	C	C
snp_sb042060280362	A/T	2	2158360	+	NA	NA	NA	NA	NA	NA	A	A	A	T	A	A	T	A	A	T	A	W	T	W	W	W	W	A	W	A	W	A	W	W	A	A	T	T	A	T	W	A	A	T	W	A	A	W	T
snp_sb042060280632	G/A	2	2315735	+	NA	NA	NA	NA	NA	NA	G	G	G	G	G	G	G	G	G	G	G	A	A	R	G	R	R	G	A	G	A	G	R	G	G	R	A	A	A	A	A	A	G	R	R	G	A	R	A
snp_sb042060280727	G/A	2	2349460	+	NA	NA	NA	NA	NA	NA	A	A	A	G	G	G	G	G	G	G	G	R	G	R	G	G	R	G	A	G	R	G	R	R	G	A	A	A	A	A	A	A	G	A	R	G	A	R	A
snp_sb042060281069	C/T	2	2576038	+	NA	NA	NA	NA	NA	NA	T	T	T	T	C	C	T	C	Y	C	C	C	C	C	Y	Y	Y	T	C	Y	C	Y	Y	Y	C	C	C	C	C	C	C	C	C	Y	C	C	C	Y	C
snp_sb042060281071	G/C	2	2576406	+	NA	NA	NA	NA	NA	NA	S	G	C	G	G	G	C	G	S	G	G	G	G	G	G	S	G	G	G	S	G	G	G	G	G	G	G	G	G	G	G	G	G	G	G	G	G	S	G
snp_sb042060281413	A/G	2	2688057	+	NA	NA	NA	NA	NA	NA	G	G	G	G	A	A	G	A	A	A	A	A	A	A	A	A	A	A	A	R	A	A	R	A	A	A	A	A	A	A	A	A	A	A	A	A	A	R	A
snp_sb042060281415	T/A	2	2688654	+	NA	NA	NA	NA	NA	NA	A	A	A	A	T	T	A	T	T	T	T	T	T	T	T	W	T	T	T	W	T	T	W	T	T	T	T	T	T	T	T	T	T	T	T	T	T	W	T
snp_sb042060281436	C/A	2	2693587	+	NA	NA	NA	NA	NA	NA	C	C	C	C	C	C	C	C	M	C	C	C	C	M	C	M	C	C	C	C	C	C	M	C	C	M	C	C	C	C	C	C	C	C	C	C	C	C	C
snp_sb042060281524	G/C	2	2747435	+	NA	NA	NA	NA	NA	NA	C	C	C	C	G	G	C	G	G	G	G	G	G	G	G	S	G	G	G	S	G	G	S	G	G	G	G	G	G	G	G	G	G	G	G	G	G	S	G
snp_sb042060281662	G/A	2	2780939	+	NA	NA	NA	NA	NA	NA	A	A	A	A	A	G	A	G	G	G	A	G	G	R	R	R	R	G	G	A	G	R	R	G	G	A	G	G	G	G	G	G	G	G	G	A	G	R	G
snp_sb042060282152	G/C	2	3265922	+	NA	NA	NA	NA	NA	NA	C	C	C	C	S	G	C	G	S	G	S	G	G	S	G	S	G	G	G	S	G	G	S	G	G	S	G	G	G	G	G	G	G	G	G	G	G	S	G
snp_sb042060282552	G/T	2	3427375	+	NA	NA	NA	NA	NA	NA	K	G	T	G	G	G	T	T	G	G	G	G	G	G	G	G	G	G	G	G	G	G	K	G	G	G	G	G	G	G	G	G	G	G	G	G	G	K	G
snp_sb042060283108	T/A	2	3707766	+	NA	NA	NA	NA	NA	NA	W	T	A	A	T	T	T	T	T	T	T	T	T	T	T	T	T	T	T	T	T	T	T	T	T	T	T	T	T	T	T	T	T	T	T	T	T	T	T
snp_sb042060283161	T/G	2	3726241	+	NA	NA	NA	NA	NA	NA	T	T	T	G	T	T	G	T	T	T	T	T	T	T	T	T	T	T	T	T	K	T	K	K	T	T	T	T	T	T	T	T	T	T	T	T	T	T	T
snp_sb042060283458	T/C	2	3762022	+	NA	NA	NA	NA	NA	NA	T	T	T	T	T	Y	T	C	Y	T	T	T	T	T	Y	Y	T	T	T	T	T	T	T	T	T	Y	T	T	T	T	T	T	T	T	T	T	T	Y	T
snp_sb042060283459	C/G	2	3764517	+	NA	NA	NA	NA	NA	NA	C	C	C	C	C	S	C	G	S	C	C	C	C	C	S	S	C	C	C	C	C	C	C	C	C	S	C	C	C	C	C	C	C	C	C	C	C	S	C
snp_sb042060283652	A/C	2	3889233	+	NA	NA	NA	NA	NA	NA	A	A	A	A	A	A	C	A	C	A	A	C	C	A	A	M	M	C	A	A	C	M	M	C	A	A	C	C	A	A	A	C	A	M	M	A	A	M	A
snp_sb042060283721	T/G	2	3925818	+	NA	NA	NA	NA	NA	NA	G	G	G	G	T	G	T	G	T	G	T	G	G	K	T	K	K	G	G	K	G	T	K	T	K	T	G	G	T	T	K	G	T	T	K	T	T	K	G
snp_sb042060283746	A/C	2	3927565	+	NA	NA	NA	NA	NA	NA	A	A	A	A	M	A	C	A	M	A	A	A	A	M	M	M	M	A	A	A	A	C	M	C	M	M	A	A	C	C	M	A	C	C	M	M	C	A	A
snp_sb042060284043	A/C	2	4007212	+	NA	NA	NA	NA	NA	NA	C	C	C	C	A	A	A	A	A	A	A	A	A	A	A	A	A	A	A	A	A	A	M	A	A	A	A	A	A	A	A	A	A	A	A	A	A	A	A
snp_sb042060284221	C/A	2	4085315	+	NA	NA	NA	NA	NA	NA	C	C	C	C	C	C	A	C	M	C	A	C	C	C	C	M	M	C	M	M	M	C	M	C	M	C	A	A	C	C	M	A	C	M	A	C	A	M	C
snp_sb042060284235	C/T	2	4098822	+	NA	NA	NA	NA	NA	NA	C	C	C	C	C	C	C	C	C	C	C	C	C	C	C	C	C	C	C	C	C	C	C	Y	C	C	C	C	C	C	C	C	C	C	C	C	C	C	C
snp_sb042060284236	G/T	2	4100639	+	NA	NA	NA	NA	NA	NA	G	G	G	G	G	G	T	G	K	G	T	G	G	G	G	K	K	G	G	K	G	G	K	G	G	G	G	G	G	G	G	G	G	G	G	G	G	G	G
snp_sb042060284674	G/C	2	4419867	+	NA	NA	NA	NA	NA	NA	G	G	G	G	G	G	C	G	S	G	C	C	C	C	G	G	S	C	G	C	C	C	C	C	G	G	C	C	G	C	G	C	C	G	S	C	G	S	G
snp_sb042060284890	T/C	2	4481899	+	NA	NA	NA	NA	NA	NA	T	T	T	T	C	T	T	T	T	T	C	T	T	T	Y	Y	T	T	T	Y	T	T	Y	T	T	Y	T	T	T	T	T	T	T	T	T	T	T	T	T
snp_sb042060285289	G/C	2	4591297	+	NA	NA	NA	NA	NA	NA	G	G	G	C	C	G	C	G	S	G	C	G	G	S	S	S	G	G	G	C	G	G	S	G	G	S	G	G	G	G	G	G	G	G	G	G	G	S	G
snp_sb042060285290	A/G	2	4591545	+	NA	NA	NA	NA	NA	NA	A	A	A	G	G	A	G	A	A	A	G	A	A	A	R	R	A	A	A	G	A	A	R	A	A	R	A	A	A	A	A	A	A	A	A	A	A	R	A
snp_sb042060285298	C/T	2	4591875	+	NA	NA	NA	NA	NA	NA	C	C	C	T	T	C	T	C	Y	C	T	C	C	C	Y	Y	C	C	C	T	C	C	Y	C	C	Y	C	C	C	C	C	C	C	C	C	C	C	Y	C
snp_sb042060285398	A/G	2	4633889	+	NA	NA	NA	NA	NA	NA	G	G	G	A	G	A	A	A	G	A	G	R	G	A	R	R	R	A	A	R	R	A	R	A	A	R	A	A	A	A	A	A	A	A	A	A	A	A	A
snp_sb042060285826	C/T	2	4784636	+	NA	NA	NA	NA	NA	NA	C	C	C	C	Y	C	T	C	C	C	C	T	T	Y	Y	C	T	T	C	C	T	Y	Y	T	C	Y	T	T	C	T	C	T	C	Y	Y	T	C	Y	C
snp_sb042060285905	G/A	2	4814130	+	NA	NA	NA	NA	NA	NA	G	G	G	G	G	G	A	G	G	G	G	A	A	G	R	R	R	A	R	G	R	R	R	G	R	R	G	G	G	G	R	G	A	R	R	G	A	G	G
snp_sb042060286063	A/T	2	4935079	+	NA	NA	NA	NA	NA	NA	A	A	A	A	A	A	A	A	W	A	A	T	T	A	A	W	W	T	A	W	A	A	W	A	A	W	A	A	A	A	A	A	A	A	A	A	A	A	A
snp_sb042060286213	C/T	2	4967260	+	NA	NA	NA	NA	NA	NA	T	T	T	T	C	C	T	C	Y	C	C	C	C	Y	C	Y	C	C	C	Y	C	C	Y	C	C	C	C	C	C	C	C	C	C	C	C	C	C	Y	C
snp_sb042060286395	A/T	2	5306091	+	NA	NA	NA	NA	NA	NA	W	W	T	T	A	A	T	A	W	A	A	A	A	A	A	A	A	A	A	A	A	A	A	A	A	A	A	A	A	A	A	A	A	A	A	A	A	A	A
snp_sb042060287054	C/T	2	5573976	+	NA	NA	NA	NA	NA	NA	T	T	T	T	C	C	T	C	C	C	C	C	C	Y	C	C	C	C	C	Y	C	C	Y	C	C	C	C	C	C	C	C	C	C	C	C	C	C	Y	C
snp_sb042060287199	T/A	2	5625343	+	NA	NA	NA	NA	NA	NA	A	A	A	A	T	T	A	T	T	T	T	T	T	W	T	W	T	T	W	W	T	T	T	W	T	T	A	A	T	T	T	T	T	W	A	T	T	A	T
snp_sb042060287495	A/G	2	5722270	+	NA	NA	NA	NA	NA	NA	G	G	G	G	A	A	G	A	A	A	A	A	A	G	R	A	R	A	A	A	G	R	R	R	A	A	A	A	A	A	A	A	A	A	A	A	A	R	A
snp_sb042060287519	G/A	2	5755600	+	NA	NA	NA	NA	NA	NA	G	G	G	G	G	R	G	G	G	A	G	A	A	G	R	R	R	A	G	G	G	R	R	R	A	R	G	G	A	A	G	G	G	G	R	A	G	G	G
snp_sb042060287588	G/A	2	5786441	+	NA	NA	NA	NA	NA	NA	G	G	G	G	G	R	G	G	R	A	G	A	A	G	R	R	R	A	G	N	G	R	R	R	A	R	G	G	A	A	G	G	G	G	R	A	G	G	G
snp_sb042060287595	G/A	2	5786951	+	NA	NA	NA	NA	NA	NA	A	A	A	A	G	G	A	G	A	G	G	G	G	A	G	R	R	G	G	A	A	R	R	R	G	G	G	G	G	G	G	G	G	G	G	G	G	R	G
snp_sb042060287614	G/A	2	5787780	+	NA	NA	NA	NA	NA	NA	A	A	A	A	G	R	A	A	R	G	G	G	G	A	G	R	R	G	G	A	A	R	R	R	G	G	G	G	G	G	G	G	G	G	G	G	G	R	A
snp_sb042060287881	G/C	2	5834841	+	NA	NA	NA	NA	NA	NA	C	C	C	C	G	S	C	C	G	G	G	G	G	C	S	G	S	G	G	G	C	S	S	S	G	G	G	G	G	G	G	G	G	G	G	G	G	S	C
snp_sb042060287899	C/G	2	5849605	+	NA	NA	NA	NA	NA	NA	G	G	G	G	C	C	G	C	C	C	C	C	C	G	S	C	S	C	C	S	G	S	S	S	C	C	C	C	C	C	C	C	C	C	C	C	C	S	G
snp_sb042060287944	G/A	2	5870514	+	NA	NA	NA	NA	NA	NA	G	G	G	G	G	A	G	A	G	A	G	A	A	G	G	R	R	G	G	G	G	R	R	R	R	R	G	G	A	A	G	G	G	G	R	A	G	R	G
snp_sb042060287947	C/T	2	5870751	+	NA	NA	NA	NA	NA	NA	C	C	C	C	C	T	C	T	C	T	C	T	T	C	C	Y	Y	T	C	C	C	Y	Y	Y	Y	Y	C	C	T	T	C	C	C	C	Y	T	C	Y	C
snp_sb042060288002	A/C	2	5885427	+	NA	NA	NA	NA	NA	NA	A	A	A	A	A	C	A	C	A	C	A	C	C	A	A	M	M	A	A	A	A	M	M	M	M	M	A	A	C	C	A	A	A	A	M	C	A	M	A
snp_sb042060288018	C/T	2	5896076	+	NA	NA	NA	NA	NA	NA	C	C	C	C	C	T	C	T	C	T	C	T	T	C	C	Y	Y	C	C	C	C	Y	Y	Y	Y	Y	C	C	T	T	C	C	C	C	Y	T	C	C	C
snp_sb042060288028	G/A	2	5906958	+	NA	NA	NA	NA	NA	NA	A	A	A	A	G	G	A	G	R	G	G	G	G	A	R	R	R	G	A	G	A	R	R	R	R	G	A	A	G	G	A	A	A	A	R	G	A	R	A
snp_sb042060288255	G/A	2	6070154	+	NA	NA	NA	NA	NA	NA	G	G	G	A	R	G	A	G	G	G	G	G	G	R	G	R	G	A	R	G	G	R	R	R	G	R	R	A	G	G	G	G	G	G	G	A	G	R	A
snp_sb042060288507	T/C	2	6114578	+	NA	NA	NA	NA	NA	NA	C	C	C	C	Y	T	C	T	C	T	C	T	T	Y	Y	Y	T	C	Y	C	T	Y	Y	Y	T	T	T	T	T	T	T	T	T	T	T	C	T	Y	T
snp_sb042060288603	G/A	2	6139987	+	NA	NA	NA	NA	NA	NA	G	G	G	A	G	G	A	G	G	G	G	G	G	G	G	G	G	G	G	G	G	G	G	G	G	G	G	G	G	G	G	G	G	G	G	G	G	G	G
snp_sb042060288706	G/A	2	6203646	+	NA	NA	NA	NA	NA	NA	A	A	A	G	R	G	G	G	A	G	A	G	G	R	A	R	R	G	G	R	A	R	R	G	G	R	G	G	G	G	G	G	G	G	G	G	G	R	G
snp_sb042060289219	G/A	2	6554234	+	NA	NA	NA	NA	NA	NA	R	G	A	G	G	G	A	G	G	G	G	G	G	G	G	G	G	G	G	G	G	G	G	G	G	G	G	G	G	G	G	G	G	G	G	G	G	G	G
snp_sb042060289229	A/T	2	6557150	+	NA	NA	NA	NA	NA	NA	W	A	T	A	A	A	T	A	A	A	A	A	A	A	A	A	A	A	A	A	A	A	A	A	A	A	A	A	A	A	A	A	A	A	A	A	A	W	A
snp_sb042060289728	A/T	2	6615133	+	NA	NA	NA	NA	NA	NA	T	T	T	T	W	T	T	A	W	T	T	A	A	A	W	W	A	T	A	T	A	A	W	A	A	A	A	A	A	A	A	A	A	A	A	A	A	W	A
snp_sb042060291025	C/T	2	7091439	+	NA	NA	NA	NA	NA	NA	T	Y	T	C	T	C	C	C	Y	C	C	C	C	C	Y	Y	C	C	C	C	C	Y	Y	C	C	Y	C	C	C	C	C	C	C	C	C	C	C	C	C
snp_sb042060291094	A/C	2	7105744	+	NA	NA	NA	NA	NA	NA	C	M	C	A	M	A	A	A	C	A	A	A	A	A	M	M	A	A	A	A	A	M	A	A	A	M	A	A	A	A	A	A	A	A	A	M	A	M	A
snp_sb042060291229	T/A	2	7120142	+	NA	NA	NA	NA	NA	NA	A	W	A	T	W	T	T	T	W	T	T	T	T	T	T	W	T	T	T	T	T	W	T	T	T	W	T	T	T	T	T	T	T	T	T	T	T	T	T
snp_sb042060291465	A/C	2	7224596	+	NA	NA	NA	NA	NA	NA	A	A	A	A	A	A	A	A	A	A	A	C	C	M	M	M	C	C	C	A	C	M	M	C	C	M	C	C	A	C	A	A	A	A	C	C	C	M	A
snp_sb042060291466	T/A	2	7227169	+	NA	NA	NA	NA	NA	NA	T	T	T	T	T	T	T	T	T	T	T	A	A	A	W	W	A	A	A	T	A	W	W	A	A	W	A	A	T	A	T	T	T	W	A	A	A	W	T
snp_sb042060291470	C/T	2	7233461	+	NA	NA	NA	NA	NA	NA	C	C	C	C	C	C	C	C	C	C	C	T	T	Y	Y	Y	T	T	T	C	T	Y	Y	T	T	Y	T	T	C	T	C	C	C	Y	T	T	T	Y	C
snp_sb042060291471	C/T	2	7234398	+	NA	NA	NA	NA	NA	NA	T	T	T	T	T	C	T	C	T	C	T	C	C	C	Y	Y	C	C	C	T	C	Y	Y	C	C	Y	C	C	C	C	C	C	T	C	C	C	C	Y	C
snp_sb042060291473	G/A	2	7239074	+	NA	NA	NA	NA	NA	NA	A	A	A	A	A	G	A	G	A	G	A	G	G	R	R	R	G	G	G	A	G	R	R	G	G	R	G	G	G	G	G	G	A	G	G	G	G	R	G
snp_sb042060291474	G/A	2	7239888	+	NA	NA	NA	NA	NA	NA	G	G	G	G	G	G	G	G	G	G	G	A	A	R	R	R	A	A	A	G	A	R	R	A	A	R	A	A	G	G	G	G	G	G	A	A	A	R	G
snp_sb042060291576	G/C	2	7308599	+	NA	NA	NA	NA	NA	NA	C	S	C	G	C	G	C	G	C	G	C	G	G	S	S	S	S	G	G	C	G	S	S	G	G	S	G	G	G	C	G	G	G	G	G	G	G	S	G
snp_sb042060291618	G/C	2	7350785	+	NA	NA	NA	NA	NA	NA	G	G	G	G	G	G	G	G	G	G	G	S	C	S	S	S	G	C	C	G	G	G	S	S	C	S	C	C	G	C	G	G	G	G	C	G	C	S	G
snp_sb042060291805	T/G	2	7427751	+	NA	NA	NA	NA	NA	NA	T	T	T	T	T	T	T	T	T	T	T	T	T	K	K	T	T	G	G	T	T	K	K	K	G	T	G	G	T	G	T	T	T	K	G	T	G	K	T
snp_sb042060292688	C/G	2	7748627	+	NA	NA	NA	NA	NA	NA	C	C	C	C	C	C	C	G	C	C	C	C	C	C	S	C	C	C	C	C	C	C	C	C	C	C	C	C	C	C	C	C	C	C	C	C	C	C	C
snp_sb042060292775	G/C	2	7762842	+	NA	NA	NA	NA	NA	NA	G	G	G	G	C	G	G	C	C	G	C	G	G	G	S	S	G	G	G	S	G	S	S	G	G	S	G	G	C	G	G	C	G	G	G	G	G	G	G
snp_sb042060293179	T/C	2	7880091	+	NA	NA	NA	NA	NA	NA	C	T	C	T	T	Y	T	T	Y	C	T	Y	T	Y	Y	Y	Y	C	T	T	C	C	Y	Y	T	T	T	T	C	T	T	C	T	T	T	T	T	Y	T
snp_sb042060293429	T/G	2	7983795	+	NA	NA	NA	NA	NA	NA	T	G	T	T	G	T	G	T	G	T	G	T	T	T	K	K	K	T	T	G	T	T	K	T	T	K	T	T	T	T	T	G	T	T	T	T	T	K	T
snp_sb042060294719	A/G	2	8451281	+	NA	NA	NA	NA	NA	NA	G	G	G	G	G	R	G	G	G	A	G	G	G	G	R	R	G	G	G	G	G	G	R	R	R	R	A	A	A	A	A	A	A	A	R	G	G	A	A
snp_sb042060295227	A/G	2	8906089	+	NA	NA	NA	NA	NA	NA	G	A	G	G	A	A	G	A	A	A	A	A	A	R	A	R	A	A	A	R	A	A	R	A	A	A	A	A	A	A	A	A	A	A	A	A	A	R	A
snp_sb042060295329	C/A	2	8950118	+	NA	NA	NA	NA	NA	NA	C	A	C	A	C	C	C	C	C	C	C	M	C	M	M	C	C	C	C	C	C	C	M	C	C	C	C	C	C	C	C	C	C	C	C	C	C	C	C
snp_sb042060295487	C/T	2	9013718	+	NA	NA	NA	NA	NA	NA	C	T	C	T	C	C	C	C	C	C	C	Y	C	Y	Y	C	C	C	C	C	C	C	C	C	C	C	C	C	C	C	C	C	C	C	C	C	C	C	C
snp_sb042060295585	T/A	2	9076820	+	NA	NA	NA	NA	NA	NA	T	T	T	A	T	T	W	T	T	T	T	W	T	W	W	W	W	A	T	T	W	A	W	W	T	T	T	T	T	T	T	T	T	W	T	T	T	T	T
snp_sb042060295587	G/A	2	9079174	+	NA	NA	NA	NA	NA	NA	G	G	G	A	G	G	G	G	G	G	G	R	G	R	R	G	R	A	G	G	R	A	R	R	G	G	G	G	G	G	G	G	G	R	G	G	G	G	G
snp_sb042060295693	G/C	2	9134538	+	NA	NA	NA	NA	NA	NA	C	G	C	G	G	G	S	G	S	G	G	G	G	G	G	G	G	G	G	G	G	G	S	G	G	G	G	G	G	G	G	G	G	G	G	G	G	S	G
snp_sb042060296067	A/G	2	9400420	+	NA	NA	NA	NA	NA	NA	A	G	A	A	A	A	G	A	A	A	A	A	A	A	A	R	A	A	A	A	A	A	R	A	A	A	A	A	A	A	A	A	A	A	A	A	A	A	A
snp_sb042060296131	C/G	2	9425036	+	NA	NA	NA	NA	NA	NA	G	C	G	C	G	C	G	C	S	C	G	C	C	C	S	S	C	C	C	G	C	C	S	C	C	S	C	C	C	C	C	C	C	C	C	C	C	S	C
snp_sb042060296214	C/T	2	9442676	+	NA	NA	NA	NA	NA	NA	C	C	C	C	T	C	C	C	Y	C	T	C	T	Y	Y	Y	C	T	T	Y	C	T	Y	Y	T	Y	T	T	C	C	C	C	C	C	Y	C	T	Y	C
snp_sb042060297268	T/C	2	9725990	+	NA	NA	NA	NA	NA	NA	C	C	C	T	C	T	T	T	Y	T	C	Y	T	Y	Y	C	C	C	Y	Y	C	C	Y	Y	Y	Y	T	T	T	T	T	T	T	T	Y	T	C	T	T
snp_sb042060297414	A/T	2	9777484	+	NA	NA	NA	NA	NA	NA	A	A	A	A	W	A	A	A	A	A	W	A	A	A	W	W	A	W	A	T	A	W	W	A	A	W	A	A	A	A	A	A	A	A	A	A	A	A	A
snp_sb001000144922	T/G	2	9783291	+	NA	NA	NA	NA	NA	NA	G	G	G	G	K	T	G	T	G	T	G	T	T	K	T	K	K	T	T	G	T	T	K	T	T	K	T	T	T	T	T	T	T	T	K	G	T	K	T
snp_sb001000144926	A/T	2	9790467	+	NA	NA	NA	NA	NA	NA	T	T	T	T	W	A	T	A	T	A	T	A	A	W	A	W	W	A	A	T	A	A	W	A	A	W	A	A	A	A	A	A	A	A	W	T	A	W	A
snp_sb042060297471	G/A	2	9793186	+	NA	NA	NA	NA	NA	NA	A	A	A	G	R	G	G	G	G	G	A	G	G	G	G	R	R	G	G	A	G	G	R	G	G	R	G	G	G	G	G	G	G	G	G	G	G	G	G
snp_sb042060297578	A/G	2	9813618	+	NA	NA	NA	NA	NA	NA	A	A	A	G	R	A	G	A	G	A	G	R	G	R	R	R	R	A	A	R	A	G	R	A	A	G	A	A	A	A	A	A	A	A	R	A	A	R	A
snp_sb042060297887	A/G	2	9988481	+	NA	NA	NA	NA	NA	NA	G	G	G	A	G	A	G	A	R	A	G	A	A	A	A	R	A	A	A	G	A	A	R	A	A	R	A	A	A	A	A	A	A	A	A	A	A	R	A
snp_sb042060298496	G/T	2	10223188	+	NA	NA	NA	NA	NA	NA	G	G	G	G	G	G	T	G	G	G	G	K	G	K	K	K	K	T	K	K	K	G	K	K	G	G	G	G	G	G	G	G	G	K	K	G	G	K	G
snp_sb042060298497	G/T	2	10223358	+	NA	NA	NA	NA	NA	NA	G	G	G	G	G	G	T	G	G	G	G	K	G	K	K	G	K	T	K	G	K	G	K	K	G	G	G	G	G	G	G	G	G	K	K	G	G	K	G
snp_sb042060298656	A/C	2	10262649	+	NA	NA	NA	NA	NA	NA	C	C	C	A	C	A	A	C	M	A	M	M	A	A	M	M	A	A	A	A	M	A	M	A	A	C	A	A	A	A	A	A	A	A	A	C	A	A	A
snp_sb042060299137	T/C	2	10400456	+	NA	NA	NA	NA	NA	NA	T	C	T	T	T	T	T	T	Y	T	Y	T	T	Y	T	Y	Y	T	T	Y	T	T	T	Y	C	T	Y	T	T	C	T	T	T	T	T	T	C	T	T
snp_sb042060299138	G/A	2	10400697	+	NA	NA	NA	NA	NA	NA	G	A	G	G	G	G	G	G	R	G	R	G	G	R	G	R	R	G	G	R	G	G	G	R	A	G	R	G	G	A	G	G	G	R	G	G	A	G	G
snp_sb042060299606	A/G	2	10585501	+	NA	NA	NA	NA	NA	NA	G	G	G	G	A	R	G	G	R	G	A	A	G	R	A	R	R	A	G	A	R	R	R	A	A	A	A	A	A	A	A	A	A	A	A	R	A	R	A
snp_sb042060300250	G/T	2	11078741	+	NA	NA	NA	NA	NA	NA	G	T	G	G	T	G	G	G	T	G	T	G	G	G	K	K	K	G	G	T	G	K	K	G	G	K	G	G	G	G	G	G	G	G	G	T	G	G	G
snp_sb042060300344	A/G	2	11088790	+	NA	NA	NA	NA	NA	NA	A	G	A	A	G	A	A	A	G	A	G	A	A	A	R	G	R	A	A	G	A	R	R	A	A	G	A	A	A	A	A	A	A	A	A	G	A	R	A
snp_sb042060300772	C/T	2	11183207	+	NA	NA	NA	NA	NA	NA	C	C	C	C	C	C	C	C	C	C	C	C	C	Y	C	Y	Y	C	C	C	C	C	C	C	Y	C	C	C	C	C	C	C	C	C	Y	C	T	C	C
snp_sb042060301294	T/C	2	11460995	+	NA	NA	NA	NA	NA	NA	T	T	T	T	T	T	C	T	Y	T	T	T	T	T	T	Y	T	T	T	T	T	T	Y	T	T	T	T	T	T	T	T	T	T	T	Y	T	T	Y	T
snp_sb042060301316	A/G	2	11462860	+	NA	NA	NA	NA	NA	NA	A	A	A	A	A	A	G	A	R	A	R	A	A	A	A	R	A	A	A	A	A	A	R	A	A	A	A	A	A	A	A	A	A	A	A	A	A	R	A
snp_sb042060302008	A/C	2	12243572	+	NA	NA	NA	NA	NA	NA	A	A	A	A	C	A	C	A	C	A	C	M	A	M	C	M	M	C	A	A	C	C	M	M	A	C	M	C	A	A	A	A	A	A	A	A	A	M	A
snp_sb042060302131	C/T	2	12350491	+	NA	NA	NA	NA	NA	NA	C	C	C	C	C	C	T	C	Y	T	C	C	C	Y	C	C	C	C	C	C	C	C	Y	C	C	C	C	C	C	C	C	C	C	C	C	C	C	Y	C
snp_sb042060302150	G/C	2	12372504	+	NA	NA	NA	NA	NA	NA	C	C	C	C	G	G	G	G	G	C	G	G	G	S	G	S	G	G	S	G	G	G	G	S	G	G	G	G	G	G	G	G	G	G	G	G	G	G	G
snp_sb042060303245	C/G	2	12757616	+	NA	NA	NA	NA	NA	NA	C	C	C	C	G	C	C	C	S	C	G	C	C	C	S	S	S	C	S	S	C	C	S	C	C	G	C	C	C	C	C	C	C	C	C	C	C	S	C
snp_sb042060304001	C/A	2	13036238	+	NA	NA	NA	NA	NA	NA	A	A	A	A	C	C	A	C	M	C	C	M	C	M	M	M	M	A	C	C	A	C	C	M	M	A	M	C	C	A	C	C	C	C	M	C	C	C	C
snp_sb042060304434	C/T	2	13177574	+	NA	NA	NA	NA	NA	NA	C	C	C	C	C	C	C	C	C	C	C	T	T	Y	Y	Y	T	T	C	T	T	C	Y	Y	C	Y	C	C	C	C	C	C	C	C	C	C	C	Y	C
snp_sb042060305069	G/C	2	13722011	+	NA	NA	NA	NA	NA	NA	C	G	C	C	C	G	C	G	S	G	S	G	G	S	S	S	G	G	G	G	G	G	G	G	G	S	G	G	G	G	G	G	G	G	G	G	G	G	G
snp_sb042060305088	T/C	2	13742427	+	NA	NA	NA	NA	NA	NA	T	T	T	T	T	Y	T	C	T	C	T	T	T	Y	Y	T	Y	C	Y	T	T	T	Y	Y	C	T	C	C	T	C	C	T	C	Y	C	T	C	Y	C
snp_sb042060305322	G/T	2	13834799	+	NA	NA	NA	NA	NA	NA	T	G	T	T	T	G	G	G	T	G	T	T	T	K	K	T	K	T	G	K	T	T	K	K	G	K	G	G	G	G	G	G	G	K	G	G	G	G	G
snp_sb042060305850	G/A	2	14265018	+	NA	NA	NA	NA	NA	NA	A	A	A	G	G	G	G	G	R	G	G	R	A	G	G	R	R	G	G	G	G	R	R	G	G	G	G	G	G	G	G	G	G	G	G	G	G	R	G
snp_sb042060307669	C/T	2	15126839	+	NA	NA	NA	NA	NA	NA	C	C	C	T	C	C	T	C	C	C	C	T	T	Y	C	Y	Y	T	Y	Y	T	Y	Y	Y	C	T	C	C	C	C	C	C	C	Y	C	T	C	Y	C
snp_sb042060307779	G/T	2	15164055	+	NA	NA	NA	NA	NA	NA	G	G	G	T	G	G	T	G	G	G	G	G	G	K	G	K	G	G	G	G	G	G	K	G	G	G	G	G	G	G	G	G	G	G	G	G	G	K	G
snp_sb042060307849	T/C	2	15191027	+	NA	NA	NA	NA	NA	NA	T	T	T	C	T	T	C	T	T	T	T	T	T	Y	T	Y	T	T	T	T	T	T	Y	T	T	T	T	T	T	T	T	T	T	T	T	T	T	T	T
snp_sb042060310108	A/T	2	16036909	+	NA	NA	NA	NA	NA	NA	A	A	A	T	A	A	T	A	A	A	A	A	A	W	A	A	A	A	A	A	A	A	W	A	A	A	A	A	A	A	A	A	A	A	A	A	A	W	A
snp_sb042060310274	G/T	2	16113896	+	NA	NA	NA	NA	NA	NA	G	G	G	T	G	G	T	G	G	G	G	G	G	K	G	G	G	G	G	G	G	G	K	G	G	G	G	G	G	G	G	G	G	G	G	G	G	K	G
snp_sb042060311033	G/C	2	16480915	+	NA	NA	NA	NA	NA	NA	C	G	C	C	G	G	C	G	S	G	G	G	G	S	G	S	G	G	G	G	G	G	S	G	G	G	G	G	G	G	G	G	G	G	G	G	G	S	G
snp_sb042060311036	G/T	2	16481207	+	NA	NA	NA	NA	NA	NA	T	G	T	T	G	G	T	G	K	G	G	G	G	K	G	K	G	G	G	K	G	G	K	G	G	G	G	G	G	G	G	G	G	G	G	G	G	K	G
snp_sb042060311039	A/G	2	16482281	+	NA	NA	NA	NA	NA	NA	G	A	G	G	A	A	G	A	R	A	A	A	A	R	A	R	A	A	A	A	A	A	R	A	A	A	A	A	A	A	A	A	A	A	A	A	A	R	A
snp_sb042060311112	T/C	2	16544575	+	NA	NA	NA	NA	NA	NA	C	T	C	T	T	T	T	T	T	T	T	T	T	T	T	T	T	T	T	T	T	T	T	T	T	T	T	T	T	T	T	T	T	T	T	T	T	Y	T
snp_sb042060311379	A/G	2	16649452	+	NA	NA	NA	NA	NA	NA	A	G	A	A	A	A	A	A	A	A	A	A	A	A	A	A	A	A	A	A	A	A	A	A	A	A	A	A	A	A	A	A	A	A	A	A	A	A	A
snp_sb042060313541	C/A	2	18524602	+	NA	NA	NA	NA	NA	NA	C	C	C	C	A	C	C	C	M	C	A	C	C	C	A	M	C	A	C	A	C	C	M	M	C	A	M	C	C	A	C	C	C	C	M	C	C	C	C
snp_sb042060313664	G/A	2	18570439	+	NA	NA	NA	NA	NA	NA	A	A	A	A	G	G	A	G	G	G	G	G	G	R	R	G	G	A	R	G	G	A	R	R	G	G	A	A	G	A	G	G	G	G	A	A	G	R	G
snp_sb042060313718	G/C	2	18573483	+	NA	NA	NA	NA	NA	NA	C	C	C	C	G	G	C	G	G	G	G	G	G	S	S	G	G	C	S	G	G	C	S	S	G	G	C	C	G	C	G	G	G	G	C	C	G	S	G
snp_sb042060314213	G/A	2	18699083	+	NA	NA	NA	NA	NA	NA	G	G	G	G	A	G	G	G	R	G	R	G	G	G	R	R	G	G	G	G	G	G	G	G	G	G	G	G	G	G	G	G	G	G	G	G	G	G	G
snp_sb042060314349	C/T	2	18760674	+	NA	NA	NA	NA	NA	NA	C	C	C	C	T	C	C	C	Y	C	Y	C	C	C	Y	Y	C	C	C	C	C	C	C	C	C	C	C	C	C	C	C	C	C	C	C	C	C	C	C
snp_sb042060314418	C/T	2	18781575	+	NA	NA	NA	NA	NA	NA	C	C	C	C	T	C	C	C	Y	C	Y	C	C	C	Y	Y	C	C	C	C	C	C	C	C	C	C	C	C	C	C	C	C	C	C	C	C	C	C	C
snp_sb042060314453	C/T	2	18810776	+	NA	NA	NA	NA	NA	NA	C	C	C	C	T	C	C	C	Y	C	T	C	C	C	Y	Y	C	C	C	Y	C	C	Y	C	C	Y	C	C	C	C	C	C	C	C	C	C	C	C	C
snp_sb042060314470	T/C	2	18811528	+	NA	NA	NA	NA	NA	NA	T	T	T	T	C	T	T	T	Y	T	C	T	T	T	Y	Y	T	T	T	C	T	T	Y	T	T	C	T	T	T	T	T	T	T	T	T	T	T	T	T
snp_sb042060314757	C/T	2	18920990	+	NA	NA	NA	NA	NA	NA	C	C	C	C	T	C	C	C	Y	C	Y	C	C	C	C	C	C	C	C	C	C	C	C	C	C	C	C	C	C	C	C	C	C	C	C	C	C	C	C
snp_sb042060314763	C/T	2	18921522	+	NA	NA	NA	NA	NA	NA	C	C	C	C	T	C	C	C	Y	C	Y	C	C	C	C	C	C	C	C	C	C	C	C	C	C	C	C	C	C	C	C	C	C	C	C	C	C	C	C
snp_sb042060314809	G/A	2	18946439	+	NA	NA	NA	NA	NA	NA	G	G	G	G	A	G	G	G	R	G	R	G	G	G	G	G	G	G	G	G	G	G	G	G	G	G	G	G	G	G	G	G	G	G	G	G	G	G	G
snp_sb042060315133	G/A	2	18993965	+	NA	NA	NA	NA	NA	NA	G	G	G	G	R	G	G	G	R	G	R	G	G	G	G	G	G	G	G	G	G	G	G	G	G	G	G	G	G	G	G	G	G	G	G	G	G	G	G
snp_sb042060315561	C/G	2	19168012	+	NA	NA	NA	NA	NA	NA	G	G	G	G	C	C	G	C	S	C	C	C	C	S	S	S	S	G	C	S	C	G	S	S	C	S	G	G	C	G	C	C	C	C	G	G	C	S	C
snp_sb042060317287	T/C	2	19785761	+	NA	NA	NA	NA	NA	NA	C	C	C	C	T	T	C	T	T	T	T	T	T	Y	T	T	T	T	T	T	T	C	Y	T	T	T	Y	C	T	T	T	T	T	T	Y	C	T	Y	T
snp_sb042060317344	A/G	2	19789931	+	NA	NA	NA	NA	NA	NA	G	G	G	G	A	A	G	A	A	A	A	A	A	R	A	A	A	A	A	A	A	G	R	A	A	A	R	G	A	A	A	A	A	A	R	R	A	R	A
snp_sb042060317949	C/T	2	20020771	+	NA	NA	NA	NA	NA	NA	C	C	C	C	C	C	C	C	C	C	Y	C	C	C	C	C	Y	C	C	C	C	C	C	C	C	C	C	C	C	C	C	C	C	C	C	C	C	C	C
snp_sb042060318260	A/G	2	20180674	+	NA	NA	NA	NA	NA	NA	G	G	G	A	G	A	A	A	R	A	G	A	A	R	R	R	A	A	A	G	A	G	R	A	A	G	R	G	A	A	A	A	A	A	R	G	A	R	A
snp_sb042060318996	C/T	2	20563177	+	NA	NA	NA	NA	NA	NA	Y	T	C	C	C	C	C	C	C	C	C	C	C	Y	C	C	C	C	C	C	C	C	C	C	C	C	Y	T	C	C	C	C	C	C	Y	T	C	Y	C
snp_sb042060319005	T/C	2	20570555	+	NA	NA	NA	NA	NA	NA	T	T	T	T	C	T	T	T	Y	T	C	T	T	T	Y	Y	T	T	T	C	T	T	T	T	T	C	T	T	T	T	T	T	T	T	T	T	T	T	T
snp_sb042060319006	A/T	2	20573567	+	NA	NA	NA	NA	NA	NA	W	T	A	T	A	A	A	A	W	A	A	A	A	W	A	A	A	A	A	W	A	A	W	A	A	W	W	T	A	A	A	A	A	A	W	W	A	W	A
snp_sb042060319007	A/G	2	20573773	+	NA	NA	NA	NA	NA	NA	R	G	A	G	A	A	A	A	R	A	A	A	A	R	A	A	A	A	A	R	A	A	R	A	A	A	R	G	A	A	A	A	A	A	R	G	A	R	A
snp_sb042060319284	A/G	2	20707531	+	NA	NA	NA	NA	NA	NA	A	A	A	A	A	A	A	A	A	A	R	A	A	A	A	A	A	A	A	A	A	A	A	A	A	R	A	A	A	A	A	A	A	A	A	A	A	A	A
snp_sb042060319312	G/A	2	20709519	+	NA	NA	NA	NA	NA	NA	G	G	G	G	G	G	G	G	G	G	R	G	G	G	G	G	G	G	G	G	G	G	G	G	G	A	G	G	G	G	G	G	G	G	G	G	G	G	G
snp_sb042060319358	A/T	2	20713653	+	NA	NA	NA	NA	NA	NA	A	A	A	A	A	A	A	A	A	A	W	A	A	A	A	A	A	A	A	A	A	A	A	A	A	T	A	A	A	A	A	A	A	A	A	A	A	A	A
snp_sb042060319439	A/G	2	20856568	+	NA	NA	NA	NA	NA	NA	R	G	A	G	A	A	A	A	R	A	A	A	G	R	A	R	R	A	A	R	A	A	A	R	A	A	R	G	A	A	A	A	A	A	R	R	A	R	A
snp_sb042060319554	G/A	2	20901560	+	NA	NA	NA	NA	NA	NA	G	G	G	G	G	G	G	G	G	G	R	G	G	G	G	R	G	G	G	G	G	G	G	G	G	R	G	G	G	G	G	G	G	G	G	G	G	G	G
snp_sb042060319751	A/G	2	21219575	+	NA	NA	NA	NA	NA	NA	R	G	A	G	G	A	A	A	G	A	R	A	A	R	R	R	A	A	A	G	A	A	R	A	A	A	R	G	A	A	A	A	A	A	R	G	A	R	A
snp_sb042060320337	C/T	2	21430190	+	NA	NA	NA	NA	NA	NA	Y	T	C	T	C	C	C	C	Y	C	C	C	C	Y	C	C	C	C	C	Y	C	C	C	C	C	Y	Y	T	C	C	C	C	C	C	Y	T	C	Y	C
snp_sb042060320991	C/T	2	21721128	+	NA	NA	NA	NA	NA	NA	C	C	C	C	C	C	C	C	C	C	Y	C	C	C	C	C	C	C	C	C	C	C	C	C	C	Y	C	C	C	C	C	C	C	C	C	C	C	C	C
snp_sb042060321702	C/A	2	22139081	+	NA	NA	NA	NA	NA	NA	C	C	C	C	C	C	C	C	C	C	M	C	C	C	C	C	C	C	C	C	C	C	C	C	C	A	C	C	C	C	C	C	C	C	C	C	C	C	C
snp_sb042060323419	C/A	2	23182313	+	NA	NA	NA	NA	NA	NA	A	A	A	A	C	C	A	C	C	C	M	M	A	M	M	M	M	C	C	C	C	C	M	M	C	A	M	A	C	C	C	C	C	C	M	M	C	M	C
snp_sb042060323424	A/T	2	23185624	+	NA	NA	NA	NA	NA	NA	T	T	T	T	A	A	T	A	A	A	W	A	A	W	W	A	A	A	A	A	A	A	W	A	A	W	A	A	A	A	A	A	A	A	A	A	A	W	A
snp_sb042060334327	G/T	2	51764695	+	NA	NA	NA	NA	NA	NA	K	G	G	G	T	G	G	G	T	G	T	G	G	G	G	K	G	G	G	G	G	G	K	G	G	T	G	G	G	G	G	G	G	G	G	G	G	G	G
snp_sb042060334776	G/C	2	51993583	+	NA	NA	NA	NA	NA	NA	S	G	C	C	G	G	G	G	G	G	G	S	C	S	G	S	S	G	G	G	S	G	G	S	G	G	G	G	G	G	G	G	G	G	G	G	G	S	G
snp_sb042060334864	T/A	2	52054412	+	NA	NA	NA	NA	NA	NA	W	T	T	T	A	T	A	T	A	T	A	T	T	T	W	W	T	T	W	A	T	T	W	T	T	A	A	A	T	A	T	T	T	T	A	T	T	W	T
snp_sb042060335018	C/T	2	52123469	+	NA	NA	NA	NA	NA	NA	C	C	C	C	C	T	C	T	C	T	C	Y	T	Y	C	Y	T	C	Y	C	T	C	Y	T	T	Y	C	C	T	C	T	T	T	T	C	T	T	Y	T
snp_sb042060335548	T/A	2	52465000	+	NA	NA	NA	NA	NA	NA	W	A	A	A	T	T	T	T	T	T	T	T	T	W	T	T	T	T	T	T	T	T	T	T	T	T	T	T	T	T	T	T	T	T	T	T	T	T	T
snp_sb042060336741	G/A	2	54390254	+	NA	NA	NA	NA	NA	NA	R	A	A	A	G	G	G	G	G	G	R	R	G	R	G	R	R	G	R	G	A	G	G	R	G	G	A	A	G	A	G	G	G	G	A	G	G	R	G
snp_sb042060336746	A/T	2	54390613	+	NA	NA	NA	NA	NA	NA	W	A	A	A	A	A	A	A	W	A	W	W	T	W	T	W	W	T	A	A	A	T	W	W	A	W	A	A	A	A	A	A	A	A	A	A	A	W	A
snp_sb042060337686	T/C	2	54582870	+	NA	NA	NA	NA	NA	NA	Y	C	T	T	T	T	C	T	Y	T	Y	T	T	Y	T	T	T	T	T	T	T	T	Y	T	T	T	T	T	T	T	T	T	T	T	T	T	T	Y	T
snp_sb042060338441	T/C	2	55267623	+	NA	NA	NA	NA	NA	NA	T	T	T	T	T	T	T	T	T	T	T	T	T	Y	Y	T	T	T	Y	T	T	C	Y	T	T	T	Y	T	T	C	T	T	T	T	Y	T	T	T	T
snp_sb042060338476	G/C	2	55292382	+	NA	NA	NA	NA	NA	NA	G	G	G	G	G	C	G	C	G	C	G	G	G	S	S	S	G	C	S	G	G	G	S	G	C	G	G	G	C	G	C	G	C	C	S	G	C	S	C
snp_sb042060338644	C/T	2	55385652	+	NA	NA	NA	NA	NA	NA	C	C	C	C	C	C	C	C	C	C	C	Y	T	Y	Y	Y	Y	C	Y	C	T	T	Y	Y	C	C	T	T	C	C	C	T	C	C	Y	T	C	Y	C
snp_sb042060338845	G/T	2	55476983	+	NA	NA	NA	NA	NA	NA	T	T	T	G	G	G	G	G	G	G	G	G	G	G	G	G	G	G	G	G	G	G	K	G	G	G	G	G	G	G	G	G	G	G	G	G	G	G	G
snp_sb042060339135	T/C	2	55665363	+	NA	NA	NA	NA	NA	NA	C	Y	C	C	C	T	T	T	Y	T	C	T	T	Y	Y	Y	T	T	T	Y	T	T	Y	Y	T	Y	T	T	T	T	T	T	T	Y	T	T	T	T	T
snp_sb042060339359	G/T	2	55788578	+	NA	NA	NA	NA	NA	NA	G	K	G	T	T	G	T	G	T	G	T	K	G	K	K	K	G	G	K	K	G	T	K	K	G	T	T	T	G	G	G	G	G	G	K	G	G	K	G
snp_sb042060339961	G/C	2	55956451	+	NA	NA	NA	NA	NA	NA	C	S	C	G	G	G	G	G	S	G	G	G	G	G	G	G	G	G	G	G	G	G	S	G	G	G	G	G	G	G	G	G	G	G	G	G	G	G	G
snp_sb042060340754	T/A	2	56341054	+	NA	NA	NA	NA	NA	NA	T	W	T	T	T	T	A	T	W	T	T	T	T	T	T	W	T	T	T	W	T	T	T	T	T	T	T	T	T	T	T	T	T	T	T	T	T	T	T
snp_sb042060341062	A/C	2	56426380	+	NA	NA	NA	NA	NA	NA	C	C	C	C	A	A	C	A	M	A	A	A	A	M	A	M	A	A	A	C	A	A	A	A	A	A	A	A	A	A	A	A	A	A	A	A	A	M	A
snp_sb042060341126	C/T	2	56435486	+	NA	NA	NA	NA	NA	NA	T	T	T	T	C	C	T	C	Y	C	C	C	C	Y	C	Y	C	C	C	T	C	C	C	C	C	C	C	C	C	C	C	C	C	C	C	C	C	Y	C
snp_sb042060342191	C/G	2	56956319	+	NA	NA	NA	NA	NA	NA	C	C	C	C	C	C	G	C	C	C	C	C	C	C	C	C	C	C	C	C	C	C	S	C	C	C	C	C	C	C	C	C	C	C	C	C	C	C	C
snp_sb042060342277	T/C	2	56976530	+	NA	NA	NA	NA	NA	NA	C	Y	C	C	T	T	C	T	T	T	T	T	T	Y	T	Y	T	T	T	T	T	Y	Y	T	T	T	T	T	T	T	T	T	T	T	T	Y	T	Y	T
snp_sb042060342418	T/G	2	57025872	+	NA	NA	NA	NA	NA	NA	T	T	T	T	T	T	T	T	K	T	T	T	T	T	T	K	T	T	T	T	T	K	K	T	T	T	T	T	T	T	T	T	T	T	T	T	T	T	T
snp_sb042060342893	C/G	2	57166047	+	NA	NA	NA	NA	NA	NA	C	C	C	C	C	C	C	C	C	C	C	C	C	C	S	S	C	C	S	C	C	C	C	C	C	C	C	C	C	C	C	C	C	C	S	C	C	C	C
snp_sb042060343056	A/C	2	57253297	+	NA	NA	NA	NA	NA	NA	C	C	C	C	M	A	A	A	C	A	C	M	A	M	M	M	M	A	M	A	A	M	M	M	A	C	M	C	A	A	A	A	A	A	M	C	A	M	A
snp_sb042060343660	T/C	2	57499457	+	NA	NA	NA	NA	NA	NA	C	Y	C	T	Y	T	Y	T	Y	T	T	Y	C	T	C	Y	C	T	Y	T	C	C	Y	Y	T	T	Y	C	T	T	T	T	T	T	T	Y	T	Y	T
snp_sb042060343720	A/G	2	57523267	+	NA	NA	NA	NA	NA	NA	G	R	G	A	R	A	G	A	A	A	A	A	A	A	A	R	A	A	A	A	A	A	R	A	A	A	A	A	A	A	A	A	A	A	A	A	A	R	A
snp_sb042060343983	G/A	2	57743637	+	NA	NA	NA	NA	NA	NA	A	R	A	A	R	G	G	G	G	G	G	G	G	R	G	G	G	A	G	R	G	G	R	G	G	G	G	G	G	G	G	G	G	G	G	G	G	R	G
snp_sb042060344169	A/G	2	57835616	+	NA	NA	NA	NA	NA	NA	G	G	G	G	G	A	G	A	R	A	G	A	A	R	R	R	A	A	A	G	A	A	R	A	A	R	A	A	A	A	A	A	A	A	A	A	A	R	A
snp_sb042060344776	A/G	2	58288533	+	NA	NA	NA	NA	NA	NA	A	R	G	A	G	A	G	A	R	A	G	A	A	A	R	R	A	A	A	G	R	A	R	A	A	G	A	A	A	A	A	A	A	A	A	A	A	R	A
snp_sb042060344876	A/G	2	58352562	+	NA	NA	NA	NA	NA	NA	A	R	A	A	G	A	A	A	R	A	G	A	A	A	R	R	R	A	A	R	R	A	R	R	A	R	A	A	A	A	A	A	A	A	A	A	A	R	A
snp_sb043061434025	T/C	2	58664283	+	NA	NA	NA	NA	NA	NA	T	T	T	C	T	T	C	T	Y	T	C	T	T	Y	Y	Y	T	T	T	Y	T	T	Y	Y	T	T	T	T	T	T	T	T	T	T	T	T	T	Y	T
snp_sb043061434026	T/A	2	58664925	+	NA	NA	NA	NA	NA	NA	T	T	T	T	T	T	T	T	W	T	T	T	T	T	W	T	T	T	T	T	T	T	T	T	T	T	T	T	T	T	T	T	T	T	T	T	T	T	T
snp_sb043061434027	A/G	2	58666649	+	NA	NA	NA	NA	NA	NA	A	A	A	G	A	A	G	A	R	A	R	A	A	R	R	R	A	A	A	R	A	A	R	R	A	A	A	A	A	A	A	A	A	A	A	A	A	R	A
snp_sb043061434043	A/G	2	58673686	+	NA	NA	NA	NA	NA	NA	G	G	G	A	A	A	A	A	R	A	A	A	A	R	A	R	A	A	A	A	A	A	R	A	A	A	A	A	A	A	A	A	A	A	A	A	A	R	A
snp_sb043061434049	T/C	2	58673855	+	NA	NA	NA	NA	NA	NA	C	C	C	T	T	T	T	T	Y	T	T	T	T	Y	T	Y	T	T	T	T	T	T	Y	T	T	T	T	T	T	T	T	T	T	T	T	T	T	Y	T
snp_sb042060346132	G/A	2	58956882	+	NA	NA	NA	NA	NA	NA	R	A	A	A	R	G	A	G	A	G	A	R	G	R	R	R	G	G	G	A	R	G	R	G	G	G	G	G	G	G	G	G	G	G	G	G	G	R	G
snp_sb042060346325	C/G	2	59030900	+	NA	NA	NA	NA	NA	NA	S	S	C	C	S	C	C	C	C	C	C	C	C	C	C	S	C	C	C	C	C	C	C	S	C	S	C	C	C	C	C	C	C	C	C	C	C	C	C
snp_sb042060346344	C/T	2	59042458	+	NA	NA	NA	NA	NA	NA	C	C	C	C	Y	C	T	C	T	C	C	Y	C	C	C	C	C	C	C	C	C	C	C	C	C	C	C	C	C	C	C	C	C	C	C	C	C	C	C
snp_sb042060347453	T/C	2	59534953	+	NA	NA	NA	NA	NA	NA	T	T	T	C	Y	T	T	T	Y	T	C	Y	C	Y	Y	Y	Y	T	T	C	C	T	Y	Y	T	Y	T	T	T	T	T	T	T	T	T	T	T	T	T
snp_sb042060347522	G/A	2	59566453	+	NA	NA	NA	NA	NA	NA	G	G	G	G	R	G	G	G	A	G	A	A	A	R	R	R	A	G	G	A	A	G	G	R	G	R	G	G	G	G	G	G	G	G	G	G	G	G	G
snp_sb042060347623	A/G	2	59611177	+	NA	NA	NA	NA	NA	NA	G	G	G	A	G	A	G	A	G	A	G	R	A	A	R	R	A	A	A	G	A	A	R	A	A	R	A	A	A	A	A	A	A	A	A	A	A	R	A
snp_sb042060347744	G/T	2	59698705	+	NA	NA	NA	NA	NA	NA	T	T	T	T	K	G	T	G	K	G	K	G	G	K	G	K	G	G	G	G	G	G	K	T	G	G	G	G	G	G	G	G	G	K	G	G	G	K	G
snp_sb042060347795	C/T	2	59753548	+	NA	NA	NA	NA	NA	NA	T	T	T	T	T	C	Y	C	T	C	Y	Y	C	Y	Y	Y	C	C	C	C	C	Y	Y	C	C	Y	C	C	C	C	C	C	C	C	Y	T	C	Y	C
snp_sb042060347797	C/A	2	59755843	+	NA	NA	NA	NA	NA	NA	C	C	C	C	C	C	C	C	A	C	M	C	C	C	M	M	C	C	C	A	C	M	C	C	C	C	C	C	C	C	C	C	C	C	M	A	C	M	C
snp_sb042060347981	T/C	2	59810106	+	NA	NA	NA	NA	NA	NA	T	T	T	T	C	T	T	T	Y	T	C	Y	C	Y	C	Y	C	C	T	C	C	C	Y	C	T	C	Y	T	T	T	T	T	C	T	Y	C	T	T	T
snp_sb042060348072	T/G	2	59863446	+	NA	NA	NA	NA	NA	NA	G	G	G	G	G	K	G	G	G	G	G	T	T	K	K	K	T	K	T	G	K	K	K	K	T	G	T	T	T	T	T	T	T	T	T	G	T	K	T
snp_sb042060348262	A/G	2	60105017	+	NA	NA	NA	NA	NA	NA	G	G	G	G	G	A	G	A	R	A	G	A	A	R	A	R	A	A	A	G	A	A	R	A	A	G	A	A	A	A	A	A	A	A	A	A	A	A	A
snp_sb042060348282	T/C	2	60161743	+	NA	NA	NA	NA	NA	NA	Y	Y	C	C	Y	T	Y	C	T	T	T	C	C	C	C	Y	C	C	T	T	C	T	Y	C	T	Y	Y	T	T	T	T	T	C	Y	Y	T	T	Y	T
snp_sb042060348862	G/C	2	60374738	+	NA	NA	NA	NA	NA	NA	G	G	G	G	C	C	G	C	C	C	C	C	C	S	S	S	C	C	G	C	S	S	S	S	G	C	G	G	G	G	G	G	C	G	S	G	G	G	G
snp_sb042060348965	T/C	2	60383083	+	NA	NA	NA	NA	NA	NA	C	C	C	C	T	T	C	T	C	T	T	T	T	Y	T	Y	T	T	T	T	T	T	Y	T	T	T	T	T	T	T	T	T	T	T	T	T	T	Y	T
snp_sb042060348972	T/A	2	60384320	+	NA	NA	NA	NA	NA	NA	A	A	A	A	A	T	A	T	A	T	A	W	T	W	W	W	T	T	T	A	T	T	W	T	T	W	T	T	T	T	T	T	T	T	T	T	T	W	T
snp_sb042060348973	G/A	2	60384426	+	NA	NA	NA	NA	NA	NA	A	A	A	A	A	G	A	G	A	G	A	R	G	R	R	R	R	G	G	A	G	G	R	G	G	R	G	G	G	G	G	G	G	G	G	G	G	R	G
snp_sb042060349090	C/A	2	60408845	+	NA	NA	NA	NA	NA	NA	A	A	A	A	A	C	A	C	A	C	A	M	C	M	M	M	C	C	C	A	C	C	M	C	C	A	C	C	C	C	C	C	C	C	C	C	C	C	C
snp_sb042060349202	G/T	2	60415546	+	NA	NA	NA	NA	NA	NA	G	G	G	G	T	T	G	T	G	T	T	T	T	K	K	K	T	T	G	T	K	K	K	K	G	T	G	G	G	G	G	G	T	G	K	K	G	G	G
snp_sb042060349284	A/C	2	60450646	+	NA	NA	NA	NA	NA	NA	A	A	A	A	C	M	A	C	A	C	C	C	C	M	M	M	C	C	A	C	M	A	M	M	A	C	A	A	A	A	A	A	C	A	M	A	A	A	A
snp_sb042060349505	A/G	2	60492930	+	NA	NA	NA	NA	NA	NA	A	A	A	A	G	A	A	G	A	A	A	R	G	R	R	R	R	G	A	A	R	A	A	R	A	A	A	A	A	A	A	A	G	A	R	A	A	A	A
snp_sb042060349665	A/G	2	60530761	+	NA	NA	NA	NA	NA	NA	G	G	G	G	G	A	A	G	A	A	G	G	G	R	R	R	R	G	A	G	R	A	R	R	A	G	A	A	A	A	A	A	G	A	R	A	A	R	A
snp_sb042060349680	G/A	2	60542309	+	NA	NA	NA	NA	NA	NA	G	G	G	G	G	G	A	G	A	G	G	G	G	G	G	R	G	G	G	G	G	G	R	G	G	G	G	G	G	G	G	G	G	G	G	G	G	G	G
snp_sb043061440761	C/T	2	60592260	+	NA	NA	NA	NA	NA	NA	C	C	C	C	T	C	C	C	T	C	Y	Y	C	C	Y	Y	C	C	C	T	C	C	Y	C	C	Y	C	C	C	C	C	C	C	C	C	C	C	C	C
snp_sb042060349862	G/T	2	60679497	+	NA	NA	NA	NA	NA	NA	K	G	T	T	T	G	G	G	G	G	T	K	G	K	K	K	G	G	G	T	G	G	K	G	G	K	G	G	G	G	G	G	G	G	G	G	G	G	G
snp_sb042060349917	C/A	2	60688802	+	NA	NA	NA	NA	NA	NA	M	A	C	C	A	A	A	A	C	A	A	M	C	M	M	M	M	A	C	A	M	M	M	C	C	A	C	C	C	C	C	C	C	C	C	A	C	C	C
snp_sb042060350555	A/T	2	61014947	+	NA	NA	NA	NA	NA	NA	A	W	A	T	T	A	A	A	A	A	T	W	A	W	A	A	A	A	A	T	A	A	W	A	A	A	A	A	A	A	A	A	A	A	A	A	A	A	A
snp_sb042060350633	T/A	2	61090135	+	NA	NA	NA	NA	NA	NA	A	A	A	A	A	T	A	T	A	T	A	A	A	W	W	W	A	T	T	A	W	W	W	T	T	W	T	T	T	T	T	T	T	T	T	T	T	W	T
snp_sb042060351059	T/A	2	61433471	+	NA	NA	NA	NA	NA	NA	W	T	T	A	T	T	A	T	T	T	T	T	T	W	T	T	W	T	T	T	W	T	W	T	T	T	T	T	T	T	T	T	T	T	T	T	T	W	T
snp_sb042060351016	G/A	2	61434830	+	NA	NA	NA	NA	NA	NA	R	A	A	G	R	G	G	G	G	G	A	G	G	G	G	R	G	G	G	A	G	G	G	G	G	G	G	G	G	G	G	G	G	G	G	G	G	G	G
snp_sb042060351176	G/T	2	61590154	+	NA	NA	NA	NA	NA	NA	T	T	T	T	G	K	T	T	G	T	G	G	G	K	K	K	G	G	K	G	G	K	K	T	G	G	T	T	G	T	G	G	G	G	T	T	G	K	G
snp_sb042060351339	G/C	2	61785599	+	NA	NA	NA	NA	NA	NA	G	G	G	C	C	G	G	G	G	G	C	G	G	S	S	S	G	S	G	C	G	G	G	G	G	C	G	G	G	G	G	G	G	G	G	G	G	G	G
snp_sb042060351645	C/G	2	62057584	+	NA	NA	NA	NA	NA	NA	G	G	G	G	C	C	C	C	C	C	C	C	C	S	C	C	C	C	C	C	C	C	C	C	S	C	S	C	C	C	C	C	C	C	S	C	C	S	C
snp_sb042060351929	C/G	2	62331830	+	NA	NA	NA	NA	NA	NA	C	C	C	G	C	C	C	C	C	C	C	C	C	S	C	C	C	C	C	C	C	C	C	C	C	S	C	C	C	C	C	C	C	C	C	C	C	C	C
snp_sb042060352250	G/T	2	62458735	+	NA	NA	NA	NA	NA	NA	G	G	G	G	G	G	G	G	T	G	G	G	G	G	G	G	G	G	G	G	G	G	K	G	G	G	G	G	G	G	G	G	G	G	G	G	G	K	G
snp_sb042060352338	T/A	2	62506582	+	NA	NA	NA	NA	NA	NA	A	A	A	A	T	T	A	T	A	T	T	W	T	W	W	W	T	A	W	T	W	T	W	T	W	W	A	T	T	T	T	T	T	T	W	T	T	W	T
snp_sb042060352632	C/T	2	62716064	+	NA	NA	NA	NA	NA	NA	C	C	C	C	T	C	C	C	T	C	T	T	T	Y	Y	Y	Y	C	C	T	Y	Y	Y	Y	Y	T	T	C	C	C	C	C	C	C	Y	C	C	C	C
snp_sb042060352653	A/G	2	62723139	+	NA	NA	NA	NA	NA	NA	A	A	A	A	A	A	A	A	A	A	A	A	A	R	A	R	A	A	A	A	A	A	A	R	A	R	A	A	A	A	A	A	A	A	A	A	A	A	A
snp_sb042060353010	T/A	2	62794637	+	NA	NA	NA	NA	NA	NA	A	A	A	A	T	T	A	T	T	T	T	T	T	W	W	T	T	W	T	T	T	T	W	T	W	T	A	T	T	T	T	T	T	T	W	T	T	W	T
snp_sb042060353017	C/G	2	62795250	+	NA	NA	NA	NA	NA	NA	G	G	G	G	C	C	G	C	C	C	C	C	C	S	S	S	C	S	C	C	C	C	S	C	S	C	G	C	C	C	C	C	C	C	S	C	C	S	C
snp_sb042060353024	T/C	2	62795617	+	NA	NA	NA	NA	NA	NA	C	C	C	C	T	T	C	T	T	T	T	T	T	Y	Y	Y	T	Y	T	T	T	T	Y	T	Y	T	C	T	T	T	T	T	T	T	Y	T	T	Y	T
snp_sb042060353241	G/A	2	63340941	+	NA	NA	NA	NA	NA	NA	G	G	G	G	A	A	G	A	G	A	A	G	G	G	R	R	G	R	G	A	R	G	R	R	G	A	G	G	G	A	G	G	G	R	R	G	G	G	G
snp_sb042060353459	G/A	2	64003944	+	NA	NA	NA	NA	NA	NA	G	R	G	A	G	G	G	G	A	G	G	G	G	R	G	G	G	G	G	G	G	G	G	G	G	G	G	G	G	G	G	G	G	G	G	G	G	G	G
snp_sb042060353745	T/C	2	64495840	+	NA	NA	NA	NA	NA	NA	T	T	T	T	T	T	T	T	T	T	T	C	T	Y	Y	T	T	T	T	T	Y	T	T	Y	T	C	T	T	T	T	T	T	T	T	T	T	T	T	T
snp_sb042060353793	A/T	2	64522908	+	NA	NA	NA	NA	NA	NA	A	A	A	A	T	A	T	A	T	A	T	W	A	A	A	W	A	A	A	T	A	A	W	A	A	W	A	A	A	A	A	A	A	A	A	A	A	A	A
snp_sb042060353801	T/C	2	64526500	+	NA	NA	NA	NA	NA	NA	T	T	T	T	C	T	C	T	C	T	C	Y	T	T	T	Y	T	T	T	C	T	T	Y	T	T	Y	T	T	T	T	T	T	T	T	T	T	T	T	T
snp_sb042060353825	T/G	2	64543644	+	NA	NA	NA	NA	NA	NA	T	T	T	T	G	T	G	T	G	T	G	G	T	K	K	K	T	T	T	G	K	T	K	K	T	G	T	T	T	T	T	T	T	T	T	T	T	T	T
snp_sb042060353826	T/G	2	64543941	+	NA	NA	NA	NA	NA	NA	T	T	T	T	G	T	G	T	G	T	G	K	T	T	T	K	T	T	T	G	T	T	K	T	T	T	T	T	T	T	T	T	T	T	T	T	T	T	T
snp_sb042060354343	G/A	2	64742787	+	NA	NA	NA	NA	NA	NA	G	G	G	G	A	G	A	G	A	G	A	G	G	G	G	R	G	G	G	A	G	G	R	G	G	R	G	G	G	G	G	G	G	G	G	G	G	G	G
snp_sb042060354354	C/T	2	64753826	+	NA	NA	NA	NA	NA	NA	C	C	C	C	T	C	T	C	T	C	T	C	C	C	C	Y	C	C	C	T	C	C	Y	C	C	C	C	C	C	C	C	C	C	C	C	C	C	C	C
snp_sb042060354355	C/T	2	64756277	+	NA	NA	NA	NA	NA	NA	C	C	C	C	T	C	T	C	T	C	T	C	C	C	C	Y	C	C	C	T	C	C	Y	C	C	C	C	C	C	C	C	C	C	C	C	C	C	C	C
snp_sb042060354434	C/T	2	64924115	+	NA	NA	NA	NA	NA	NA	Y	C	C	C	T	C	C	C	C	C	T	C	C	C	Y	Y	C	C	C	T	C	C	Y	C	C	Y	C	C	C	C	C	C	C	C	C	C	C	C	C
snp_sb042060354500	C/A	2	64929386	+	NA	NA	NA	NA	NA	NA	M	C	C	C	M	C	C	C	C	C	C	C	C	C	C	M	C	C	C	C	C	C	M	C	C	A	C	C	C	C	C	C	C	C	C	C	C	C	C
snp_sb042060354944	G/A	2	66461822	+	NA	NA	NA	NA	NA	NA	A	A	A	A	A	G	A	G	A	G	A	A	A	R	R	A	R	G	G	A	R	A	R	G	G	R	G	G	G	G	G	G	G	G	G	A	G	R	G
snp_sb042060354949	G/C	2	66465051	+	NA	NA	NA	NA	NA	NA	C	C	C	C	C	G	C	G	C	G	C	C	C	S	S	S	S	G	G	C	S	C	S	G	G	S	G	G	G	G	G	G	G	G	G	C	G	S	G
snp_sb042060355037	G/A	2	66604649	+	NA	NA	NA	NA	NA	NA	G	R	G	G	G	G	A	G	R	G	G	R	A	G	R	R	R	G	G	G	R	A	R	G	G	G	G	G	G	G	G	G	G	G	G	A	G	R	G
snp_sb042060355039	A/G	2	66604865	+	NA	NA	NA	NA	NA	NA	A	R	A	A	A	A	G	A	R	A	A	R	G	A	R	R	R	A	A	A	R	G	R	A	A	A	A	A	A	A	A	A	A	A	A	G	A	R	A
snp_sb042060355081	G/A	2	66707059	+	NA	NA	NA	NA	NA	NA	A	R	A	A	A	G	A	G	G	G	A	G	G	R	R	R	G	G	G	A	G	G	G	G	G	R	G	G	G	G	G	G	G	G	G	G	G	R	G
snp_sb042060355220	C/A	2	66837918	+	NA	NA	NA	NA	NA	NA	M	M	A	A	C	C	C	C	A	C	C	C	C	M	C	M	C	C	C	C	C	C	M	C	C	C	C	C	C	C	C	C	C	C	C	C	C	C	C
snp_sb042060355820	C/T	2	67081989	+	NA	NA	NA	NA	NA	NA	Y	Y	C	C	C	C	C	C	C	C	C	Y	C	C	C	C	Y	C	C	C	C	C	Y	C	C	C	C	C	C	C	C	C	C	C	C	C	C	Y	C
snp_sb042060355894	C/T	2	67121362	+	NA	NA	NA	NA	NA	NA	T	T	T	T	T	C	T	C	T	C	T	Y	C	Y	Y	Y	Y	C	C	T	C	C	Y	C	C	Y	C	C	C	C	C	C	C	C	C	C	C	Y	C
snp_sb042060355899	T/C	2	67121584	+	NA	NA	NA	NA	NA	NA	C	C	C	C	C	T	C	T	C	T	C	Y	T	Y	Y	Y	Y	T	T	C	T	T	Y	T	T	Y	T	T	T	T	T	T	T	T	T	T	T	Y	T
snp_sb042060355943	A/G	2	67128680	+	NA	NA	NA	NA	NA	NA	G	G	G	G	G	A	G	A	G	A	G	R	A	R	R	R	R	A	A	G	A	A	R	A	A	G	A	A	A	A	A	A	A	A	A	R	A	R	A
snp_sb042060356101	A/C	2	67228788	+	NA	NA	NA	NA	NA	NA	M	M	C	C	A	A	A	A	M	A	A	A	A	M	A	M	A	A	A	A	A	A	M	A	A	A	A	A	A	A	A	A	A	A	A	A	A	A	A
snp_sb042060356157	T/C	2	67268522	+	NA	NA	NA	NA	NA	NA	Y	Y	C	C	T	T	T	T	Y	T	T	T	T	Y	T	T	T	T	T	T	T	T	Y	T	T	T	T	T	T	T	T	T	T	T	T	T	T	T	T
snp_sb042060356169	G/A	2	67273146	+	NA	NA	NA	NA	NA	NA	G	R	G	G	G	A	A	A	G	A	R	A	A	R	R	R	R	G	A	G	A	R	R	A	A	G	G	G	G	G	A	A	A	A	R	A	A	R	A
snp_sb042060356295	C/T	2	67455734	+	NA	NA	NA	NA	NA	NA	T	Y	T	C	C	C	C	C	C	C	Y	Y	C	C	C	C	Y	C	C	C	Y	C	Y	Y	C	C	C	C	C	C	C	C	C	C	C	C	C	Y	C
snp_sb042060356337	G/T	2	67471776	+	NA	NA	NA	NA	NA	NA	G	K	G	T	G	G	G	G	G	G	G	G	G	K	G	G	G	G	G	G	G	G	G	G	G	G	G	G	G	G	G	G	G	G	G	G	G	G	G
snp_sb042060356421	G/T	2	67587065	+	NA	NA	NA	NA	NA	NA	K	K	T	T	T	G	T	G	K	G	G	G	G	K	K	K	G	G	G	T	G	G	K	G	G	T	G	G	G	G	G	G	G	G	G	K	G	G	G
snp_sb042060356865	G/A	2	67873020	+	NA	NA	NA	NA	NA	NA	A	A	A	A	A	G	A	G	A	G	A	G	G	R	R	R	G	G	G	A	G	G	R	G	R	A	G	G	G	G	G	G	G	G	G	G	G	R	G
snp_sb042060357034	A/G	2	68232549	+	NA	NA	NA	NA	NA	NA	A	A	R	R	G	A	R	A	R	A	A	A	A	A	A	R	A	A	A	A	A	A	A	A	A	R	A	A	A	A	A	A	A	A	A	A	A	A	A
snp_sb042060357167	T/C	2	68307604	+	NA	NA	NA	NA	NA	NA	Y	Y	C	C	T	T	C	T	T	T	T	T	T	Y	T	T	T	T	T	T	T	T	T	T	T	T	T	T	T	T	T	T	T	T	T	T	T	Y	T
snp_sb042060357168	T/G	2	68315642	+	NA	NA	NA	NA	NA	NA	K	K	G	G	T	T	G	T	T	T	T	T	T	K	T	T	T	T	T	T	T	T	T	T	T	T	T	T	T	T	T	T	T	T	T	T	T	K	T
snp_sb042060357853	T/A	2	68919774	+	NA	NA	NA	NA	NA	NA	W	W	A	A	W	W	T	A	W	A	A	T	T	W	W	W	W	T	T	A	W	T	W	W	W	A	T	T	T	T	T	A	A	T	T	T	T	W	T
snp_sb042060357917	C/G	2	68949789	+	NA	NA	NA	NA	NA	NA	C	S	C	G	C	S	G	G	C	G	G	C	C	G	G	S	C	S	C	G	C	C	C	C	S	S	G	C	C	G	C	G	G	C	G	C	C	S	C
snp_sb042060357920	T/G	2	68950671	+	NA	NA	NA	NA	NA	NA	T	K	T	G	T	K	G	G	T	G	G	T	T	G	G	K	T	K	T	G	T	T	T	T	K	K	G	T	T	G	T	G	G	T	G	T	T	K	T
snp_sb042060357964	G/C	2	68979373	+	NA	NA	NA	NA	NA	NA	G	S	G	G	G	S	C	C	G	C	G	G	G	S	G	S	G	G	G	G	G	G	G	G	S	S	C	G	G	C	G	C	C	G	S	G	G	S	G
snp_sb042060358021	G/T	2	68993999	+	NA	NA	NA	NA	NA	NA	G	K	G	G	G	K	T	T	G	T	G	G	G	K	G	G	G	G	G	G	G	G	G	G	K	K	T	G	G	T	G	T	T	G	K	G	G	K	G
snp_sb042060358110	G/C	2	69031473	+	NA	NA	NA	NA	NA	NA	G	S	G	C	S	S	C	C	G	C	G	G	G	C	S	G	G	S	G	C	G	G	S	G	S	C	C	G	G	C	G	C	C	G	S	G	G	S	G
snp_sb042060358260	C/T	2	69074428	+	NA	NA	NA	NA	NA	NA	Y	T	T	T	C	C	T	C	C	C	C	C	C	Y	T	C	C	Y	C	C	C	C	C	C	C	C	C	C	C	C	C	C	C	C	C	C	C	Y	C
snp_sb042060358456	C/G	2	69155197	+	NA	NA	NA	NA	NA	NA	S	C	C	C	G	C	C	C	G	C	G	C	C	C	C	S	C	C	C	G	C	C	S	C	C	S	C	C	C	C	C	C	C	C	C	C	C	C	C
snp_sb042060358711	A/G	2	69309355	+	NA	NA	NA	NA	NA	NA	R	R	A	A	G	R	G	G	G	G	G	G	G	A	A	R	R	R	A	G	R	A	R	A	R	R	A	A	A	A	A	A	A	A	A	A	A	R	A
snp_sb042060358929	A/C	2	69553623	+	NA	NA	NA	NA	NA	NA	A	M	A	A	A	C	C	C	M	C	A	A	A	M	M	A	A	A	A	A	A	A	M	A	A	M	C	C	A	C	C	C	A	M	M	A	C	M	C
snp_sb042060358990	G/A	2	69586319	+	NA	NA	NA	NA	NA	NA	R	R	A	A	G	G	G	G	G	G	G	G	G	R	G	G	G	G	G	G	G	G	G	G	G	G	G	G	G	G	G	G	G	G	G	G	G	R	G
snp_sb042060359046	C/G	2	69840986	+	NA	NA	NA	NA	NA	NA	G	G	G	G	G	C	G	C	S	C	G	C	C	S	S	S	C	C	C	G	C	C	S	C	S	S	C	C	C	C	C	C	C	C	C	C	C	C	C
snp_sb042060359594	C/T	2	70229027	+	NA	NA	NA	NA	NA	NA	Y	Y	C	T	T	T	T	T	Y	C	T	T	T	Y	Y	Y	T	Y	C	T	C	C	Y	C	Y	Y	C	C	C	C	C	T	C	C	C	C	C	Y	C
snp_sb042060359675	T/A	2	70249124	+	NA	NA	NA	NA	NA	NA	T	T	T	T	T	W	T	A	T	T	T	A	A	W	T	W	A	W	T	T	T	T	W	W	W	T	T	T	T	T	T	A	T	T	T	T	T	W	T
snp_sb042060359732	C/T	2	70270649	+	NA	NA	NA	NA	NA	NA	Y	Y	C	T	C	Y	C	T	C	C	C	Y	T	Y	C	C	C	Y	C	C	C	C	Y	Y	Y	C	C	C	C	C	C	T	C	C	C	C	C	Y	C
snp_sb042060359819	G/A	2	70303907	+	NA	NA	NA	NA	NA	NA	A	A	A	G	A	G	R	G	A	G	A	R	G	R	A	A	A	R	R	A	A	A	R	R	G	A	A	G	G	A	G	A	G	R	A	A	G	R	G
snp_sb042060359920	A/C	2	70337130	+	NA	NA	NA	NA	NA	NA	A	A	A	A	A	C	C	C	A	C	A	A	A	M	A	A	A	M	M	A	A	A	A	M	C	A	A	C	C	A	C	A	C	M	A	A	C	M	C
snp_sb042060360080	C/A	2	70414181	+	NA	NA	NA	NA	NA	NA	C	C	C	C	C	C	C	C	C	C	C	C	C	C	C	C	C	C	C	C	C	C	M	C	C	C	C	C	C	C	C	C	C	C	C	C	C	C	C
snp_sb042060360232	G/C	2	70456526	+	NA	NA	NA	NA	NA	NA	S	S	C	G	G	G	G	G	G	G	G	G	G	G	G	G	G	S	G	G	G	C	S	G	G	G	C	G	G	C	G	G	G	G	C	G	G	G	G
snp_sb042060361246	G/A	2	73434346	+	NA	NA	NA	NA	NA	NA	A	A	A	A	G	G	A	G	G	G	G	G	G	R	G	G	G	G	G	R	G	G	R	G	G	G	G	G	G	G	G	G	G	G	G	G	G	R	G
snp_sb042060361380	T/C	2	73501014	+	NA	NA	NA	NA	NA	NA	C	Y	T	T	Y	T	T	T	C	T	C	T	T	T	T	Y	T	T	T	Y	T	T	Y	T	T	Y	T	T	T	T	T	T	T	T	T	T	T	T	T
snp_sb042060361449	T/C	2	73507971	+	NA	NA	NA	NA	NA	NA	C	Y	T	T	Y	T	T	T	C	T	C	T	T	T	Y	Y	T	T	T	Y	T	T	Y	T	T	Y	T	T	T	T	T	T	T	T	T	T	T	Y	T
snp_sb042060361451	G/T	2	73508085	+	NA	NA	NA	NA	NA	NA	T	K	G	G	K	G	G	G	T	G	T	G	G	G	G	K	G	G	G	K	G	G	K	G	G	K	G	G	G	G	G	G	G	G	G	G	G	K	G
snp_sb042060361574	G/C	2	73522581	+	NA	NA	NA	NA	NA	NA	C	S	G	G	S	G	G	G	C	G	C	G	G	G	G	S	G	G	G	S	G	G	S	G	G	S	G	G	G	G	G	G	G	G	G	G	G	S	G
snp_sb042060362036	T/C	2	74475070	+	NA	NA	NA	NA	NA	NA	C	C	C	C	T	T	C	T	C	T	T	Y	T	C	C	Y	T	T	T	T	T	T	C	T	T	Y	C	C	T	C	C	T	T	C	C	T	C	C	C
snp_sb042060362290	C/T	2	74692083	+	NA	NA	NA	NA	NA	NA	Y	Y	C	T	C	C	C	C	C	C	C	C	C	Y	C	C	C	C	C	C	C	C	Y	C	C	C	C	C	C	C	C	C	C	C	C	C	C	C	C
snp_sb042060362313	C/G	2	74702679	+	NA	NA	NA	NA	NA	NA	C	C	C	G	C	C	C	C	C	C	C	S	G	S	S	C	S	C	S	S	G	C	C	S	S	C	S	C	C	G	C	C	C	C	S	G	C	C	C
snp_sb042060362673	C/G	2	75804441	+	NA	NA	NA	NA	NA	NA	G	G	G	G	G	C	G	C	G	C	G	C	C	S	S	S	C	G	C	G	C	C	S	S	C	C	C	C	C	C	C	C	C	C	C	C	C	S	C
snp_sb042060362676	G/A	2	75804562	+	NA	NA	NA	NA	NA	NA	A	A	A	A	A	G	A	G	A	G	A	G	G	R	R	R	G	A	G	A	G	G	R	R	G	G	G	G	G	G	G	G	G	G	G	G	G	R	G
snp_sb042060362761	C/G	2	75838457	+	NA	NA	NA	NA	NA	NA	S	S	C	C	C	C	G	C	C	C	C	C	C	C	C	S	C	C	C	S	C	C	S	C	C	G	C	C	C	C	C	C	C	C	C	C	C	C	C
snp_sb042060362896	C/T	2	75891954	+	NA	NA	NA	NA	NA	NA	Y	Y	C	C	C	C	T	C	C	C	C	C	C	C	C	C	C	C	C	C	C	C	Y	C	C	C	C	C	C	C	C	C	C	C	C	C	C	C	C
snp_sb042060363157	C/G	2	75994759	+	NA	NA	NA	NA	NA	NA	G	G	G	G	C	C	G	C	C	C	C	C	C	S	C	C	C	C	C	C	C	C	S	C	C	C	C	C	C	C	C	C	C	C	C	C	C	S	C
snp_sb042060363168	G/A	2	76006734	+	NA	NA	NA	NA	NA	NA	A	A	A	A	G	G	A	G	R	G	G	G	G	R	R	R	G	G	G	R	G	G	R	G	G	A	G	G	G	G	G	G	G	G	G	G	G	R	G
snp_sb042060363513	C/T	2	76427071	+	NA	NA	NA	NA	NA	NA	Y	T	T	T	C	C	T	C	C	C	C	C	C	Y	C	C	C	C	C	C	C	C	Y	C	C	C	C	C	C	C	C	C	C	C	C	C	C	Y	C
snp_sb042060363515	G/C	2	76427351	+	NA	NA	NA	NA	NA	NA	S	C	C	C	G	G	C	G	G	G	G	G	G	S	G	G	G	G	G	G	G	G	S	G	G	G	G	G	G	G	G	G	G	G	G	G	G	S	G
snp_sb042060363644	C/G	2	76475272	+	NA	NA	NA	NA	NA	NA	S	C	C	C	G	C	G	C	S	C	G	C	C	C	S	S	S	G	C	S	C	C	S	C	C	G	C	C	C	C	C	C	C	C	C	C	C	C	C
snp_sb042060363776	G/C	2	76673317	+	NA	NA	NA	NA	NA	NA	C	C	C	C	G	G	C	G	S	G	G	C	C	C	S	S	G	G	S	G	C	G	S	S	S	S	G	C	G	C	G	G	G	S	S	C	G	S	G
snp_sb042060363903	G/A	2	76734948	+	NA	NA	NA	NA	NA	NA	R	R	G	G	R	G	A	G	R	G	A	G	G	G	R	R	G	A	G	A	G	G	R	G	G	A	G	G	G	G	G	G	G	G	G	G	G	G	G
snp_sb042060364056	T/C	2	76788530	+	NA	NA	NA	NA	NA	NA	C	C	C	C	T	T	T	T	T	T	T	T	T	Y	T	T	T	T	T	Y	T	T	T	T	T	T	T	T	T	T	T	T	T	T	T	T	T	Y	T
snp_sb042060364194	A/G	2	76852019	+	NA	NA	NA	NA	NA	NA	G	G	G	G	A	A	A	A	A	A	A	A	A	R	A	A	A	A	A	R	A	A	R	A	A	A	A	A	A	A	A	A	A	A	A	A	A	R	A
snp_sb042060364747	G/A	3	120241	+	NA	NA	NA	NA	NA	NA	R	G	G	G	G	G	G	G	G	G	G	G	G	G	R	R	G	G	G	G	G	G	G	G	G	G	G	G	G	G	G	G	G	G	G	G	G	G	G
snp_sb042060365193	C/G	3	542076	+	NA	NA	NA	NA	NA	NA	G	S	C	G	C	C	C	C	C	C	G	C	C	S	S	S	C	C	C	S	C	C	S	C	C	C	C	C	C	C	C	C	C	C	C	C	C	S	C
snp_sb042060365195	G/A	3	545337	+	NA	NA	NA	NA	NA	NA	G	R	A	G	G	G	G	G	G	G	G	G	G	R	G	G	G	G	R	G	G	G	G	R	G	G	G	G	G	A	G	A	G	G	G	G	G	G	G
snp_sb042060365258	A/G	3	556650	+	NA	NA	NA	NA	NA	NA	A	R	G	A	A	A	A	A	A	A	A	A	A	R	A	A	A	A	R	A	A	A	A	R	A	A	A	A	A	G	A	G	A	A	A	A	A	A	A
snp_sb042060365356	C/G	3	601262	+	NA	NA	NA	NA	NA	NA	G	G	G	G	C	C	G	C	G	C	C	C	C	C	C	S	C	C	C	C	C	C	S	C	C	C	C	C	C	C	C	C	C	C	C	C	C	S	C
snp_sb042060365614	C/G	3	735239	+	NA	NA	NA	NA	NA	NA	G	S	G	G	C	G	G	G	C	G	C	C	C	C	S	S	C	C	C	C	C	G	S	S	C	C	G	G	C	C	S	C	G	C	S	C	C	S	C
snp_sb042060365758	T/C	3	799143	+	NA	NA	NA	NA	NA	NA	T	Y	T	T	T	T	T	T	T	T	T	T	T	Y	T	T	T	T	T	T	T	T	T	T	T	T	T	T	T	T	T	T	T	T	T	T	T	T	T
snp_sb042060365774	T/C	3	801674	+	NA	NA	NA	NA	NA	NA	T	Y	T	T	T	T	T	T	T	T	T	T	T	Y	T	T	T	T	T	T	T	T	T	T	T	T	T	T	T	T	T	T	T	T	T	T	T	T	T
snp_sb042060365811	C/A	3	809439	+	NA	NA	NA	NA	NA	NA	C	M	C	C	C	C	C	C	C	C	C	C	C	M	C	C	C	C	C	C	C	C	C	C	C	C	C	C	C	C	C	C	C	C	C	C	C	C	C
snp_sb042060365825	T/A	3	812183	+	NA	NA	NA	NA	NA	NA	T	W	T	T	A	T	T	T	T	T	T	T	T	W	T	T	T	T	T	T	T	T	T	T	T	W	T	T	T	T	T	T	T	T	T	T	T	T	T
snp_sb042060365833	A/C	3	886600	+	NA	NA	NA	NA	NA	NA	A	A	A	C	A	A	A	A	C	A	A	C	C	M	M	M	C	C	M	A	C	A	M	C	A	A	A	A	A	C	A	C	A	M	M	C	A	M	A
snp_sb042060366173	T/C	3	1060676	+	NA	NA	NA	NA	NA	NA	C	C	C	C	T	T	C	T	C	T	C	T	T	Y	Y	Y	Y	T	T	Y	T	T	Y	T	T	T	T	T	T	T	T	T	T	T	T	T	T	Y	T
snp_sb042060366474	G/C	3	1251741	+	NA	NA	NA	NA	NA	NA	G	G	G	G	C	G	G	G	G	G	C	G	G	G	S	S	G	C	G	S	G	G	S	G	G	S	G	G	G	G	G	G	G	G	G	G	G	G	G
snp_sb042060366503	A/G	3	1286695	+	NA	NA	NA	NA	NA	NA	G	A	A	G	A	A	A	A	A	A	A	R	A	R	A	R	A	A	G	R	A	A	R	R	G	R	A	A	G	G	R	G	G	R	R	R	G	R	G
snp_sb042060366504	T/C	3	1288894	+	NA	NA	NA	NA	NA	NA	T	C	C	T	C	T	C	T	T	T	C	T	T	T	Y	Y	T	C	T	Y	T	T	Y	T	T	C	T	T	T	T	T	T	T	T	T	T	T	T	T
snp_sb042060366603	A/G	3	1457554	+	NA	NA	NA	NA	NA	NA	G	G	G	G	G	A	G	A	A	A	G	A	A	A	R	R	A	G	A	R	A	A	R	A	A	R	A	A	A	A	A	A	A	A	A	A	A	R	A
snp_sb042060366918	G/A	3	1903996	+	NA	NA	NA	NA	NA	NA	G	G	G	G	G	G	G	G	G	G	G	G	G	R	R	G	G	G	G	G	G	G	R	R	G	G	G	G	G	G	G	G	G	G	G	G	G	G	G
snp_sb042060366940	A/G	3	1905405	+	NA	NA	NA	NA	NA	NA	A	A	A	A	A	A	A	A	A	A	A	A	A	R	R	A	R	A	A	A	A	A	R	R	A	A	A	A	A	A	A	A	A	A	A	A	A	A	A
snp_sb042060366987	T/C	3	1910168	+	NA	NA	NA	NA	NA	NA	C	C	C	T	C	T	C	T	C	T	C	T	T	Y	Y	Y	T	T	T	C	T	T	Y	Y	T	C	T	T	T	T	T	T	T	T	T	T	T	Y	T
snp_sb042060367078	C/G	3	1960808	+	NA	NA	NA	NA	NA	NA	C	C	C	C	C	C	C	C	C	C	C	S	G	S	S	S	G	C	C	C	G	C	S	S	G	S	G	G	C	G	C	C	G	C	S	C	C	S	C
snp_sb042060367113	T/A	3	1980633	+	NA	NA	NA	NA	NA	NA	A	A	A	A	T	T	A	T	A	T	T	T	T	T	T	W	T	T	T	W	T	T	W	T	T	T	T	T	T	T	T	T	T	T	T	T	T	W	T
snp_sb042060367121	T/C	3	2013860	+	NA	NA	NA	NA	NA	NA	T	T	T	T	T	T	T	T	T	T	T	Y	C	Y	Y	Y	Y	C	T	T	C	Y	Y	Y	C	T	C	C	T	C	T	T	T	T	Y	C	T	Y	T
snp_sb042060367165	G/C	3	2084347	+	NA	NA	NA	NA	NA	NA	G	G	G	G	G	C	G	C	G	C	G	G	G	G	G	S	G	G	C	G	G	G	G	G	G	G	G	G	C	G	C	C	C	S	S	G	C	S	C
snp_sb042060367704	A/G	3	2643187	+	NA	NA	NA	NA	NA	NA	G	R	A	A	A	A	G	A	R	A	A	A	A	A	A	R	A	A	A	R	A	A	R	A	A	A	A	A	A	A	A	A	A	A	A	A	A	R	A
snp_sb042060367794	G/A	3	2695335	+	NA	NA	NA	NA	NA	NA	G	G	G	G	A	G	G	G	A	G	G	G	G	G	G	R	G	G	G	G	G	G	G	G	G	R	G	G	G	G	G	G	G	G	G	G	G	G	G
snp_sb042060367820	A/G	3	2713688	+	NA	NA	NA	NA	NA	NA	G	R	A	A	G	A	A	A	G	A	G	A	A	A	R	R	A	A	A	R	A	A	A	A	A	R	A	A	A	A	A	A	A	A	A	A	A	R	A
snp_sb042060367879	C/T	3	2745957	+	NA	NA	NA	NA	NA	NA	T	Y	C	C	C	C	C	C	Y	C	C	C	C	C	C	Y	C	C	C	C	C	C	Y	C	C	C	C	C	C	C	C	C	C	C	C	C	C	Y	C
snp_sb042060368008	G/T	3	2967817	+	NA	NA	NA	NA	NA	NA	G	G	G	G	T	G	T	G	G	G	T	G	G	G	K	K	G	G	G	K	G	G	K	G	G	K	G	G	G	G	G	G	G	G	G	G	G	G	G
snp_sb042060368253	T/C	3	3287974	+	NA	NA	NA	NA	NA	NA	T	T	T	T	C	T	T	T	Y	T	C	T	T	T	Y	Y	T	T	T	Y	T	T	Y	T	T	Y	T	T	T	T	T	T	T	T	T	T	T	T	T
snp_sb042060368691	A/G	3	3720735	+	NA	NA	NA	NA	NA	NA	R	R	A	G	G	A	G	A	G	A	G	A	A	A	R	R	A	A	A	R	A	A	R	A	A	R	A	A	A	A	A	A	A	A	A	A	A	R	A
snp_sb042060368808	A/G	3	3769682	+	NA	NA	NA	NA	NA	NA	G	R	A	G	A	A	G	A	R	A	A	A	A	A	A	R	A	A	A	A	A	A	A	A	A	A	A	A	A	A	A	A	A	A	A	A	A	R	A
snp_sb042060369004	T/G	3	3860807	+	NA	NA	NA	NA	NA	NA	T	T	T	T	G	T	T	T	K	T	G	T	T	T	K	K	T	T	T	K	T	T	K	T	T	K	T	T	T	T	T	T	T	T	T	T	T	T	T
snp_sb042060369109	G/A	3	3902411	+	NA	NA	NA	NA	NA	NA	R	R	A	G	G	G	A	G	G	G	G	G	G	G	G	R	G	G	G	R	G	G	R	G	G	G	G	G	G	G	G	G	G	G	G	G	G	G	G
snp_sb042060369202	G/T	3	3911244	+	NA	NA	NA	NA	NA	NA	K	K	T	G	G	G	T	G	G	G	G	G	G	G	G	K	G	G	G	K	G	G	K	G	G	G	G	G	G	G	G	G	G	G	G	G	G	G	G
snp_sb042060369279	A/G	3	3941363	+	NA	NA	NA	NA	NA	NA	A	R	G	A	A	A	G	A	A	A	A	A	A	A	A	R	A	A	A	R	A	A	R	A	A	A	A	A	A	A	A	A	A	A	A	A	A	A	A
snp_sb042060369804	C/T	3	4826572	+	NA	NA	NA	NA	NA	NA	T	Y	T	T	C	C	T	C	C	C	C	C	C	C	C	Y	C	C	C	C	C	C	Y	C	C	C	C	C	C	C	C	C	C	C	C	C	C	Y	C
snp_sb042060369922	C/T	3	4891568	+	NA	NA	NA	NA	NA	NA	C	Y	C	C	T	C	C	C	T	C	T	T	T	Y	Y	Y	T	T	T	T	T	C	C	C	C	T	C	C	C	C	Y	C	C	C	C	C	C	C	C
snp_sb042060370031	G/C	3	4949340	+	NA	NA	NA	NA	NA	NA	C	S	C	C	C	G	C	G	S	G	C	G	G	S	S	S	G	G	G	S	G	G	S	G	G	S	G	G	G	G	G	G	G	G	G	G	G	S	G
snp_sb042060370087	A/G	3	5001434	+	NA	NA	NA	NA	NA	NA	R	A	A	A	A	G	A	G	R	G	A	A	A	A	R	R	A	G	G	R	A	R	R	R	R	R	A	A	G	A	G	G	G	G	A	G	G	R	G
snp_sb042060370206	A/C	3	5058862	+	NA	NA	NA	NA	NA	NA	M	M	C	C	C	A	C	A	M	A	C	A	A	A	M	M	A	A	A	M	A	M	M	M	A	C	A	A	A	A	A	A	A	A	A	C	A	M	A
snp_sb042060370420	A/C	3	5172819	+	NA	NA	NA	NA	NA	NA	M	M	C	C	C	A	A	A	A	A	C	C	C	M	M	C	A	C	A	C	C	M	M	M	A	C	A	A	A	A	A	A	A	A	A	A	A	A	A
snp_sb042060370460	T/G	3	5175500	+	NA	NA	NA	NA	NA	NA	K	K	G	G	K	T	T	T	T	T	T	G	G	K	K	K	K	G	T	K	G	K	K	K	T	T	T	T	T	T	T	T	T	T	T	T	T	T	T
snp_sb042060370633	G/A	3	5244497	+	NA	NA	NA	NA	NA	NA	R	R	A	A	R	G	G	G	G	G	G	A	A	R	R	R	R	A	G	R	A	R	R	R	G	R	G	G	G	G	G	G	G	G	G	G	G	R	G
snp_sb042060370635	A/G	3	5248094	+	NA	NA	NA	NA	NA	NA	R	R	G	G	G	A	A	A	A	A	G	G	G	R	R	G	R	G	A	G	G	R	R	R	A	G	A	A	A	A	A	A	A	A	A	A	A	R	A
snp_sb042060370878	A/G	3	5493645	+	NA	NA	NA	NA	NA	NA	G	A	A	G	G	A	A	A	R	A	G	A	A	A	R	R	A	A	A	R	A	A	R	A	A	R	A	A	A	A	A	A	A	A	A	A	A	R	A
snp_sb042060370968	T/C	3	5535752	+	NA	NA	NA	NA	NA	NA	T	T	T	T	T	T	T	T	T	T	T	C	C	C	Y	Y	C	C	T	T	C	Y	Y	Y	Y	Y	C	C	T	C	T	T	T	T	C	T	T	Y	T
snp_sb042060371020	T/C	3	5563108	+	NA	NA	NA	NA	NA	NA	C	T	T	C	T	T	T	T	T	T	T	T	T	Y	T	T	T	T	T	T	T	T	Y	T	T	T	T	T	T	T	T	T	T	T	T	T	T	Y	T
snp_sb042060371060	A/G	3	5587695	+	NA	NA	NA	NA	NA	NA	G	R	A	G	A	G	G	G	G	G	A	A	A	A	R	R	A	A	G	R	A	R	R	R	R	A	A	A	G	A	G	G	G	G	A	G	G	R	G
snp_sb042060371143	C/G	3	5617005	+	NA	NA	NA	NA	NA	NA	G	S	G	G	C	C	C	C	C	C	C	C	C	S	C	S	C	C	C	C	C	C	S	C	C	C	C	C	C	C	C	C	C	C	C	C	C	S	C
snp_sb042060371818	G/A	3	6263353	+	NA	NA	NA	NA	NA	NA	A	A	A	A	G	G	G	G	G	G	G	G	G	G	G	G	G	G	G	G	G	G	R	G	G	G	G	G	G	G	G	G	G	G	G	G	G	R	G
snp_sb042060372193	C/A	3	6324453	+	NA	NA	NA	NA	NA	NA	C	C	C	C	C	M	A	A	M	A	C	C	C	A	M	M	C	A	A	C	C	C	C	M	A	C	C	C	A	C	A	A	A	A	A	A	A	M	A
snp_sb042060372207	G/A	3	6329374	+	NA	NA	NA	NA	NA	NA	G	G	G	G	A	G	G	G	G	G	A	G	G	G	R	R	G	G	G	A	G	G	R	G	G	A	G	G	G	G	G	G	G	G	G	G	G	G	G
snp_sb042060372374	T/C	3	6373569	+	NA	NA	NA	NA	NA	NA	C	C	C	C	T	T	T	T	T	T	T	T	T	T	T	T	T	T	T	T	T	T	Y	T	T	T	T	T	T	T	T	T	T	T	T	T	T	Y	T
snp_sb042060372740	A/C	3	6735083	+	NA	NA	NA	NA	NA	NA	A	M	A	A	C	A	A	A	M	A	C	C	C	A	M	M	C	A	A	M	C	A	M	M	A	C	A	A	A	A	A	A	A	A	A	C	A	A	A
snp_sb042060373307	T/C	3	6984385	+	NA	NA	NA	NA	NA	NA	C	C	C	C	C	T	T	T	Y	T	C	T	T	T	Y	Y	T	T	T	C	T	T	Y	Y	T	Y	T	T	T	T	T	T	T	Y	T	T	T	Y	T
snp_sb042060373397	A/G	3	7009305	+	NA	NA	NA	NA	NA	NA	R	R	A	G	A	A	A	A	A	A	A	A	A	R	A	A	A	A	A	A	A	A	R	R	A	A	A	A	A	A	A	A	A	R	A	A	A	A	A
snp_sb042060373402	A/C	3	7010395	+	NA	NA	NA	NA	NA	NA	M	M	A	C	A	A	A	A	A	A	A	A	A	M	A	M	A	A	A	M	A	A	M	M	A	A	A	A	A	A	A	A	A	M	A	A	A	A	A
snp_sb042060373854	A/G	3	7204011	+	NA	NA	NA	NA	NA	NA	A	A	A	G	G	A	A	A	R	A	G	A	A	R	R	R	A	A	A	G	A	A	R	A	A	R	A	A	A	A	A	A	A	A	A	A	A	A	A
snp_sb042060374024	C/T	3	7229580	+	NA	NA	NA	NA	NA	NA	T	T	T	C	C	Y	T	T	C	T	C	Y	C	Y	Y	Y	Y	C	C	C	C	Y	Y	Y	C	C	C	C	C	C	Y	C	C	C	C	C	C	Y	C
snp_sb042060374389	C/G	3	7498439	+	NA	NA	NA	NA	NA	NA	S	S	C	G	C	C	C	C	C	C	C	C	C	C	C	C	C	C	C	S	C	C	S	C	C	C	C	C	C	C	C	C	C	C	C	C	C	C	C
snp_sb042060374475	C/G	3	7551664	+	NA	NA	NA	NA	NA	NA	S	S	C	G	C	C	C	C	C	C	C	C	C	C	C	C	C	C	C	S	C	C	S	C	C	C	C	C	C	C	C	C	C	C	C	C	C	S	C
snp_sb042060374576	T/C	3	7666794	+	NA	NA	NA	NA	NA	NA	Y	C	C	T	C	T	T	T	Y	T	C	T	T	T	Y	Y	T	T	T	C	T	T	Y	T	T	Y	T	T	T	T	T	T	T	T	T	T	T	T	T
snp_sb042060374795	T/G	3	7775078	+	NA	NA	NA	NA	NA	NA	G	G	G	G	G	T	T	T	K	T	G	T	T	T	K	K	T	T	T	K	T	T	K	T	T	K	T	T	T	T	T	T	T	T	T	T	T	K	T
snp_sb042060374967	G/A	3	7826679	+	NA	NA	NA	NA	NA	NA	G	G	G	G	A	G	G	G	R	G	A	G	G	G	R	R	G	G	G	R	G	G	R	G	G	R	G	G	G	G	G	G	G	G	G	G	G	G	G
snp_sb042060375010	G/A	3	7831937	+	NA	NA	NA	NA	NA	NA	G	G	G	G	A	G	G	G	R	G	A	G	G	G	R	R	G	G	G	R	G	G	R	G	G	R	G	G	G	G	G	G	G	G	G	G	G	G	G
snp_sb042060375200	C/T	3	7908783	+	NA	NA	NA	NA	NA	NA	T	T	T	T	C	C	C	C	C	C	C	Y	C	C	C	C	C	C	C	C	C	C	C	Y	C	C	C	C	C	C	C	C	C	Y	C	Y	C	Y	C
snp_sb042060375446	C/T	3	8002244	+	NA	NA	NA	NA	NA	NA	T	T	T	T	C	C	C	C	Y	C	C	Y	C	Y	C	C	C	C	C	C	C	C	C	Y	C	C	C	C	C	C	C	C	C	C	C	Y	C	Y	C
snp_sb042060375491	A/G	3	8012102	+	NA	NA	NA	NA	NA	NA	G	G	G	G	A	A	R	A	R	A	A	R	A	R	A	A	A	A	A	A	A	A	A	R	A	A	A	A	A	A	A	A	A	R	A	R	A	R	A
snp_sb042060375908	G/A	3	8104703	+	NA	NA	NA	NA	NA	NA	A	A	A	A	G	G	G	G	G	G	G	R	G	R	R	G	G	G	A	G	G	R	R	R	G	G	R	A	G	G	A	A	A	A	R	R	A	A	A
snp_sb042060375910	G/C	3	8109123	+	NA	NA	NA	NA	NA	NA	C	C	C	C	G	G	G	G	G	G	G	S	G	S	S	G	G	G	C	G	G	S	S	S	G	G	S	C	G	G	C	C	C	C	S	C	C	C	C
snp_sb042060375935	G/C	3	8122285	+	NA	NA	NA	NA	NA	NA	G	G	G	G	G	G	C	G	G	G	G	G	G	G	G	G	G	G	G	G	G	G	S	G	G	G	G	G	G	G	G	G	G	G	G	G	G	G	G
snp_sb042060376513	A/G	3	9052903	+	NA	NA	NA	NA	NA	NA	G	G	G	G	A	A	A	A	R	A	A	R	R	G	R	R	R	G	A	R	G	R	R	G	A	A	A	A	A	A	A	A	A	R	R	A	A	R	A
snp_sb042060376545	G/A	3	9057564	+	NA	NA	NA	NA	NA	NA	A	A	A	A	G	G	G	G	R	G	G	A	A	A	R	R	A	A	G	R	A	A	R	A	G	R	R	A	G	A	G	G	G	G	A	A	G	R	G
snp_sb042060376656	A/C	3	9109404	+	NA	NA	NA	NA	NA	NA	M	M	A	C	A	A	C	A	A	A	A	M	M	M	M	M	M	C	A	A	C	M	M	M	A	M	A	A	A	A	A	A	A	M	A	A	A	M	A
snp_sb042060376744	C/T	3	9143602	+	NA	NA	NA	NA	NA	NA	Y	Y	T	C	T	Y	T	C	Y	C	T	C	C	C	Y	Y	C	C	C	T	C	C	Y	C	C	Y	C	C	C	C	C	C	C	C	C	C	C	C	C
snp_sb042060376797	A/G	3	9145660	+	NA	NA	NA	NA	NA	NA	R	R	G	A	G	A	G	A	R	A	G	A	A	A	R	R	A	A	A	G	A	A	R	A	A	R	A	A	A	A	A	A	A	A	A	A	A	A	A
snp_sb042060377268	A/C	3	9279321	+	NA	NA	NA	NA	NA	NA	M	M	C	A	C	M	A	A	M	A	C	M	M	A	M	M	M	A	A	C	A	M	M	A	A	C	A	A	A	A	A	A	A	A	A	C	A	A	A
snp_sb042060377443	G/T	3	9298779	+	NA	NA	NA	NA	NA	NA	K	K	T	G	T	G	G	G	K	G	T	K	K	G	K	K	K	G	G	T	G	K	K	K	G	T	G	G	G	G	G	G	G	G	G	T	G	G	G
snp_sb042060377449	T/A	3	9299869	+	NA	NA	NA	NA	NA	NA	W	W	A	T	A	W	T	T	W	T	A	W	W	T	W	W	W	T	T	A	T	W	W	W	T	W	T	T	T	T	T	T	T	T	T	A	T	T	T
snp_sb042060377721	T/C	3	9361277	+	NA	NA	NA	NA	NA	NA	Y	Y	T	C	T	T	C	T	Y	T	T	T	T	Y	T	T	T	T	T	T	T	T	Y	T	T	T	T	T	T	T	T	T	T	T	T	T	T	Y	T
snp_sb042060378422	A/C	3	9919418	+	NA	NA	NA	NA	NA	NA	C	C	C	C	A	A	A	A	A	A	A	A	A	M	A	A	A	A	A	A	A	A	A	A	A	A	A	A	A	A	A	A	A	A	A	A	A	M	A
snp_sb042060378432	A/G	3	9929229	+	NA	NA	NA	NA	NA	NA	A	A	A	A	A	A	A	A	A	A	A	A	A	A	A	R	A	A	A	A	A	A	R	A	A	A	R	A	A	A	A	A	A	A	A	A	A	A	A
snp_sb042060297902	G/C	3	9993044	+	NA	NA	NA	NA	NA	NA	C	C	C	G	C	G	S	G	G	G	C	G	G	G	G	G	G	G	G	C	G	G	G	G	G	G	G	G	G	G	G	G	G	G	G	G	G	G	G
snp_sb042060378852	G/A	3	10370193	+	NA	NA	NA	NA	NA	NA	G	G	G	G	G	G	G	G	R	G	R	G	G	G	G	G	G	G	G	R	G	G	R	G	G	G	G	G	G	G	G	G	G	G	G	G	G	G	G
snp_sb042060378899	T/A	3	10494725	+	NA	NA	NA	NA	NA	NA	W	T	A	A	A	T	T	T	T	T	T	T	T	W	W	W	T	T	T	T	T	T	T	T	T	A	T	T	T	T	T	T	T	T	T	T	T	T	T
snp_sb042060379042	A/C	3	10559866	+	NA	NA	NA	NA	NA	NA	M	C	A	A	A	A	A	A	A	A	A	A	A	A	A	A	A	A	A	M	A	A	M	A	A	A	A	A	A	A	A	A	A	A	A	A	A	M	A
snp_sb042060379134	C/T	3	10571017	+	NA	NA	NA	NA	NA	NA	C	C	C	C	T	C	C	C	C	C	T	C	C	C	Y	Y	C	C	C	T	C	C	Y	C	C	Y	C	C	C	C	C	C	C	C	C	C	C	Y	C
snp_sb042060379521	G/A	3	10718172	+	NA	NA	NA	NA	NA	NA	G	G	G	G	G	G	G	G	G	G	G	G	A	G	G	R	G	G	G	G	A	G	R	R	G	G	G	G	G	G	G	G	G	G	G	A	G	R	G
snp_sb042060379604	T/G	3	10734118	+	NA	NA	NA	NA	NA	NA	T	T	T	T	T	T	T	T	T	T	T	T	G	T	T	T	K	T	T	T	G	T	K	K	T	T	T	T	T	T	T	T	T	T	T	G	T	T	T
snp_sb042060379733	G/T	3	10777945	+	NA	NA	NA	NA	NA	NA	K	G	G	G	G	G	G	G	G	G	G	G	T	K	G	K	K	G	G	G	T	G	K	K	G	G	G	G	G	G	G	G	G	G	G	T	G	K	G
snp_sb042060379819	C/T	3	10784436	+	NA	NA	NA	NA	NA	NA	Y	C	C	C	C	C	C	C	C	C	C	C	T	Y	C	Y	Y	C	C	C	T	C	Y	Y	C	C	C	C	C	C	C	C	C	C	C	T	C	Y	C
snp_sb042060379940	T/C	3	10836535	+	NA	NA	NA	NA	NA	NA	T	T	T	T	T	T	T	T	Y	T	T	T	C	T	T	Y	Y	T	T	T	C	T	Y	Y	T	T	T	T	T	T	T	T	T	T	T	C	T	Y	T
snp_sb042060380150	G/C	3	10921954	+	NA	NA	NA	NA	NA	NA	G	G	G	G	G	G	G	G	C	G	G	G	C	G	G	S	S	G	G	G	C	G	S	S	G	G	G	G	G	G	G	G	G	G	G	C	G	G	G
snp_sb042060380199	G/A	3	10932720	+	NA	NA	NA	NA	NA	NA	G	G	G	G	G	G	G	G	R	G	G	G	A	G	G	R	R	G	G	G	A	G	R	R	G	G	G	G	G	G	G	G	G	G	G	A	G	G	G
snp_sb042060380422	G/A	3	11053605	+	NA	NA	NA	NA	NA	NA	G	G	G	G	G	G	G	G	G	G	A	G	A	G	G	R	R	G	G	A	A	G	R	R	G	G	G	G	G	G	G	G	G	G	G	A	G	G	G
snp_sb042060380477	A/T	3	11141789	+	NA	NA	NA	NA	NA	NA	W	A	A	A	T	A	T	A	W	A	A	A	A	W	W	W	A	A	A	W	A	A	W	A	A	T	A	A	A	A	A	A	A	A	A	A	A	W	A
snp_sb042060380777	A/T	3	11358073	+	NA	NA	NA	NA	NA	NA	T	T	T	T	A	A	T	A	A	A	W	A	A	W	A	A	A	A	A	W	A	A	W	W	A	A	A	A	A	T	A	A	A	A	W	A	A	W	A
snp_sb042060381218	A/G	3	11592935	+	NA	NA	NA	NA	NA	NA	A	A	A	A	A	A	A	A	R	A	A	A	A	A	A	R	A	A	A	R	A	A	A	A	A	A	R	A	A	A	A	A	A	A	A	A	A	A	A
snp_sb042060381637	G/C	3	11848104	+	NA	NA	NA	NA	NA	NA	G	G	G	G	C	G	G	G	S	G	C	G	G	G	S	S	G	G	G	S	G	G	S	G	G	C	G	G	G	G	G	G	G	G	G	G	G	G	G
snp_sb042060382301	G/A	3	12145442	+	NA	NA	NA	NA	NA	NA	R	G	G	G	G	G	A	G	R	G	G	G	G	G	G	G	G	G	G	G	G	G	R	G	G	G	G	G	G	G	G	G	G	G	G	G	G	R	G
snp_sb042060382362	T/G	3	12160398	+	NA	NA	NA	NA	NA	NA	T	T	T	T	G	T	G	T	G	T	K	T	T	T	K	K	T	T	T	K	T	T	K	T	T	G	T	T	T	T	T	T	T	T	T	T	T	T	T
snp_sb042060383100	G/A	3	12463030	+	NA	NA	NA	NA	NA	NA	G	G	G	G	G	R	G	G	A	G	G	A	A	R	R	R	A	A	A	G	A	A	R	A	A	G	R	G	A	A	G	A	G	R	R	G	G	G	G
snp_sb042060383352	C/T	3	12621009	+	NA	NA	NA	NA	NA	NA	C	C	C	C	T	C	T	C	C	C	T	C	C	C	Y	Y	C	C	C	T	C	C	Y	C	C	Y	C	C	C	C	C	C	C	C	C	C	C	C	C
snp_sb042060383926	G/A	3	12834564	+	NA	NA	NA	NA	NA	NA	G	G	G	G	G	G	G	G	G	G	G	G	G	G	G	G	G	G	G	G	G	G	G	G	G	G	G	G	G	G	G	G	G	G	G	G	G	G	G
snp_sb042060384040	C/T	3	12866372	+	NA	NA	NA	NA	NA	NA	C	C	C	C	T	C	C	C	Y	C	T	C	C	C	Y	Y	C	C	C	Y	C	C	Y	C	C	T	C	C	C	C	C	C	C	C	C	C	C	C	C
snp_sb042060384491	A/C	3	13181064	+	NA	NA	NA	NA	NA	NA	C	C	C	A	A	M	C	C	C	C	C	M	C	C	C	M	M	C	A	C	C	C	M	M	A	M	A	A	A	C	A	A	A	A	M	C	A	M	A
snp_sb042060385030	A/G	3	13415059	+	NA	NA	NA	NA	NA	NA	A	A	A	A	G	A	A	G	G	G	R	R	A	R	A	R	A	A	A	R	A	R	R	R	A	R	A	A	A	A	A	A	A	R	A	G	A	A	A
snp_sb042060385035	T/C	3	13416579	+	NA	NA	NA	NA	NA	NA	T	T	T	T	C	T	T	C	C	C	Y	Y	T	Y	T	Y	T	T	T	Y	T	Y	Y	Y	T	Y	T	T	T	T	T	T	T	Y	T	C	T	T	T
snp_sb042060385209	G/A	3	13494213	+	NA	NA	NA	NA	NA	NA	A	A	A	G	G	R	G	A	G	A	G	G	G	R	G	G	G	G	A	R	G	G	R	G	A	R	G	G	A	G	A	A	A	R	G	G	A	R	A
snp_sb042060385211	C/G	3	13494361	+	NA	NA	NA	NA	NA	NA	C	C	C	G	S	S	G	C	G	C	G	G	G	S	G	G	G	G	C	S	G	G	S	S	C	G	C	C	C	G	C	C	C	C	S	G	C	S	C
snp_sb042060385334	T/C	3	13568413	+	NA	NA	NA	NA	NA	NA	T	T	T	T	C	T	T	T	Y	T	C	T	T	T	Y	Y	T	T	T	Y	T	T	Y	T	T	C	T	T	T	T	T	T	T	T	T	T	T	T	T
snp_sb042060385747	A/C	3	13766985	+	NA	NA	NA	NA	NA	NA	C	C	C	A	A	A	C	A	M	A	A	A	A	M	A	A	A	A	A	A	A	A	M	A	A	A	A	A	A	A	A	A	A	A	A	A	A	M	A
snp_sb042060385789	C/T	3	13769800	+	NA	NA	NA	NA	NA	NA	C	C	C	T	C	T	C	T	C	T	C	Y	T	Y	Y	Y	T	Y	Y	C	T	C	Y	Y	T	C	Y	C	T	C	C	T	T	C	C	C	C	C	C
snp_sb042060387145	C/T	3	15909212	+	NA	NA	NA	NA	NA	NA	T	Y	T	T	C	C	C	C	C	C	C	C	C	Y	C	C	C	C	C	Y	C	C	C	C	C	C	C	C	C	C	C	C	C	C	C	C	C	C	C
snp_sb042060387475	A/G	3	16377571	+	NA	NA	NA	NA	NA	NA	G	G	G	A	G	A	A	A	G	A	G	A	A	R	R	R	A	A	A	R	A	A	R	A	A	R	A	A	A	A	A	A	A	A	A	A	A	R	A
snp_sb042060387546	G/A	3	16424519	+	NA	NA	NA	NA	NA	NA	A	A	A	G	G	G	G	G	A	G	G	G	G	R	G	G	G	G	G	G	G	G	G	G	G	G	G	G	G	G	G	G	G	G	G	G	G	R	G
snp_sb042060388502	C/G	3	16868775	+	NA	NA	NA	NA	NA	NA	C	C	C	C	C	S	C	C	C	G	G	C	C	C	S	C	C	C	C	S	C	C	S	C	C	C	C	C	C	C	C	C	C	C	C	C	C	C	C
snp_sb042060388503	G/T	3	16869138	+	NA	NA	NA	NA	NA	NA	G	G	G	G	G	K	G	G	G	T	T	G	G	G	K	G	G	G	G	K	G	G	K	G	G	G	G	G	G	G	G	G	G	G	G	G	G	G	G
snp_sb042060389182	G/A	3	18257057	+	NA	NA	NA	NA	NA	NA	G	G	G	G	R	R	G	G	G	R	R	R	G	G	R	R	G	G	G	R	G	G	R	G	G	R	G	G	G	G	G	G	G	G	G	G	G	G	G
snp_sb042060390583	C/G	3	19716401	+	NA	NA	NA	NA	NA	NA	C	C	C	C	C	C	C	C	C	C	G	S	S	C	C	S	G	C	C	C	C	C	S	C	C	C	C	C	C	C	C	C	C	C	C	G	C	C	C
snp_sb042060391149	G/A	3	19938708	+	NA	NA	NA	NA	NA	NA	G	G	G	G	G	G	G	G	G	G	A	R	R	G	G	R	A	G	G	G	G	G	R	G	G	G	G	G	G	G	G	G	G	G	G	G	G	G	G
snp_sb042060391371	A/G	3	20014597	+	NA	NA	NA	NA	NA	NA	A	A	A	A	A	A	A	A	A	A	R	A	A	A	A	A	A	A	A	A	A	A	R	A	A	A	A	A	A	A	A	A	A	A	A	A	A	A	A
snp_sb042060391562	G/C	3	20260094	+	NA	NA	NA	NA	NA	NA	C	C	C	C	C	G	C	G	C	G	C	C	S	S	S	S	C	G	G	S	G	G	S	S	G	S	G	G	G	G	G	G	G	S	G	G	G	S	G
snp_sb042060391563	A/T	3	20261452	+	NA	NA	NA	NA	NA	NA	T	T	T	T	A	A	T	A	T	A	T	T	W	W	A	W	T	A	A	A	A	A	W	W	A	A	A	A	A	A	A	A	A	W	A	A	A	W	A
snp_sb042060392253	T/C	3	20523022	+	NA	NA	NA	NA	NA	NA	C	C	C	C	C	Y	C	C	C	C	C	C	Y	Y	Y	Y	C	T	T	Y	T	T	Y	Y	T	C	T	T	T	T	T	T	T	Y	T	T	T	Y	T
snp_sb042060392458	A/G	3	20561602	+	NA	NA	NA	NA	NA	NA	A	A	A	A	A	A	A	A	A	A	A	A	A	A	A	A	A	A	A	A	A	A	R	A	A	A	A	A	A	A	A	A	A	A	A	A	A	A	A
snp_sb042060393124	A/G	3	20982936	+	NA	NA	NA	NA	NA	NA	G	G	G	G	G	R	G	G	G	G	G	R	R	R	R	G	G	A	A	R	A	A	R	A	A	R	A	A	A	A	A	A	A	A	A	A	A	R	A
snp_sb042060403884	G/T	3	45957944	+	NA	NA	NA	NA	NA	NA	T	T	T	T	G	G	T	G	G	G	G	G	G	K	G	K	K	G	G	K	G	G	K	G	G	G	G	G	G	G	G	G	G	G	G	G	G	K	G
snp_sb042060405478	C/T	3	46832653	+	NA	NA	NA	NA	NA	NA	T	T	T	T	C	C	T	T	C	C	C	Y	Y	Y	C	Y	T	C	C	T	C	C	Y	C	C	C	C	C	C	C	C	C	C	C	C	C	C	Y	C
snp_sb042060405555	T/C	3	46880571	+	NA	NA	NA	NA	NA	NA	T	T	T	T	T	Y	T	T	T	C	T	T	T	T	T	T	T	T	T	T	T	T	T	T	T	T	T	T	T	T	T	T	T	T	T	T	T	T	T
snp_sb042060405751	T/A	3	46955839	+	NA	NA	NA	NA	NA	NA	A	A	A	A	T	T	A	T	T	T	T	W	W	W	T	W	T	T	T	W	A	A	W	W	T	T	T	T	T	A	T	T	T	W	A	T	T	W	T
snp_sb042060406631	A/G	3	47366448	+	NA	NA	NA	NA	NA	NA	G	G	G	G	A	A	G	A	A	A	A	R	R	R	A	A	A	A	A	R	G	G	R	R	A	R	A	A	A	G	A	A	A	A	G	A	A	R	A
snp_sb042060407603	C/G	3	47880622	+	NA	NA	NA	NA	NA	NA	C	C	C	C	C	S	C	C	C	G	C	C	C	C	C	C	C	C	C	C	C	C	S	C	C	C	C	C	C	C	C	C	C	C	C	C	C	C	C
snp_sb042060407631	C/G	3	47898823	+	NA	NA	NA	NA	NA	NA	G	G	G	G	C	C	G	C	C	C	C	C	C	S	C	S	C	C	C	S	C	C	S	C	C	C	C	C	C	C	C	C	C	C	C	C	C	S	C
snp_sb042060407741	C/G	3	47921310	+	NA	NA	NA	NA	NA	NA	G	G	G	G	G	C	G	G	G	C	G	S	C	S	S	S	C	C	S	S	C	C	S	S	C	S	C	C	C	G	C	C	C	C	G	G	C	S	C
snp_sb042060410370	C/A	3	50549895	+	NA	NA	NA	NA	NA	NA	C	C	C	A	C	C	C	C	C	C	A	M	M	M	C	M	A	C	C	M	C	C	C	C	C	C	C	C	C	C	C	C	C	C	C	C	C	C	C
snp_sb042060410896	C/G	3	50689129	+	NA	NA	NA	NA	NA	NA	C	C	C	C	G	C	C	C	G	C	G	S	S	S	S	S	G	C	C	S	C	C	S	S	C	S	C	C	C	C	C	C	C	S	C	C	C	C	C
snp_sb042060411170	A/G	3	50771776	+	NA	NA	NA	NA	NA	NA	A	A	A	A	G	A	A	A	G	A	G	A	R	R	R	R	G	A	A	R	A	A	R	A	A	G	A	A	A	A	A	A	A	A	A	A	A	A	A
snp_sb042060411215	G/A	3	50805199	+	NA	NA	NA	NA	NA	NA	G	G	G	G	A	G	G	G	A	G	A	G	R	R	R	R	A	G	G	R	G	G	R	G	G	R	G	G	G	G	G	G	G	G	G	G	G	G	G
snp_sb042060411218	A/G	3	50807061	+	NA	NA	NA	NA	NA	NA	A	A	A	G	A	R	G	G	A	G	A	A	A	A	A	A	A	A	R	R	A	A	R	A	R	A	A	A	G	A	G	G	G	R	A	A	G	R	G
snp_sb042060411232	G/A	3	50812647	+	NA	NA	NA	NA	NA	NA	G	G	G	A	G	R	A	A	G	A	G	G	G	G	G	R	G	G	R	R	G	G	R	G	R	G	G	G	A	G	A	A	A	R	G	G	A	R	A
snp_sb042060411448	G/C	3	51262232	+	NA	NA	NA	NA	NA	NA	S	S	C	G	G	G	C	G	G	G	G	G	G	G	G	G	G	G	G	G	G	G	S	G	G	G	G	G	G	G	G	G	G	G	G	G	G	S	G
snp_sb042060411785	G/A	3	51468453	+	NA	NA	NA	NA	NA	NA	G	G	G	G	R	G	G	G	G	G	A	G	R	R	R	G	R	G	G	G	G	G	G	G	G	G	G	G	G	G	G	G	G	G	G	G	G	G	G
snp_sb042060411821	G/T	3	51504411	+	NA	NA	NA	NA	NA	NA	K	K	T	T	K	G	G	G	T	G	G	G	G	G	G	K	G	G	T	G	G	G	K	G	K	T	G	G	T	G	T	T	T	K	G	G	T	K	T
snp_sb042060411830	T/A	3	51505971	+	NA	NA	NA	NA	NA	NA	W	W	T	T	T	A	A	A	T	A	T	A	W	W	W	W	W	A	T	A	A	A	W	W	W	T	A	A	T	A	T	T	T	T	A	A	T	W	T
snp_sb042060411834	G/A	3	51506181	+	NA	NA	NA	NA	NA	NA	R	R	G	G	G	A	A	A	G	A	G	A	R	R	R	R	R	A	G	A	A	A	R	R	R	G	A	A	G	A	G	G	G	G	A	A	G	R	G
snp_sb042060412555	C/T	3	51833072	+	NA	NA	NA	NA	NA	NA	Y	Y	T	C	C	C	T	C	T	C	C	C	C	Y	C	Y	C	C	C	C	C	C	Y	C	C	C	C	C	C	C	C	C	C	C	C	C	C	Y	C
snp_sb042060412908	T/C	3	51959651	+	NA	NA	NA	NA	NA	NA	T	T	T	T	T	T	T	T	T	T	T	T	T	Y	Y	Y	Y	C	C	T	T	T	T	Y	Y	Y	T	T	C	T	C	C	C	C	Y	C	C	Y	C
snp_sb042060413086	T/C	3	52239302	+	NA	NA	NA	NA	NA	NA	T	Y	T	T	T	T	C	T	C	T	T	C	Y	Y	Y	Y	C	C	T	Y	T	T	Y	C	T	Y	T	T	T	T	T	T	T	Y	T	C	T	T	T
snp_sb042060413088	T/A	3	52239476	+	NA	NA	NA	NA	NA	NA	T	W	T	T	T	T	A	T	A	T	T	A	W	W	W	W	A	A	T	W	T	T	T	A	T	T	T	T	T	T	T	T	T	T	T	A	T	T	T
snp_sb042060413175	A/C	3	52262555	+	NA	NA	NA	NA	NA	NA	A	A	A	A	A	C	A	C	A	C	A	C	C	M	A	M	M	A	M	A	C	C	M	A	M	M	C	C	A	A	C	A	A	M	M	C	C	M	C
snp_sb042060413524	C/T	3	52485065	+	NA	NA	NA	NA	NA	NA	C	C	C	T	C	Y	C	C	C	C	C	C	Y	Y	Y	Y	Y	T	Y	C	T	C	C	Y	Y	C	T	T	C	C	T	C	C	T	T	C	T	Y	T
snp_sb042060414147	C/T	3	52797623	+	NA	NA	NA	NA	NA	NA	T	Y	T	T	T	C	C	C	T	C	T	C	C	Y	Y	Y	C	C	C	Y	C	C	Y	C	C	Y	C	C	C	C	C	C	C	C	C	C	C	Y	C
snp_sb042060414816	C/T	3	53033312	+	NA	NA	NA	NA	NA	NA	Y	C	T	C	C	C	C	C	C	C	C	C	C	C	C	C	C	C	C	C	C	C	Y	C	C	C	C	C	C	C	C	C	C	C	C	C	C	Y	C
snp_sb042060414874	T/C	3	53110413	+	NA	NA	NA	NA	NA	NA	T	T	T	C	T	T	C	C	T	T	T	C	Y	T	Y	Y	Y	T	Y	Y	T	C	Y	T	Y	Y	T	T	C	T	C	C	C	Y	Y	C	C	Y	C
snp_sb042060415082	A/G	3	53177980	+	NA	NA	NA	NA	NA	NA	R	G	A	A	G	A	A	A	G	A	G	A	A	R	R	R	A	A	A	R	A	A	R	A	A	R	A	A	A	A	A	A	A	A	A	A	A	A	A
snp_sb042060415270	T/C	3	53266051	+	NA	NA	NA	NA	NA	NA	T	T	T	T	T	T	T	T	T	T	T	Y	Y	T	T	T	Y	T	T	Y	C	C	Y	T	T	Y	T	T	T	T	C	T	T	Y	Y	T	C	Y	C
snp_sb042060416097	C/G	3	53631588	+	NA	NA	NA	NA	NA	NA	C	C	C	C	G	C	C	C	C	C	G	C	C	S	G	S	C	S	C	S	C	G	S	C	C	G	C	C	C	G	C	C	C	C	C	C	C	C	C
snp_sb042060416175	G/A	3	53970498	+	NA	NA	NA	NA	NA	NA	G	G	G	G	G	G	G	G	G	G	G	G	G	G	G	G	G	G	R	G	G	G	G	G	R	G	G	G	A	G	G	A	G	G	G	G	G	G	G
snp_sb042060417190	G/A	3	54364692	+	NA	NA	NA	NA	NA	NA	G	G	G	G	A	G	G	G	G	G	A	R	R	R	R	R	R	G	G	R	G	G	R	G	G	R	G	G	G	G	R	G	G	R	G	G	A	R	A
snp_sb042060417211	C/A	3	54375823	+	NA	NA	NA	NA	NA	NA	C	C	C	C	M	C	C	C	C	C	A	C	C	M	M	C	C	C	C	M	C	C	C	C	C	C	C	C	C	C	C	C	C	C	C	C	C	C	C
snp_sb042060417420	G/C	3	54448249	+	NA	NA	NA	NA	NA	NA	G	G	G	G	C	G	C	G	C	G	C	G	G	S	S	S	G	G	G	C	G	G	S	G	G	C	G	G	G	G	G	G	G	G	G	G	G	G	G
snp_sb042060418232	G/C	3	54709671	+	NA	NA	NA	NA	NA	NA	G	G	G	G	G	G	C	G	S	G	G	G	G	G	G	S	G	G	G	S	G	G	G	G	G	G	G	G	G	G	G	G	G	G	S	G	G	S	G
snp_sb042060418257	A/G	3	54718299	+	NA	NA	NA	NA	NA	NA	G	G	G	G	G	A	A	A	R	A	G	A	R	R	R	R	A	A	A	R	G	G	R	A	A	G	A	A	A	A	A	A	A	A	R	A	A	R	A
snp_sb042060418288	T/C	3	54726366	+	NA	NA	NA	NA	NA	NA	C	C	C	C	T	T	T	T	T	T	T	T	T	Y	T	Y	T	T	T	T	T	T	Y	T	T	T	T	T	T	T	T	T	T	T	T	T	T	Y	T
snp_sb042060418297	A/T	3	54727724	+	NA	NA	NA	NA	NA	NA	A	A	A	A	T	A	A	A	W	A	A	A	A	A	W	W	A	A	A	A	A	A	A	A	A	T	A	A	A	A	A	A	A	A	A	A	A	A	A
snp_sb042060418893	G/A	3	54994888	+	NA	NA	NA	NA	NA	NA	R	A	G	G	G	G	A	G	R	G	G	G	G	R	G	R	G	G	G	G	G	G	R	G	G	G	G	G	G	G	R	G	G	R	R	G	A	R	A
snp_sb042060418894	C/T	3	54995064	+	NA	NA	NA	NA	NA	NA	Y	C	T	C	C	Y	C	C	C	C	T	Y	T	Y	Y	Y	T	C	C	T	T	T	Y	Y	Y	Y	T	T	C	T	Y	C	T	Y	Y	T	C	Y	C
snp_sb042060418903	G/C	3	55002049	+	NA	NA	NA	NA	NA	NA	G	G	C	G	G	S	G	G	G	G	C	S	C	S	S	S	C	G	G	S	C	C	S	S	S	G	C	C	G	C	S	G	C	G	S	C	G	S	G
snp_sb042060419039	T/C	3	55078201	+	NA	NA	NA	NA	NA	NA	Y	Y	T	C	T	T	Y	T	Y	T	Y	T	T	T	Y	T	T	T	T	Y	T	C	Y	T	T	T	T	T	T	T	T	T	T	T	Y	T	T	Y	T
snp_sb042060419372	C/T	3	55191488	+	NA	NA	NA	NA	NA	NA	Y	C	T	C	C	C	C	C	C	C	C	C	C	C	C	C	C	C	C	C	C	C	C	C	C	C	C	C	C	C	C	C	C	C	C	Y	C	C	C
snp_sb042060419400	A/G	3	55200715	+	NA	NA	NA	NA	NA	NA	R	A	G	A	A	A	A	A	A	A	A	A	A	A	A	A	A	A	A	A	A	A	A	A	A	R	A	A	A	A	A	A	A	A	A	G	A	A	A
snp_sb042060419543	G/C	3	55264121	+	NA	NA	NA	NA	NA	NA	S	C	G	C	G	G	G	G	G	G	G	G	G	S	G	G	G	G	G	G	G	G	G	G	G	G	G	G	G	G	G	G	G	G	G	G	G	S	G
snp_sb042060419549	C/T	3	55268281	+	NA	NA	NA	NA	NA	NA	Y	T	C	T	C	C	C	C	C	C	C	C	C	Y	C	Y	C	C	C	C	C	C	Y	C	C	C	C	C	C	C	C	C	C	C	C	C	C	Y	C
snp_sb042060419593	C/T	3	55292051	+	NA	NA	NA	NA	NA	NA	C	C	C	C	C	C	C	C	C	C	C	C	C	C	C	C	C	C	C	C	C	C	C	C	C	C	C	C	C	C	C	C	C	C	C	T	C	C	C
snp_sb042060419604	G/C	3	55300356	+	NA	NA	NA	NA	NA	NA	S	S	C	S	G	G	G	G	G	G	G	S	S	G	G	S	C	G	G	G	G	G	G	S	G	G	G	G	G	G	G	G	G	G	G	G	G	G	G
snp_sb042060419934	G/A	3	55459735	+	NA	NA	NA	NA	NA	NA	A	A	A	A	G	G	G	G	R	G	G	R	R	R	R	R	R	R	G	R	R	A	R	R	G	G	G	G	G	G	G	G	G	R	G	A	G	R	G
snp_sb042060419935	G/T	3	55459977	+	NA	NA	NA	NA	NA	NA	K	T	T	T	G	G	G	G	K	G	G	K	K	G	K	K	K	K	G	G	K	T	K	K	G	K	G	G	G	G	G	G	G	K	G	T	G	K	G
snp_sb042060420063	G/A	3	55545771	+	NA	NA	NA	NA	NA	NA	R	G	G	G	G	G	G	G	R	G	G	G	G	G	G	R	G	G	G	R	G	G	G	G	G	G	G	G	G	G	G	G	G	G	G	G	G	R	G
snp_sb042060420337	C/T	3	55722771	+	NA	NA	NA	NA	NA	NA	C	C	C	C	C	C	T	C	C	C	C	C	C	C	C	C	C	C	C	C	C	C	C	Y	C	C	C	C	C	T	Y	C	C	T	C	C	T	Y	T
snp_sb042060420429	A/C	3	55891218	+	NA	NA	NA	NA	NA	NA	C	C	C	C	A	A	A	A	A	A	A	A	A	M	A	A	A	A	A	A	A	A	M	A	A	A	A	A	A	A	A	A	A	A	A	A	A	M	A
snp_sb042060420516	A/G	3	55901567	+	NA	NA	NA	NA	NA	NA	G	G	G	G	A	A	A	A	A	A	A	A	A	R	A	R	A	A	A	A	A	A	R	A	A	A	A	A	A	A	A	A	A	A	A	A	A	R	A
snp_sb042060420739	T/C	3	56075316	+	NA	NA	NA	NA	NA	NA	T	T	T	T	C	T	C	T	C	T	Y	T	T	T	Y	Y	T	T	T	T	T	T	T	T	T	C	T	T	T	T	T	T	T	T	T	T	T	T	T
snp_sb042060420787	T/C	3	56098449	+	NA	NA	NA	NA	NA	NA	Y	C	C	C	T	T	T	T	T	T	T	T	T	Y	T	Y	T	T	T	T	T	T	Y	T	T	T	T	T	T	T	T	T	T	T	T	T	T	T	T
snp_sb042060421331	A/G	3	56282622	+	NA	NA	NA	NA	NA	NA	A	A	A	A	A	R	A	A	A	A	A	A	A	A	A	A	R	A	G	A	A	A	A	A	G	A	G	G	G	G	G	A	G	R	G	A	G	R	G
snp_sb042060421455	A/G	3	56322246	+	NA	NA	NA	NA	NA	NA	R	G	G	G	A	A	G	A	R	A	G	A	A	R	R	R	A	A	A	A	A	A	R	A	A	A	A	A	A	A	A	A	A	A	A	A	A	R	A
snp_sb042060422443	G/A	3	56681275	+	NA	NA	NA	NA	NA	NA	A	R	R	G	G	A	G	A	G	A	A	A	A	R	A	R	R	R	G	G	G	A	R	G	G	G	G	G	G	G	G	G	G	G	G	A	G	R	G
snp_sb042060422525	G/C	3	56723645	+	NA	NA	NA	NA	NA	NA	C	C	C	C	G	G	G	G	G	G	G	G	G	S	G	G	G	G	G	G	G	G	S	G	G	G	G	G	G	G	G	G	G	G	G	G	G	S	G
snp_sb042060422563	T/C	3	56758868	+	NA	NA	NA	NA	NA	NA	T	T	T	T	T	C	T	T	T	C	T	T	T	Y	Y	T	Y	T	C	T	T	C	Y	T	C	T	C	C	C	T	C	C	C	Y	C	C	C	Y	C
snp_sb042060422569	G/C	3	56759334	+	NA	NA	NA	NA	NA	NA	G	G	G	G	G	C	G	G	G	C	G	G	G	S	S	S	S	G	C	G	G	C	S	G	C	G	C	C	C	G	C	C	C	S	C	C	C	S	C
snp_sb042060423009	G/T	3	56907828	+	NA	NA	NA	NA	NA	NA	G	G	G	G	T	G	G	G	K	G	T	G	G	G	K	K	K	G	G	T	G	G	K	G	G	T	G	G	G	G	G	G	G	G	G	G	G	G	G
snp_sb042060423263	G/A	3	57047937	+	NA	NA	NA	NA	NA	NA	G	G	G	G	G	R	G	A	R	A	G	G	G	G	R	R	G	G	G	G	G	G	G	G	G	G	G	G	G	A	G	G	G	G	R	A	G	R	G
snp_sb042060423280	C/T	3	57049683	+	NA	NA	NA	NA	NA	NA	C	C	C	C	C	Y	C	T	Y	T	C	C	C	C	Y	Y	C	C	C	C	C	C	Y	C	C	C	C	C	C	T	C	C	C	C	Y	T	C	Y	C
snp_sb042060423325	C/T	3	57065511	+	NA	NA	NA	NA	NA	NA	C	Y	Y	C	C	Y	C	T	Y	T	C	C	C	C	Y	Y	C	C	C	C	C	T	Y	Y	C	C	C	C	C	T	C	C	C	C	Y	Y	C	Y	C
snp_sb042060423382	C/A	3	57144595	+	NA	NA	NA	NA	NA	NA	C	C	C	C	C	A	C	A	M	A	C	C	C	C	C	M	C	C	A	C	C	C	C	C	A	C	A	A	A	C	A	A	A	M	M	A	A	M	A
snp_sb042060423474	G/C	3	57189215	+	NA	NA	NA	NA	NA	NA	G	G	S	C	C	G	G	G	S	G	C	C	C	C	C	S	S	C	G	S	C	C	S	S	G	C	G	G	G	C	G	G	G	G	G	C	G	G	G
snp_sb042060423563	T/C	3	57252943	+	NA	NA	NA	NA	NA	NA	C	C	C	C	T	T	T	T	T	T	T	C	C	C	Y	T	C	C	T	T	C	T	T	Y	T	Y	T	T	T	T	T	T	T	T	T	C	T	Y	T
snp_sb042060423696	A/G	3	57321253	+	NA	NA	NA	NA	NA	NA	G	G	G	G	G	A	G	A	G	A	G	A	A	R	R	R	R	G	A	G	R	A	R	R	A	R	A	A	A	A	A	A	A	A	R	A	A	R	A
snp_sb042060423965	G/C	3	57378751	+	NA	NA	NA	NA	NA	NA	G	G	G	G	G	S	G	G	G	G	G	G	G	G	G	G	G	G	C	G	G	G	G	G	C	G	G	G	C	G	S	G	G	S	G	G	C	S	C
snp_sb042060424136	A/G	3	57472718	+	NA	NA	NA	NA	NA	NA	G	R	R	A	A	R	G	G	R	G	A	A	G	A	R	R	R	G	R	R	R	A	A	R	A	R	G	G	A	A	G	A	A	G	R	R	G	R	G
snp_sb042060424138	C/T	3	57475422	+	NA	NA	NA	NA	NA	NA	C	C	C	C	C	Y	C	T	C	T	C	C	T	C	Y	C	Y	T	Y	C	Y	C	C	Y	C	Y	C	C	C	C	C	C	C	Y	C	T	T	C	C
snp_sb042060424140	C/T	3	57475625	+	NA	NA	NA	NA	NA	NA	C	C	C	C	C	Y	C	T	C	T	C	C	T	C	Y	C	Y	T	Y	C	Y	C	C	Y	C	Y	C	C	C	C	C	C	C	Y	C	Y	T	C	C
snp_sb042060424141	A/C	3	57477398	+	NA	NA	NA	NA	NA	NA	C	M	M	A	A	M	M	C	M	C	A	A	C	A	M	M	M	C	M	A	M	A	A	M	A	M	C	C	A	A	C	A	A	C	M	C	C	M	C
snp_sb042060424586	A/G	3	57815945	+	NA	NA	NA	NA	NA	NA	G	G	G	G	G	A	A	A	R	A	G	A	A	R	A	R	A	A	A	G	A	A	R	A	A	G	A	A	A	A	A	A	A	A	A	A	A	R	A
snp_sb042060424659	T/C	3	57841842	+	NA	NA	NA	NA	NA	NA	C	C	C	C	T	T	T	T	T	T	T	T	T	Y	T	Y	T	T	T	T	T	T	Y	T	T	T	T	T	T	T	T	T	T	T	T	T	T	Y	T
snp_sb042060424678	G/A	3	57857787	+	NA	NA	NA	NA	NA	NA	A	A	A	A	G	G	A	G	R	G	G	R	G	R	R	R	G	G	G	G	G	G	R	G	G	G	G	G	G	G	G	G	G	G	G	G	G	R	G
snp_sb042060424831	T/C	3	57944770	+	NA	NA	NA	NA	NA	NA	C	C	C	T	T	Y	T	C	Y	C	T	T	T	T	T	Y	Y	T	T	Y	T	T	Y	Y	T	T	T	T	T	T	T	C	T	T	Y	T	T	T	T
snp_sb042060424852	T/G	3	57953230	+	NA	NA	NA	NA	NA	NA	T	T	T	G	G	T	G	T	K	T	G	T	T	K	K	T	T	T	T	T	T	T	T	T	T	K	T	T	T	T	T	T	T	T	T	T	T	T	T
snp_sb042060425239	T/C	3	58236900	+	NA	NA	NA	NA	NA	NA	T	T	T	T	T	T	C	T	Y	T	T	C	C	Y	Y	Y	Y	C	T	T	C	T	Y	C	T	Y	Y	C	T	C	T	C	T	Y	Y	C	T	T	T
snp_sb042060425419	A/G	3	58307166	+	NA	NA	NA	NA	NA	NA	R	G	G	A	G	G	G	G	G	G	G	G	A	R	G	G	R	G	A	G	R	G	R	A	R	G	R	G	A	G	A	A	A	A	R	G	A	R	A
snp_sb042060425698	A/G	3	58425082	+	NA	NA	NA	NA	NA	NA	A	A	A	G	A	A	G	A	R	A	A	A	A	A	A	R	A	A	A	A	A	G	R	A	A	A	A	A	A	A	A	A	A	A	A	A	A	A	A
snp_sb042060425728	C/T	3	58432583	+	NA	NA	NA	NA	NA	NA	C	C	C	T	C	C	T	C	Y	C	C	C	C	C	C	Y	C	C	C	C	C	T	Y	C	C	C	C	C	C	C	C	C	C	C	C	C	C	C	C
snp_sb042060425897	G/A	3	58769623	+	NA	NA	NA	NA	NA	NA	G	G	G	G	G	G	G	G	G	A	G	G	G	G	G	G	G	G	G	G	G	G	G	G	A	G	R	G	G	G	G	A	G	G	R	G	G	R	G
snp_sb042060425919	A/C	3	58780971	+	NA	NA	NA	NA	NA	NA	M	M	A	A	C	M	C	C	M	C	C	A	A	M	M	M	A	A	A	C	A	A	M	A	C	C	A	A	A	A	A	C	A	A	M	A	A	M	A
snp_sb042060426210	A/C	3	59140536	+	NA	NA	NA	NA	NA	NA	M	M	A	A	A	A	A	A	A	A	A	A	A	A	A	A	A	A	A	M	A	A	A	A	A	A	A	A	A	A	A	A	A	A	A	A	A	A	A
snp_sb042060426250	G/T	3	59174712	+	NA	NA	NA	NA	NA	NA	K	K	G	G	G	G	G	G	G	G	G	G	G	G	G	G	G	G	G	G	G	G	G	G	G	G	G	G	G	G	G	G	G	G	G	G	G	G	G
snp_sb042060426251	T/C	3	59174817	+	NA	NA	NA	NA	NA	NA	Y	Y	T	T	T	T	T	T	T	T	T	T	T	T	T	T	T	T	T	T	T	T	T	T	T	T	T	T	T	T	T	T	T	T	T	T	T	T	T
snp_sb042060426592	T/C	3	59472033	+	NA	NA	NA	NA	NA	NA	Y	Y	T	C	T	T	C	T	C	T	T	T	T	T	T	Y	T	T	T	T	T	T	Y	T	T	T	T	T	T	T	T	T	T	T	T	T	T	T	T
snp_sb042060427214	A/G	3	59702744	+	NA	NA	NA	NA	NA	NA	G	G	G	G	R	A	A	A	A	A	A	A	A	A	A	R	A	A	A	A	A	A	R	A	A	R	A	A	A	A	A	A	A	A	A	A	A	R	A
snp_sb042060427294	G/A	3	59723489	+	NA	NA	NA	NA	NA	NA	R	R	G	A	G	G	G	G	G	G	G	G	G	G	G	G	G	G	G	G	G	G	R	G	G	G	G	G	G	G	G	G	G	G	G	G	G	R	G
snp_sb042060427424	T/C	3	59804941	+	NA	NA	NA	NA	NA	NA	C	C	C	C	C	T	C	C	C	T	T	T	T	T	Y	Y	Y	T	T	T	T	T	T	T	Y	Y	Y	C	C	T	T	T	T	T	Y	T	T	Y	T
snp_sb042060427535	A/C	3	60065903	+	NA	NA	NA	NA	NA	NA	M	C	A	A	A	A	A	A	A	A	A	A	A	A	A	A	A	A	A	A	A	A	M	A	A	A	A	A	A	A	A	A	A	A	A	A	A	M	A
snp_sb042060427614	C/T	3	60100188	+	NA	NA	NA	NA	NA	NA	T	Y	T	T	T	C	T	C	T	C	C	C	C	C	Y	Y	C	C	C	C	C	C	C	C	C	C	C	C	C	C	C	C	C	C	C	C	C	C	C
snp_sb042060427705	G/T	3	60155423	+	NA	NA	NA	NA	NA	NA	K	G	T	G	T	G	G	G	K	G	G	T	T	G	T	K	T	T	G	G	T	T	K	K	G	K	G	G	G	G	G	G	G	G	G	G	G	K	G
snp_sb042060427707	G/A	3	60156684	+	NA	NA	NA	NA	NA	NA	R	A	G	A	G	G	G	G	G	G	G	G	G	G	G	G	G	G	G	G	G	G	G	G	G	G	G	G	G	G	G	G	G	G	G	G	G	G	G
snp_sb042060427879	G/A	3	60240156	+	NA	NA	NA	NA	NA	NA	G	G	G	G	R	A	A	A	R	A	A	G	G	G	R	R	G	G	R	G	G	G	G	G	R	R	G	G	A	G	A	G	G	R	G	G	A	R	A
snp_sb042060428017	G/A	3	60282169	+	NA	NA	NA	NA	NA	NA	G	G	G	G	G	G	G	G	G	G	G	G	G	G	G	G	G	G	G	G	G	G	G	G	G	G	G	G	G	G	G	G	G	G	G	G	G	G	G
snp_sb042060428154	C/T	3	60329506	+	NA	NA	NA	NA	NA	NA	Y	T	C	T	C	C	C	C	C	C	C	C	C	C	C	Y	C	C	C	C	C	C	Y	C	C	C	C	C	C	C	C	C	C	C	C	C	C	Y	C
snp_sb042060428418	G/C	3	60472707	+	NA	NA	NA	NA	NA	NA	G	G	G	G	G	G	C	G	S	G	G	G	G	G	G	G	G	G	G	S	G	G	S	G	G	G	G	G	G	G	G	G	G	G	G	G	G	S	G
snp_sb042060428547	T/C	3	60491863	+	NA	NA	NA	NA	NA	NA	Y	T	T	T	C	T	C	T	C	T	C	T	T	T	Y	Y	T	T	T	C	T	T	Y	T	T	C	T	T	T	T	T	T	T	T	T	T	T	Y	T
snp_sb042060428585	C/T	3	60501386	+	NA	NA	NA	NA	NA	NA	C	C	C	C	C	C	T	C	Y	C	C	C	C	C	C	C	C	C	C	C	C	C	Y	C	C	C	C	C	C	C	C	C	C	C	C	C	C	Y	C
snp_sb042060428699	G/A	3	60568861	+	NA	NA	NA	NA	NA	NA	R	A	A	A	R	G	G	G	R	G	G	G	G	G	R	G	G	G	G	G	G	G	R	G	G	A	G	A	G	G	G	G	A	G	R	G	G	G	G
snp_sb042060429023	A/G	3	60716547	+	NA	NA	NA	NA	NA	NA	A	A	A	A	A	G	A	G	A	G	A	G	R	A	A	R	R	A	G	A	G	G	R	A	R	R	A	A	G	A	G	A	A	R	A	A	G	R	G
snp_sb042060429109	A/G	3	60767448	+	NA	NA	NA	NA	NA	NA	A	A	A	A	A	A	A	A	A	A	A	G	G	R	A	R	G	A	A	R	G	G	R	R	A	A	A	A	A	A	A	A	A	A	A	R	A	A	A
snp_sb042060429232	C/A	3	60811994	+	NA	NA	NA	NA	NA	NA	C	C	C	C	C	C	C	C	M	C	C	C	C	C	C	C	C	C	C	C	C	C	M	C	C	C	C	C	C	C	C	C	C	C	C	C	C	C	C
snp_sb042060429236	A/T	3	60813025	+	NA	NA	NA	NA	NA	NA	A	A	A	A	A	A	T	A	A	A	A	T	T	W	W	W	W	T	A	A	W	A	W	W	A	A	A	A	A	A	A	A	A	A	A	A	A	A	A
snp_sb042060429340	G/T	3	60899140	+	NA	NA	NA	NA	NA	NA	T	T	T	T	T	G	T	G	T	G	T	G	G	K	K	K	K	T	G	T	K	G	K	K	G	T	G	G	G	G	G	G	G	G	G	G	G	K	G
snp_sb042060429880	C/G	3	61242845	+	NA	NA	NA	NA	NA	NA	S	S	C	G	C	C	G	C	C	C	C	C	C	C	C	S	C	C	C	C	C	C	S	C	C	C	C	C	C	C	C	C	C	C	C	C	C	S	C
snp_sb042060430002	A/C	3	61276860	+	NA	NA	NA	NA	NA	NA	C	C	C	C	C	A	C	A	C	A	C	A	A	A	M	M	A	A	A	C	A	A	M	A	A	M	A	A	A	A	A	A	A	A	A	A	A	M	A
snp_sb042060430089	A/T	3	61338504	+	NA	NA	NA	NA	NA	NA	T	T	T	T	T	A	T	A	T	A	T	A	A	A	W	W	A	A	A	T	A	A	W	A	A	W	A	A	A	A	A	A	A	A	A	A	A	W	A
snp_sb042060430426	A/G	3	61476913	+	NA	NA	NA	NA	NA	NA	G	G	G	G	G	A	G	A	G	A	G	A	A	A	R	R	A	A	A	G	A	A	R	A	A	R	A	A	A	A	A	A	A	A	A	A	A	R	A
snp_sb042060430444	G/C	3	61478954	+	NA	NA	NA	NA	NA	NA	C	C	C	C	G	G	C	G	S	G	G	G	G	G	G	S	G	G	G	G	G	G	S	G	G	G	G	G	G	G	G	G	G	G	G	G	G	S	G
snp_sb042060430625	G/T	3	61559885	+	NA	NA	NA	NA	NA	NA	T	T	T	G	G	G	G	G	K	G	G	G	G	G	G	G	G	G	G	G	G	G	G	G	G	G	G	G	G	G	G	G	G	G	G	G	G	K	G
snp_sb042060430638	T/A	3	61560860	+	NA	NA	NA	NA	NA	NA	A	A	A	T	T	T	T	T	W	T	T	T	T	T	T	T	T	T	T	T	T	T	T	T	T	T	T	T	T	T	T	T	T	T	T	T	T	W	T
snp_sb042060430804	T/C	3	61825036	+	NA	NA	NA	NA	NA	NA	Y	C	T	T	T	Y	T	T	T	T	T	Y	T	Y	T	T	T	T	T	T	T	C	Y	T	Y	T	Y	T	C	C	Y	T	T	T	T	T	T	Y	T
snp_sb042060430885	C/G	3	61870375	+	NA	NA	NA	NA	NA	NA	C	C	C	C	C	S	C	G	C	G	C	S	G	G	S	S	G	G	G	C	G	C	S	G	S	C	S	G	C	C	S	G	G	G	G	S	G	S	G
snp_sb042060430973	T/C	3	61915476	+	NA	NA	NA	NA	NA	NA	C	C	C	C	T	T	C	T	Y	T	T	C	Y	Y	Y	Y	C	T	T	T	C	C	Y	T	T	T	Y	T	T	C	T	T	T	T	C	Y	T	Y	T
snp_sb042060431130	C/G	3	62017451	+	NA	NA	NA	NA	NA	NA	G	G	G	G	G	C	G	C	G	C	G	C	C	C	S	S	C	C	C	G	C	C	S	C	C	G	C	C	C	C	C	C	C	C	C	C	C	S	C
snp_sb042060431549	G/C	3	62201822	+	NA	NA	NA	NA	NA	NA	C	C	C	C	C	G	C	G	C	G	C	G	G	G	S	S	G	G	G	C	G	G	S	G	G	S	G	G	G	G	G	G	G	G	G	G	G	S	G
snp_sb042060431576	G/T	3	62238543	+	NA	NA	NA	NA	NA	NA	T	T	T	G	G	G	T	G	K	G	G	G	G	G	G	K	G	G	G	G	G	G	G	G	G	G	G	G	G	G	G	G	G	G	G	G	G	K	G
snp_sb042060431741	T/C	3	62320176	+	NA	NA	NA	NA	NA	NA	T	T	T	T	C	Y	T	T	Y	T	C	T	T	T	Y	Y	T	T	T	C	T	T	Y	T	C	Y	T	T	T	T	T	T	T	T	T	T	T	T	T
snp_sb042060431746	C/G	3	62320669	+	NA	NA	NA	NA	NA	NA	C	C	C	C	G	S	C	C	S	C	G	C	C	C	S	S	C	C	C	G	C	C	S	C	G	S	C	C	C	C	C	C	C	C	C	C	C	C	C
snp_sb042060432018	C/G	3	62393643	+	NA	NA	NA	NA	NA	NA	C	C	C	C	S	C	C	C	S	C	G	C	C	C	S	S	C	C	C	G	C	C	C	C	C	S	C	C	C	C	C	C	C	C	C	C	C	C	C
snp_sb042060432176	T/A	3	62430521	+	NA	NA	NA	NA	NA	NA	A	A	A	A	A	T	A	T	A	T	A	T	T	T	T	W	T	T	T	A	T	T	W	T	T	W	T	T	T	T	T	T	T	T	T	T	T	W	T
snp_sb042060432448	A/C	3	62544647	+	NA	NA	NA	NA	NA	NA	C	C	C	C	A	A	C	A	M	A	A	A	A	A	M	M	A	A	A	A	A	A	M	A	A	A	A	A	A	A	A	A	A	A	A	A	A	M	A
snp_sb042060432706	C/G	3	63102404	+	NA	NA	NA	NA	NA	NA	S	C	S	G	C	C	G	C	S	C	C	C	C	C	C	S	C	C	C	C	C	C	S	C	C	C	C	C	C	C	C	C	C	C	C	C	C	C	C
snp_sb042060432845	A/T	3	63307844	+	NA	NA	NA	NA	NA	NA	W	A	W	T	A	A	T	A	W	A	A	A	A	A	A	W	A	A	A	W	A	A	W	A	A	A	A	A	A	A	A	A	A	A	A	A	A	A	A
snp_sb042060432979	A/C	3	63399704	+	NA	NA	NA	NA	NA	NA	M	M	A	A	C	A	C	A	C	A	C	A	A	A	M	M	M	A	A	M	A	A	M	A	A	M	A	A	A	A	A	A	A	A	A	A	A	A	A
snp_sb042060433039	A/G	3	63448439	+	NA	NA	NA	NA	NA	NA	R	R	A	A	G	A	G	A	G	A	G	A	A	A	R	R	R	A	A	R	A	A	R	A	A	R	A	A	A	A	A	A	A	A	A	A	A	A	A
snp_sb042060433132	T/A	3	63631249	+	NA	NA	NA	NA	NA	NA	T	T	T	T	T	T	T	T	T	T	T	T	T	T	T	T	T	T	T	W	T	T	T	T	W	T	T	T	T	A	T	T	T	T	W	T	T	T	T
snp_sb042060433337	A/G	3	63989880	+	NA	NA	NA	NA	NA	NA	A	A	A	A	G	A	A	A	R	A	G	A	A	A	R	R	A	A	A	R	A	A	R	A	A	R	A	A	A	A	A	A	A	A	A	A	A	A	A
snp_sb042060433542	T/C	3	64137710	+	NA	NA	NA	NA	NA	NA	T	T	T	T	C	T	T	T	Y	T	C	T	T	T	Y	T	Y	T	T	C	T	T	Y	T	T	C	T	T	T	T	T	T	T	T	T	T	T	T	T
snp_sb042060433558	G/T	3	64155846	+	NA	NA	NA	NA	NA	NA	G	G	G	G	T	G	G	G	K	G	T	G	G	G	K	G	G	G	G	K	G	G	K	G	G	K	G	G	G	G	G	G	G	G	G	G	G	G	G
snp_sb042060433709	C/T	3	64406309	+	NA	NA	NA	NA	NA	NA	T	T	T	T	C	C	C	C	C	C	C	C	C	C	C	Y	C	C	C	C	Y	C	C	Y	C	C	C	C	C	C	C	C	C	C	C	C	C	Y	C
snp_sb042060433710	T/C	3	64406562	+	NA	NA	NA	NA	NA	NA	C	C	C	C	T	T	T	T	T	T	T	T	T	T	T	Y	T	T	T	T	Y	T	T	Y	T	T	T	T	T	T	T	T	T	T	T	T	T	Y	T
snp_sb042060434109	A/T	3	64646981	+	NA	NA	NA	NA	NA	NA	T	T	T	T	A	A	T	A	A	A	A	W	T	W	W	W	W	T	A	W	W	A	W	W	A	W	A	A	A	A	A	A	A	A	A	T	A	W	A
snp_sb042060434166	T/C	3	64677628	+	NA	NA	NA	NA	NA	NA	T	T	T	T	T	T	T	T	Y	T	T	T	T	T	T	Y	T	T	C	T	T	T	Y	Y	C	T	T	T	T	T	Y	T	T	Y	T	T	C	Y	C
snp_sb042060434280	C/A	3	64830003	+	NA	NA	NA	NA	NA	NA	C	C	C	C	C	C	C	C	M	C	C	C	C	C	C	M	C	C	C	C	C	C	M	C	C	C	C	C	C	C	C	C	C	C	C	C	C	C	C
snp_sb042060434574	T/C	3	65457769	+	NA	NA	NA	NA	NA	NA	T	T	T	T	Y	Y	T	C	T	C	Y	T	Y	T	T	T	Y	T	Y	Y	T	T	T	T	Y	T	C	T	T	T	Y	C	T	T	T	T	T	Y	T
snp_sb042060434584	C/T	3	65470900	+	NA	NA	NA	NA	NA	NA	C	C	C	C	Y	T	C	T	C	T	Y	C	C	C	C	C	Y	C	Y	Y	C	C	Y	C	C	C	T	C	C	C	Y	T	C	C	C	C	C	Y	C
snp_sb042060434673	A/G	3	65617000	+	NA	NA	NA	NA	NA	NA	R	R	G	A	A	A	G	A	R	A	A	A	A	A	A	A	R	A	A	A	A	A	A	A	A	A	A	A	A	A	A	A	A	A	A	A	A	R	A
snp_sb042060434769	G/A	3	65706545	+	NA	NA	NA	NA	NA	NA	G	G	G	G	A	G	G	G	A	G	G	A	A	A	A	R	A	A	G	A	A	A	R	R	G	A	G	G	G	A	G	G	G	G	A	A	G	G	G
snp_sb042060434808	A/G	3	65842681	+	NA	NA	NA	NA	NA	NA	R	R	A	G	A	R	G	G	R	G	G	A	A	A	A	R	A	A	R	R	A	A	R	A	R	A	G	G	G	A	G	G	G	R	A	A	G	R	G
snp_sb042060434818	A/C	3	65858748	+	NA	NA	NA	NA	NA	NA	A	A	A	A	A	M	A	A	A	A	A	M	C	C	M	M	C	C	M	A	C	C	M	C	M	M	A	A	A	C	A	A	A	M	C	C	A	A	A
snp_sb042060435124	G/T	3	66010382	+	NA	NA	NA	NA	NA	NA	G	G	G	G	G	G	G	G	G	G	G	G	K	K	K	G	G	T	K	G	G	T	K	K	G	G	G	G	G	G	G	G	G	G	G	G	G	G	G
snp_sb042060435272	A/T	3	66110512	+	NA	NA	NA	NA	NA	NA	W	W	A	T	A	A	T	A	T	A	A	A	A	A	A	W	A	A	A	A	A	A	A	A	A	A	A	A	A	A	A	A	A	A	A	A	A	A	A
snp_sb042060435321	A/G	3	66138429	+	NA	NA	NA	NA	NA	NA	R	R	A	G	G	A	G	A	R	A	G	A	A	A	R	R	A	A	A	R	G	A	R	A	A	G	A	A	A	A	A	A	A	A	A	A	A	A	A
snp_sb042060435412	C/G	3	66322247	+	NA	NA	NA	NA	NA	NA	G	S	G	C	S	C	C	C	S	C	G	C	C	C	C	S	C	C	S	S	C	C	S	C	C	G	C	C	C	C	G	C	C	G	C	C	G	S	G
snp_sb042060435551	C/G	3	66358225	+	NA	NA	NA	NA	NA	NA	S	G	G	C	S	C	C	C	S	C	C	C	C	C	C	S	C	C	S	C	C	C	C	C	C	S	C	C	C	C	G	C	C	S	C	C	G	S	G
snp_sb042060435693	C/G	3	66409697	+	NA	NA	NA	NA	NA	NA	G	G	G	G	G	C	G	C	G	C	C	C	C	C	C	S	C	C	S	C	C	C	S	C	S	S	C	C	C	C	G	C	C	S	C	C	G	S	G
snp_sb042060435703	C/A	3	66410437	+	NA	NA	NA	NA	NA	NA	A	A	A	A	A	C	A	C	A	C	C	C	C	C	C	M	C	C	M	C	C	C	M	C	M	A	C	C	C	C	A	C	C	M	C	C	A	M	A
snp_sb042060435788	T/G	3	66417157	+	NA	NA	NA	NA	NA	NA	G	G	G	G	G	T	G	T	G	T	T	T	T	T	T	K	T	T	T	T	T	T	K	T	T	K	T	T	T	T	T	T	T	T	T	T	T	K	T
snp_sb042060436057	T/C	3	66848967	+	NA	NA	NA	NA	NA	NA	Y	C	C	T	T	T	T	T	C	T	C	Y	C	C	Y	Y	C	C	T	C	C	C	Y	C	T	Y	C	C	T	C	T	T	T	Y	C	C	T	Y	T
snp_sb042060436221	C/T	3	67543054	+	NA	NA	NA	NA	NA	NA	T	T	T	C	C	C	T	C	C	C	C	C	C	C	C	C	C	C	C	C	C	C	Y	C	C	C	C	C	C	C	C	C	C	C	C	C	C	Y	C
snp_sb042060436373	G/C	3	67637500	+	NA	NA	NA	NA	NA	NA	C	C	C	C	G	S	C	C	G	C	G	G	G	G	G	G	G	G	G	G	G	G	S	G	G	G	G	G	G	G	G	G	G	G	S	G	G	S	G
snp_sb042060436727	G/C	3	67924538	+	NA	NA	NA	NA	NA	NA	C	C	C	C	G	S	C	C	S	C	C	S	S	S	S	S	S	C	G	C	C	G	S	S	G	S	G	G	G	S	G	G	G	G	G	G	G	S	G
snp_sb042060436779	A/T	3	67939218	+	NA	NA	NA	NA	NA	NA	A	A	A	A	T	W	A	A	W	A	A	A	A	A	W	W	A	A	T	A	A	A	W	A	T	A	A	A	T	A	T	T	T	T	A	A	T	W	T
snp_sb042060436956	T/C	3	68036501	+	NA	NA	NA	NA	NA	NA	T	T	T	T	T	Y	T	T	T	T	T	Y	C	Y	Y	Y	C	C	C	T	C	C	Y	Y	Y	T	T	T	T	T	Y	T	T	T	T	Y	T	T	T
snp_sb042060437001	G/A	3	68058566	+	NA	NA	NA	NA	NA	NA	A	A	A	A	G	R	G	A	R	A	G	G	G	G	G	R	G	G	R	G	G	G	G	G	G	G	G	G	G	G	G	G	G	G	R	G	G	R	G
snp_sb042060437236	G/C	3	68196869	+	NA	NA	NA	NA	NA	NA	C	C	C	C	C	G	G	G	S	G	C	G	G	G	S	S	G	G	G	S	G	G	S	G	G	S	G	G	G	G	G	G	G	G	G	G	G	S	G
snp_sb042060437396	A/T	3	68247995	+	NA	NA	NA	NA	NA	NA	T	T	T	A	A	A	T	A	W	A	W	A	A	A	W	A	A	A	A	W	A	A	W	A	A	A	A	A	A	A	A	A	A	A	A	A	A	W	A
snp_sb042060437602	A/G	3	68398083	+	NA	NA	NA	NA	NA	NA	A	A	A	A	A	G	A	G	A	G	A	A	R	G	R	R	R	G	G	A	A	A	R	R	G	A	G	G	G	R	G	G	G	G	G	A	G	R	G
snp_sb042060437654	C/A	3	68433644	+	NA	NA	NA	NA	NA	NA	A	A	A	A	C	C	A	C	C	C	C	C	C	C	C	C	C	C	C	C	C	C	M	C	C	C	C	C	C	C	C	C	C	C	C	C	C	M	C
snp_sb042060437883	T/A	3	68571799	+	NA	NA	NA	NA	NA	NA	A	A	A	A	T	T	A	T	T	T	T	T	T	T	T	T	T	T	T	T	T	T	W	T	T	T	T	T	T	T	T	T	T	T	T	T	T	W	T
snp_sb042060437885	C/A	3	68573145	+	NA	NA	NA	NA	NA	NA	A	A	A	A	C	C	A	C	C	C	C	C	C	C	C	C	C	C	C	C	C	C	M	C	C	C	C	C	C	C	C	C	C	C	C	C	C	M	C
snp_sb042060438239	G/C	3	68740794	+	NA	NA	NA	NA	NA	NA	C	C	C	C	C	G	C	G	S	G	C	G	G	G	S	S	G	G	G	C	G	G	S	G	G	S	G	G	G	G	G	G	G	G	G	G	G	S	G
snp_sb042060438298	T/C	3	68782851	+	NA	NA	NA	NA	NA	NA	C	C	C	C	C	T	C	T	Y	T	C	T	T	T	Y	Y	T	T	T	C	T	T	Y	T	T	C	T	T	T	T	T	T	T	T	T	T	T	Y	T
snp_sb042060438613	C/T	3	69204457	+	NA	NA	NA	NA	NA	NA	T	T	T	C	C	C	T	C	C	C	C	C	C	C	C	C	C	C	C	C	C	C	Y	C	C	C	C	C	C	C	C	C	C	C	C	C	C	Y	C
snp_sb042060438681	T/C	3	69241567	+	NA	NA	NA	NA	NA	NA	Y	T	T	T	T	T	C	T	T	T	T	T	T	T	T	T	T	T	T	T	T	T	Y	T	T	T	T	T	T	T	T	T	T	T	T	T	T	T	T
snp_sb042060438909	G/T	3	69374745	+	NA	NA	NA	NA	NA	NA	G	G	G	G	T	G	G	G	T	G	T	K	G	K	G	K	G	G	T	K	G	K	K	G	G	K	T	T	G	K	G	G	G	G	T	G	G	K	G
snp_sb042060439133	C/A	3	69536402	+	NA	NA	NA	NA	NA	NA	A	A	A	C	C	C	A	C	C	C	C	C	C	C	C	C	C	C	C	C	C	C	C	C	C	C	C	C	C	C	C	C	C	C	C	C	C	M	C
snp_sb042060439256	G/A	3	69629501	+	NA	NA	NA	NA	NA	NA	G	G	G	G	G	A	G	A	G	A	G	G	G	G	R	R	R	G	G	G	G	G	R	G	A	G	G	G	A	R	A	A	A	R	G	G	A	R	A
snp_sb042060439289	A/T	3	69637559	+	NA	NA	NA	NA	NA	NA	A	A	A	A	A	T	A	T	A	T	A	A	A	A	W	W	W	A	A	A	A	A	A	A	T	A	A	A	T	W	T	T	T	W	A	A	T	W	T
snp_sb042060439348	C/A	3	69658114	+	NA	NA	NA	NA	NA	NA	M	A	A	C	A	C	A	C	C	C	C	M	C	C	C	M	C	C	C	A	C	C	M	C	C	M	C	C	C	C	C	C	C	C	C	C	C	M	C
snp_sb042060439477	C/G	3	69764576	+	NA	NA	NA	NA	NA	NA	G	G	G	C	C	C	C	C	S	C	G	C	C	C	C	S	S	C	C	C	C	C	S	C	C	C	C	C	C	C	C	C	C	C	C	C	C	S	C
snp_sb042060439651	T/C	3	69857837	+	NA	NA	NA	NA	NA	NA	T	T	T	T	T	T	T	T	Y	T	T	T	T	T	Y	Y	T	T	T	Y	T	T	T	T	T	T	T	T	T	T	T	T	T	T	T	T	T	T	T
snp_sb042060439658	C/T	3	69858871	+	NA	NA	NA	NA	NA	NA	C	C	C	C	C	C	C	C	Y	C	C	C	C	C	Y	Y	C	C	C	Y	C	C	C	C	C	C	C	C	C	C	C	C	C	C	C	C	C	C	C
snp_sb042060439746	C/T	3	69900161	+	NA	NA	NA	NA	NA	NA	T	T	T	C	C	C	T	C	C	C	C	C	C	C	C	C	C	C	C	C	C	C	C	C	C	C	C	C	C	C	C	C	C	C	C	C	C	Y	C
snp_sb042060440118	A/G	3	70069906	+	NA	NA	NA	NA	NA	NA	G	G	G	G	G	A	G	A	R	A	G	A	A	A	R	R	A	A	A	G	A	A	R	A	A	R	A	A	A	A	A	A	A	A	A	A	A	R	A
snp_sb042060440168	A/G	3	70105666	+	NA	NA	NA	NA	NA	NA	A	A	A	A	G	A	A	A	G	A	G	A	A	A	R	R	A	A	A	R	A	A	R	A	A	R	A	A	A	A	A	A	A	A	A	A	A	A	A
snp_sb042060440382	A/C	3	70152988	+	NA	NA	NA	NA	NA	NA	A	A	A	A	A	A	A	A	A	A	A	A	A	A	M	M	A	A	A	M	A	A	M	A	A	A	A	A	A	A	A	A	A	A	A	A	A	A	A
snp_sb042060440632	A/C	3	70241479	+	NA	NA	NA	NA	NA	NA	C	C	C	C	A	A	C	A	M	A	A	A	A	A	A	M	A	A	A	M	A	A	M	A	A	A	A	A	A	A	A	A	A	A	A	A	A	M	A
snp_sb042060440694	T/C	3	70247700	+	NA	NA	NA	NA	NA	NA	C	C	C	C	T	T	C	T	Y	T	T	T	T	T	T	Y	T	T	T	T	T	T	Y	T	T	T	T	T	T	T	T	T	T	T	T	T	T	Y	T
snp_sb042060440844	T/C	3	70290422	+	NA	NA	NA	NA	NA	NA	T	T	T	T	C	T	T	T	Y	T	C	Y	Y	T	Y	Y	T	T	T	T	T	T	Y	Y	T	C	T	T	T	T	T	T	T	T	T	T	T	T	T
snp_sb042060440845	G/C	3	70290532	+	NA	NA	NA	NA	NA	NA	C	C	C	C	G	G	C	G	G	G	G	G	G	G	G	G	G	G	G	S	G	G	S	G	G	G	G	G	G	G	G	G	G	G	G	G	G	S	G
snp_sb042060441004	C/G	3	70389480	+	NA	NA	NA	NA	NA	NA	C	C	C	C	G	S	C	G	G	G	G	G	G	C	S	S	G	C	S	G	G	C	S	G	S	G	C	C	C	C	C	C	C	C	C	C	C	C	C
snp_sb042060441115	C/A	3	70462647	+	NA	NA	NA	NA	NA	NA	C	C	C	C	A	C	C	C	A	C	A	M	C	C	M	M	C	C	C	M	C	C	M	C	C	M	C	C	C	C	C	C	C	C	C	C	C	C	C
snp_sb042060441249	C/T	3	70524389	+	NA	NA	NA	NA	NA	NA	C	C	C	C	C	C	C	C	C	C	T	C	C	C	Y	Y	C	C	C	Y	C	C	C	C	C	C	C	C	C	C	C	C	C	C	C	C	C	C	C
snp_sb042060441274	T/C	3	70530277	+	NA	NA	NA	NA	NA	NA	C	C	C	C	T	T	C	T	T	T	T	T	T	T	T	T	T	T	T	Y	T	T	Y	T	T	T	T	T	T	T	T	T	T	T	T	T	T	Y	T
snp_sb042060441629	T/C	3	70604368	+	NA	NA	NA	NA	NA	NA	C	C	C	C	C	T	C	T	Y	T	T	T	T	T	T	Y	T	T	T	T	T	T	T	T	T	Y	T	T	T	T	T	T	T	T	T	T	T	Y	T
snp_sb042060441740	A/G	3	70623925	+	NA	NA	NA	NA	NA	NA	G	G	G	G	A	A	G	A	A	A	A	A	A	A	A	A	A	A	A	A	A	A	A	A	A	A	A	A	A	A	A	A	A	A	A	A	A	R	A
snp_sb042060441897	C/A	3	70640309	+	NA	NA	NA	NA	NA	NA	A	A	A	A	A	C	A	C	M	C	A	C	C	C	M	M	C	C	C	M	C	C	M	C	C	M	C	C	C	C	C	C	C	C	C	C	C	M	C
snp_sb042060442084	T/G	3	70711190	+	NA	NA	NA	NA	NA	NA	T	T	T	T	G	T	T	T	G	T	G	T	T	T	G	G	T	T	T	T	T	T	G	T	T	G	T	T	T	T	T	T	T	T	T	T	T	T	T
snp_sb042060442134	G/A	3	70739462	+	NA	NA	NA	NA	NA	NA	A	A	A	A	G	G	A	G	G	G	G	G	G	G	G	G	G	G	G	R	G	G	G	G	G	G	G	G	G	G	G	G	G	G	G	G	G	R	G
snp_sb042060442385	T/C	3	70834645	+	NA	NA	NA	NA	NA	NA	T	T	T	T	C	T	T	T	C	T	T	T	T	T	Y	Y	T	T	T	Y	T	T	Y	T	T	Y	T	T	T	T	T	T	T	T	T	T	T	T	T
snp_sb042060442444	C/T	3	70840912	+	NA	NA	NA	NA	NA	NA	C	C	C	C	T	C	C	C	T	C	C	C	C	C	Y	Y	C	C	C	Y	C	C	Y	C	C	Y	C	C	C	C	C	C	C	C	C	C	C	C	C
snp_sb042060442778	G/A	3	70943965	+	NA	NA	NA	NA	NA	NA	G	G	G	G	A	G	G	G	R	G	A	G	G	G	R	R	G	G	G	R	G	G	R	G	G	R	G	G	G	G	G	G	G	G	G	G	G	G	G
snp_sb042060443479	C/T	3	71232378	+	NA	NA	NA	NA	NA	NA	T	T	T	T	T	C	T	C	T	C	T	C	C	C	Y	Y	C	C	C	T	C	C	Y	C	C	Y	C	C	C	C	C	C	C	C	C	C	C	Y	C
snp_sb042060444814	G/A	3	71866629	+	NA	NA	NA	NA	NA	NA	R	G	G	G	G	A	G	A	G	A	A	G	G	G	G	G	G	G	R	R	G	G	R	G	A	G	A	A	A	A	A	A	A	R	R	G	A	R	A
snp_sb042060444844	G/C	3	71887238	+	NA	NA	NA	NA	NA	NA	S	C	C	C	C	G	C	G	S	G	G	G	G	G	G	S	G	G	G	G	G	G	S	G	G	S	G	G	G	G	G	G	G	G	S	G	G	S	G
snp_sb042060444877	G/A	3	71922125	+	NA	NA	NA	NA	NA	NA	A	A	A	A	G	G	G	G	R	G	A	R	R	G	R	R	R	G	G	A	A	R	R	R	G	G	G	G	G	G	G	G	G	G	G	G	G	R	G
snp_sb042060445022	G/C	3	71981449	+	NA	NA	NA	NA	NA	NA	S	C	C	C	G	G	G	G	G	G	G	G	G	G	G	G	G	G	G	S	G	G	G	G	G	G	G	G	G	G	G	G	G	G	G	S	G	S	G
snp_sb042060445145	T/A	3	72034574	+	NA	NA	NA	NA	NA	NA	W	A	A	A	T	A	T	A	T	A	T	W	T	T	T	W	W	T	A	W	A	T	T	W	W	T	W	T	A	A	A	A	A	W	W	T	A	W	A
snp_sb042060445146	T/G	3	72034810	+	NA	NA	NA	NA	NA	NA	K	G	G	G	T	G	T	G	T	G	T	K	T	T	T	K	K	T	G	K	G	T	K	K	K	T	K	T	G	G	G	G	G	G	K	T	G	K	G
snp_sb042060445390	T/A	3	72156419	+	NA	NA	NA	NA	NA	NA	A	A	A	A	T	T	T	T	T	T	T	T	T	T	T	T	T	T	T	T	T	T	T	T	T	T	T	T	T	T	T	T	T	T	T	T	T	W	T
snp_sb042060445425	A/G	3	72173860	+	NA	NA	NA	NA	NA	NA	G	G	G	G	A	A	A	A	A	A	A	R	A	A	A	R	R	A	A	A	G	A	A	A	A	A	A	A	A	A	A	A	A	A	A	A	A	R	A
snp_sb042060445645	C/T	3	72284237	+	NA	NA	NA	NA	NA	NA	C	C	C	C	C	C	T	C	Y	C	C	C	C	C	C	C	C	C	C	C	C	C	Y	C	C	C	C	C	C	C	C	C	C	C	C	C	C	C	C
snp_sb042060445665	C/T	3	72303400	+	NA	NA	NA	NA	NA	NA	C	C	C	C	C	C	C	C	Y	C	C	C	C	C	C	Y	C	C	C	C	C	C	Y	C	C	C	C	C	C	C	C	C	C	C	C	C	C	C	C
snp_sb042060445698	T/C	3	72310520	+	NA	NA	NA	NA	NA	NA	C	C	C	C	T	T	C	T	Y	T	T	C	C	C	Y	Y	C	C	T	T	C	C	Y	C	Y	Y	Y	T	T	T	T	T	T	T	Y	C	T	Y	T
snp_sb042060445706	A/C	3	72320613	+	NA	NA	NA	NA	NA	NA	C	C	C	C	A	A	C	A	M	A	A	C	C	C	C	M	C	C	A	A	C	C	M	C	M	M	M	A	A	A	A	A	A	A	M	C	A	M	A
snp_sb042060445811	G/C	3	72428636	+	NA	NA	NA	NA	NA	NA	C	C	C	C	G	G	C	G	G	G	G	G	G	G	G	G	G	G	G	G	G	G	S	G	G	G	G	G	G	G	G	G	G	G	G	G	G	S	G
snp_sb042060446009	G/A	3	72512315	+	NA	NA	NA	NA	NA	NA	A	A	A	G	G	G	G	G	R	G	G	G	G	G	G	G	G	G	G	R	G	G	R	G	G	G	G	G	G	G	G	G	G	G	G	G	G	R	G
snp_sb042060446062	T/C	3	72534207	+	NA	NA	NA	NA	NA	NA	C	C	C	C	T	T	T	T	Y	T	T	T	T	T	T	T	T	T	T	C	T	T	Y	T	T	T	T	T	T	T	T	T	T	T	T	T	T	Y	T
snp_sb042060446112	C/T	3	72551448	+	NA	NA	NA	NA	NA	NA	T	T	T	T	C	C	C	C	C	C	C	C	C	C	C	C	C	C	C	Y	C	C	Y	C	C	Y	C	C	C	C	C	C	C	C	C	C	C	Y	C
snp_sb042060446464	A/G	3	72723409	+	NA	NA	NA	NA	NA	NA	G	G	G	G	G	A	A	A	G	G	G	A	A	A	R	R	A	A	A	R	A	R	R	A	A	R	A	A	A	A	A	A	A	A	A	G	A	R	A
snp_sb042060446486	T/C	3	72742644	+	NA	NA	NA	NA	NA	NA	T	T	T	T	T	C	T	C	T	T	T	T	T	Y	T	Y	T	T	C	T	T	T	T	T	Y	Y	C	C	C	C	C	C	C	Y	C	T	C	Y	C
snp_sb042060446527	T/C	3	72796712	+	NA	NA	NA	NA	NA	NA	T	T	T	T	T	T	C	T	T	T	T	T	T	T	T	T	T	T	T	T	T	T	Y	T	T	T	T	T	T	T	T	T	T	T	T	T	T	T	T
snp_sb042060446990	C/G	3	73007467	+	NA	NA	NA	NA	NA	NA	S	S	G	G	G	C	G	C	S	C	G	C	C	C	S	S	C	C	C	G	C	C	S	C	C	S	C	C	C	C	C	C	C	C	C	C	C	S	C
snp_sb042060447019	T/A	3	73010484	+	NA	NA	NA	NA	NA	NA	W	W	A	A	T	T	A	T	T	T	W	T	T	T	T	T	T	T	T	A	T	T	W	T	T	T	T	T	T	T	T	T	T	T	T	T	T	W	T
snp_sb042060447143	T/C	3	73063435	+	NA	NA	NA	NA	NA	NA	C	C	C	C	T	C	T	C	T	C	C	C	C	Y	Y	Y	C	T	C	T	C	C	Y	Y	T	T	C	C	C	T	C	C	C	Y	C	T	C	Y	C
snp_sb042060447526	G/A	3	73221660	+	NA	NA	NA	NA	NA	NA	G	G	G	G	R	G	A	G	G	G	G	G	G	R	R	R	G	A	G	R	R	R	R	R	G	R	G	G	G	G	G	G	G	G	R	G	G	G	G
snp_sb042060447936	C/T	3	73332584	+	NA	NA	NA	NA	NA	NA	T	Y	T	T	Y	C	C	C	T	C	T	C	C	C	Y	Y	C	C	C	Y	C	C	Y	C	C	C	C	C	C	C	C	C	C	C	C	C	C	C	C
snp_sb042060448262	G/A	3	73453033	+	NA	NA	NA	NA	NA	NA	A	A	A	A	A	G	G	G	R	G	G	A	G	R	G	R	A	R	G	R	A	G	R	R	G	R	G	G	G	G	G	G	G	G	R	G	G	R	G
snp_sb042060448516	G/T	3	73577573	+	NA	NA	NA	NA	NA	NA	G	G	G	G	T	G	T	G	K	G	T	G	G	G	K	K	G	G	G	T	G	G	K	G	G	K	G	G	G	G	G	G	G	G	G	G	G	G	G
snp_sb042060448702	A/G	3	73685414	+	NA	NA	NA	NA	NA	NA	A	A	A	A	A	A	G	A	A	A	A	A	A	A	A	R	A	A	A	A	A	A	R	A	A	A	A	A	A	A	A	A	A	A	A	A	A	A	A
snp_sb042060448971	G/C	3	73777200	+	NA	NA	NA	NA	NA	NA	S	S	C	G	C	G	C	G	G	G	G	G	G	G	S	G	G	G	G	C	G	G	S	G	G	G	G	G	G	G	G	G	G	G	G	G	G	S	G
snp_sb042060448972	C/T	3	73777375	+	NA	NA	NA	NA	NA	NA	Y	Y	T	C	T	C	T	C	C	C	C	C	C	C	Y	C	C	C	C	T	C	C	Y	C	C	C	C	C	C	C	C	C	C	C	C	C	C	Y	C
snp_sb042060449793	G/A	3	74064092	+	NA	NA	NA	NA	NA	NA	A	A	A	A	A	G	G	G	R	G	A	G	G	G	R	R	G	R	G	A	G	G	G	G	G	R	G	G	G	G	G	G	G	G	G	A	G	R	G
snp_sb042060449891	T/C	3	74104983	+	NA	NA	NA	NA	NA	NA	T	T	T	T	T	T	C	T	C	T	C	C	T	Y	Y	Y	Y	T	T	Y	Y	C	Y	Y	T	T	T	T	T	T	T	T	T	T	T	T	T	T	T
snp_sb042060449984	C/T	3	74120706	+	NA	NA	NA	NA	NA	NA	C	C	C	C	C	C	T	C	T	C	T	T	C	Y	Y	Y	Y	C	C	Y	Y	T	Y	Y	C	C	C	C	C	C	C	C	C	C	C	C	C	C	C
snp_sb042060450323	G/A	3	74263066	+	NA	NA	NA	NA	NA	NA	G	G	G	A	G	G	A	G	G	G	G	G	G	G	G	G	G	G	G	G	G	G	R	G	G	G	G	G	G	G	G	G	G	G	G	G	G	G	G
snp_sb042060450363	T/C	3	74307046	+	NA	NA	NA	NA	NA	NA	T	T	T	C	T	T	C	T	T	T	T	T	T	T	T	T	T	T	T	T	T	T	Y	T	T	T	T	T	T	T	T	T	T	T	T	T	T	T	T
snp_sb042060450372	C/A	3	74311135	+	NA	NA	NA	NA	NA	NA	C	C	C	A	C	C	A	C	C	C	C	C	C	C	C	C	C	C	C	M	C	C	M	C	C	C	C	C	C	C	C	C	C	C	C	C	C	C	C
snp_sb042060450506	T/C	3	74382900	+	NA	NA	NA	NA	NA	NA	T	T	T	C	T	T	C	T	T	T	T	T	T	T	T	T	T	T	T	Y	T	T	Y	T	T	T	T	T	T	T	T	T	T	T	T	T	T	T	T
snp_sb042060519027	A/C	4	440649	+	NA	NA	NA	NA	NA	NA	A	A	A	A	C	A	A	A	M	A	A	A	A	M	M	M	A	A	M	M	A	A	M	A	M	C	A	A	A	C	A	A	A	A	A	A	A	A	A
snp_sb001000351814	A/C	4	452829	+	NA	NA	NA	NA	NA	NA	A	A	A	A	A	M	A	A	M	A	A	A	A	A	A	M	M	A	A	A	M	M	A	A	A	A	A	A	A	A	A	A	A	A	A	A	A	A	A
snp_sb001000351819	T/C	4	453410	+	NA	NA	NA	NA	NA	NA	T	T	T	T	T	Y	Y	T	Y	T	C	T	T	T	Y	C	Y	T	T	C	Y	Y	T	T	T	T	T	T	T	T	T	T	T	T	T	T	T	Y	T
snp_sb001000351824	C/T	4	453698	+	NA	NA	NA	NA	NA	NA	C	C	C	C	C	Y	C	C	Y	C	T	T	T	C	T	Y	T	T	C	T	Y	Y	Y	C	C	C	C	C	C	C	C	C	C	C	C	T	C	Y	C
snp_sb001000351825	A/G	4	453774	+	NA	NA	NA	NA	NA	NA	A	A	A	A	A	R	A	A	R	A	G	A	A	A	A	R	R	A	A	G	R	R	A	A	A	A	A	A	A	A	A	A	A	A	A	A	A	A	A
snp_sb042060521767	T/G	4	562408	+	NA	NA	NA	NA	NA	NA	T	T	T	T	T	T	T	T	T	T	T	T	T	T	K	T	T	G	T	T	T	K	K	T	K	T	T	T	T	G	T	T	T	T	K	G	T	T	T
snp_sb042060528026	A/G	4	699735	+	NA	NA	NA	NA	NA	NA	A	A	A	A	G	A	G	A	G	A	G	A	A	R	R	R	R	A	A	G	A	A	R	R	A	G	A	A	A	A	A	A	A	A	A	A	A	A	A
snp_sb042060467320	A/G	4	700570	+	NA	NA	NA	NA	NA	NA	A	A	A	A	G	A	A	A	G	A	G	A	A	R	R	R	R	A	A	R	A	A	R	R	A	R	A	A	A	A	A	A	A	A	A	A	A	A	A
snp_sb042060505275	T/C	4	707185	+	NA	NA	NA	NA	NA	NA	T	T	T	T	C	T	T	T	C	T	C	T	T	Y	Y	Y	Y	T	T	Y	T	T	Y	Y	T	Y	T	T	T	T	T	T	T	T	T	T	T	T	T
snp_sb001000352151	C/A	4	725358	+	NA	NA	NA	NA	NA	NA	C	C	C	C	C	C	A	C	M	C	C	C	C	C	M	C	C	C	C	C	M	M	M	C	C	C	C	C	C	C	C	C	C	C	C	M	C	C	C
snp_sb042060523489	A/G	4	828399	+	NA	NA	NA	NA	NA	NA	G	G	G	G	G	A	G	A	R	A	G	A	A	R	R	R	A	A	A	G	A	A	R	A	A	G	A	A	A	A	A	A	A	A	A	A	A	R	A
snp_sb042060511358	G/A	4	830282	+	NA	NA	NA	NA	NA	NA	G	G	G	G	G	G	R	G	R	G	G	A	A	R	G	R	A	G	G	G	A	G	R	R	R	G	G	G	G	G	G	G	G	G	G	G	G	G	G
snp_sb001000352477	C/T	4	849179	+	NA	NA	NA	NA	NA	NA	C	C	C	C	T	C	C	C	Y	C	T	C	C	Y	Y	T	Y	T	C	Y	Y	Y	Y	T	Y	T	T	T	C	T	C	C	C	C	T	C	C	Y	C
snp_sb001000352639	G/A	4	949352	+	NA	NA	NA	NA	NA	NA	G	G	G	G	A	G	G	G	A	G	A	G	G	R	G	R	G	G	G	A	G	G	R	G	G	R	G	G	G	G	G	G	G	G	G	G	G	G	G
snp_sb042060523667	G/A	4	1162086	+	NA	NA	NA	NA	NA	NA	G	G	G	G	G	G	G	G	G	G	G	G	G	G	G	G	G	G	G	G	G	G	G	G	A	G	R	A	G	G	G	G	G	G	R	G	G	R	G
snp_sb042060527017	G/T	4	1243400	+	NA	NA	NA	NA	NA	NA	G	G	G	G	G	G	G	G	G	G	G	G	G	G	G	G	G	G	G	G	G	G	G	G	G	G	G	G	G	G	G	G	G	G	G	G	G	G	G
snp_sb042060472746	C/T	4	1243745	+	NA	NA	NA	NA	NA	NA	C	C	C	C	T	C	T	C	Y	C	T	C	C	C	C	Y	C	C	C	Y	C	C	Y	C	Y	Y	C	C	C	C	C	C	C	C	C	C	C	Y	C
snp_sb042060467392	C/T	4	1257548	+	NA	NA	NA	NA	NA	NA	C	C	C	C	C	C	C	C	C	C	C	C	C	C	C	C	C	C	C	C	C	C	C	C	C	C	C	C	C	C	C	C	C	C	C	C	C	C	C
snp_sb042060521092	A/C	4	1301354	+	NA	NA	NA	NA	NA	NA	A	A	A	A	A	A	A	A	A	A	A	C	C	M	C	M	C	C	M	M	C	C	M	M	M	A	M	A	C	C	A	A	A	A	C	C	A	A	A
snp_sb042060518032	A/G	4	1311647	+	NA	NA	NA	NA	NA	NA	A	A	A	A	A	A	A	A	R	A	A	A	A	R	A	R	A	A	R	R	A	A	A	R	A	A	R	G	A	A	G	G	G	G	R	A	G	R	G
snp_sb042060513898	A/G	4	1325078	+	NA	NA	NA	NA	NA	NA	A	A	A	A	A	A	G	A	A	A	A	A	A	R	A	R	A	A	R	A	A	A	R	R	A	A	R	G	A	A	G	G	G	G	R	A	G	R	G
snp_sb042060521082	C/G	4	1348379	+	NA	NA	NA	NA	NA	NA	C	C	C	C	G	G	G	G	G	G	G	C	C	C	S	S	C	C	C	G	C	C	S	C	S	S	C	C	C	C	C	C	C	C	C	C	C	S	C
snp_sb042060523553	T/G	4	1553324	+	NA	NA	NA	NA	NA	NA	G	G	G	G	G	T	G	T	G	T	G	G	G	K	K	K	G	T	T	G	K	T	K	K	K	G	T	T	T	G	T	T	T	T	K	T	T	K	T
snp_sb042060488215	G/A	4	1553927	+	NA	NA	NA	NA	NA	NA	A	A	A	A	A	G	G	G	A	G	A	A	A	R	R	R	A	G	G	R	R	G	R	R	R	A	G	G	G	A	G	G	G	G	R	G	G	R	G
snp_sb042060518509	C/G	4	1567665	+	NA	NA	NA	NA	NA	NA	G	G	G	G	C	C	C	C	S	C	C	G	G	S	S	S	G	C	C	C	S	S	S	S	S	C	C	C	C	C	C	C	C	C	S	S	C	S	C
snp_sb042060521110	A/C	4	1613259	+	NA	NA	NA	NA	NA	NA	C	C	A	A	A	M	A	C	A	C	A	A	A	M	M	M	A	A	M	A	A	M	M	M	M	A	A	A	C	C	A	A	A	A	A	C	A	M	A
snp_sb042060518096	A/T	4	1624499	+	NA	NA	NA	NA	NA	NA	A	A	A	A	A	W	A	T	A	T	A	A	A	A	A	A	A	A	A	A	A	A	A	A	A	A	A	A	A	A	A	A	A	A	A	A	A	A	A
snp_sb042060521083	G/A	4	1647986	+	NA	NA	NA	NA	NA	NA	G	G	A	A	G	R	G	A	G	A	G	A	A	R	G	G	A	G	G	G	R	G	G	G	G	G	G	G	G	G	G	G	G	G	G	G	G	G	G
snp_sb001000354412	C/T	4	1669767	+	NA	NA	NA	NA	NA	NA	C	C	T	T	T	C	T	T	C	T	C	T	T	C	C	C	T	T	C	C	T	C	C	C	C	T	T	T	C	T	T	T	T	T	C	T	T	C	T
snp_sb042060527838	C/G	4	2011259	+	NA	NA	NA	NA	NA	NA	G	G	G	C	C	C	G	C	C	C	C	C	C	C	C	S	C	C	C	C	C	C	C	C	C	C	C	C	C	C	C	C	C	C	C	C	C	S	C
snp_sb042060525598	C/T	4	2084043	+	NA	NA	NA	NA	NA	NA	T	T	T	C	T	C	C	C	Y	C	T	T	T	Y	Y	Y	Y	T	C	T	T	T	T	Y	C	T	C	C	C	T	T	C	C	T	Y	T	T	Y	T
snp_sb042060521089	G/A	4	2178375	+	NA	NA	NA	NA	NA	NA	G	G	A	A	G	G	A	G	R	G	G	A	A	A	R	R	A	A	G	G	A	A	R	R	G	R	G	G	G	A	A	G	G	A	R	A	A	R	A
snp_sb042060485389	T/C	4	2178963	+	NA	NA	NA	NA	NA	NA	C	C	T	T	C	Y	T	T	Y	T	C	T	T	T	Y	Y	T	T	Y	C	T	T	Y	T	C	C	T	T	C	T	T	T	T	T	T	T	T	Y	T
snp_sb042060517760	G/C	4	2188090	+	NA	NA	NA	NA	NA	NA	C	C	G	G	C	S	G	G	S	G	C	G	G	G	S	S	G	G	S	C	G	G	S	G	C	S	G	G	C	G	G	G	G	G	G	G	G	S	G
snp_sb042060524606	G/C	4	2232112	+	NA	NA	NA	NA	NA	NA	C	C	G	G	C	C	G	C	S	C	C	G	G	G	S	S	G	G	C	C	G	G	S	G	G	S	C	C	C	G	G	C	C	G	S	G	G	S	G
snp_sb042060464239	T/C	4	2234947	+	NA	NA	NA	NA	NA	NA	T	T	C	C	T	T	C	T	Y	T	T	C	C	C	Y	Y	C	C	T	T	C	C	Y	Y	Y	Y	T	T	T	C	C	T	T	C	Y	C	C	Y	C
snp_sb042060519397	G/C	4	2258234	+	NA	NA	NA	NA	NA	NA	G	G	G	G	G	S	G	C	G	C	G	G	G	G	G	G	G	G	S	G	G	G	S	G	G	G	C	C	G	G	G	C	C	G	S	G	G	S	G
snp_sb001000355231	G/C	4	2276881	+	NA	NA	NA	NA	NA	NA	G	G	C	C	G	G	C	G	S	G	G	S	C	S	S	S	C	G	G	G	S	G	S	S	S	S	G	G	G	C	G	G	G	G	G	G	G	S	G
snp_sb042060518053	T/C	4	2277282	+	NA	NA	NA	NA	NA	NA	T	T	T	C	T	T	T	T	T	T	T	Y	T	C	Y	T	T	C	T	T	Y	Y	Y	Y	T	T	T	T	T	T	C	T	T	C	T	C	C	Y	C
snp_sb001000355255	T/G	4	2284107	+	NA	NA	NA	NA	NA	NA	T	T	T	G	G	T	T	T	K	T	K	T	T	K	T	K	T	T	T	G	T	T	K	T	T	G	T	T	T	T	T	T	T	T	T	T	T	T	T
snp_sb042060521077	T/G	4	2395167	+	NA	NA	NA	NA	NA	NA	T	T	T	G	G	T	T	T	K	T	G	T	T	K	K	K	T	T	T	K	T	T	K	T	T	K	T	T	T	T	T	T	T	T	T	T	T	T	T
snp_sb042060508159	T/G	4	2396511	+	NA	NA	NA	NA	NA	NA	T	T	T	G	G	T	G	T	K	T	G	T	T	K	K	K	T	T	T	K	T	K	K	T	T	G	T	T	T	T	T	T	T	T	T	T	T	T	T
snp_sb042060521686	T/A	4	2474232	+	NA	NA	NA	NA	NA	NA	A	A	A	A	A	T	A	T	W	T	A	T	T	W	W	W	T	T	T	A	T	W	W	T	T	W	T	T	T	T	T	T	T	T	T	T	T	W	T
snp_sb001000355704	A/G	4	2487778	+	NA	NA	NA	NA	NA	NA	G	G	G	G	G	A	A	A	R	A	G	A	A	R	R	R	R	A	A	G	A	R	R	A	A	G	A	A	A	A	A	A	A	A	A	A	A	R	A
snp_sb042060493467	G/A	4	2579188	+	NA	NA	NA	NA	NA	NA	G	G	G	A	G	G	G	G	G	G	G	G	G	R	G	G	G	G	G	G	G	G	R	G	G	G	G	G	G	G	G	G	G	G	G	G	G	R	G
snp_sb042060527863	G/A	4	2760663	+	NA	NA	NA	NA	NA	NA	G	G	G	G	A	R	G	A	R	A	A	R	G	R	R	R	R	A	G	A	G	G	R	R	G	A	G	G	G	G	G	G	G	G	G	G	G	G	G
snp_sb042060519817	C/G	4	2788408	+	NA	NA	NA	NA	NA	NA	C	C	C	C	G	C	C	C	S	C	G	C	G	C	S	S	G	C	C	G	S	C	S	S	C	S	S	C	C	C	C	C	C	C	C	C	C	C	C
snp_sb042060518094	A/G	4	2812374	+	NA	NA	NA	NA	NA	NA	G	G	G	G	A	G	G	G	R	G	A	R	G	G	A	R	R	A	A	R	R	R	R	A	A	A	A	A	A	A	A	A	A	A	A	G	A	R	A
snp_sb042060521594	C/T	4	2840651	+	NA	NA	NA	NA	NA	NA	T	T	T	T	C	T	T	T	Y	T	C	Y	C	T	C	Y	C	C	C	C	C	C	Y	C	C	C	C	C	C	C	C	C	C	C	C	C	C	Y	C
snp_sb042060514385	G/C	4	2849932	+	NA	NA	NA	NA	NA	NA	C	C	C	C	G	C	C	C	S	C	G	S	C	C	G	S	S	G	G	G	S	S	S	G	G	G	G	G	G	G	G	G	G	G	G	C	G	S	G
snp_sb042060461734	C/G	4	2909620	+	NA	NA	NA	NA	NA	NA	G	G	G	G	C	C	G	C	S	C	C	C	G	S	C	S	S	C	C	C	S	S	S	C	C	C	C	C	C	C	C	C	C	C	C	G	C	S	C
snp_sb042060464267	A/G	4	2918144	+	NA	NA	NA	NA	NA	NA	G	G	G	G	A	A	G	A	R	A	A	A	G	R	A	R	R	A	A	A	R	R	R	A	A	A	A	A	A	A	A	A	A	A	A	G	A	R	A
snp_sb042060526107	G/A	4	3104408	+	NA	NA	NA	NA	NA	NA	G	G	G	G	A	G	G	G	R	G	A	G	G	G	R	R	R	G	G	R	G	R	R	G	G	R	G	G	G	G	G	G	G	G	G	A	G	G	G
snp_sb042060525651	A/C	4	3174760	+	NA	NA	NA	NA	NA	NA	A	A	A	A	C	A	A	A	C	A	C	A	A	A	M	M	A	A	A	M	A	A	M	A	A	M	A	A	A	A	A	A	A	A	A	A	A	A	A
snp_sb042060474125	A/C	4	3218711	+	NA	NA	NA	NA	NA	NA	C	C	C	C	C	M	C	C	C	C	C	A	A	M	M	M	M	A	A	C	A	A	M	A	A	M	A	A	A	A	A	A	A	A	A	A	A	M	A
snp_sb042060526660	A/G	4	3286720	+	NA	NA	NA	NA	NA	NA	A	A	A	A	A	A	A	A	A	A	A	A	A	R	A	A	A	A	R	A	A	A	A	R	A	A	A	A	A	A	A	A	A	A	A	R	A	A	A
snp_sb042060527159	G/A	4	3750365	+	NA	NA	NA	NA	NA	NA	A	A	A	A	A	R	A	A	R	A	A	R	G	R	A	R	A	A	G	A	G	A	R	R	G	A	R	G	G	G	G	G	G	R	G	A	G	R	G
snp_sb042060518023	G/C	4	3761717	+	NA	NA	NA	NA	NA	NA	C	C	C	C	C	C	C	C	S	C	C	S	G	S	C	S	C	C	G	C	G	C	S	S	G	C	S	G	G	G	G	G	G	S	G	C	G	S	G
snp_sb042060467077	A/G	4	3763523	+	NA	NA	NA	NA	NA	NA	G	G	G	G	G	R	G	G	R	G	G	R	A	R	G	R	G	G	A	G	A	G	R	R	A	G	R	A	A	A	A	A	A	R	A	G	A	R	A
snp_sb042060518206	A/C	4	3862091	+	NA	NA	NA	NA	NA	NA	C	C	C	C	A	M	M	C	M	C	A	A	A	M	A	M	A	A	A	M	A	A	M	A	A	A	M	A	A	A	A	A	A	A	A	A	A	M	A
snp_sb042060521591	T/C	4	3905341	+	NA	NA	NA	NA	NA	NA	C	C	C	C	T	T	T	T	T	T	T	Y	T	Y	T	Y	C	T	Y	Y	C	Y	T	T	T	T	T	T	T	T	T	T	T	T	T	T	T	Y	T
snp_sb042060504281	T/C	4	3938248	+	NA	NA	NA	NA	NA	NA	C	C	C	C	T	T	C	T	Y	T	T	T	T	Y	T	T	T	T	T	Y	T	T	Y	T	T	T	T	T	T	T	T	T	T	T	T	T	T	Y	T
snp_sb042060526358	G/A	4	4075261	+	NA	NA	NA	NA	NA	NA	A	A	A	A	G	R	G	A	R	A	G	G	G	R	G	R	G	G	G	G	G	G	G	G	G	G	G	G	G	A	G	A	A	G	G	G	G	R	G
snp_sb042060523668	G/A	4	4203922	+	NA	NA	NA	NA	NA	NA	G	G	G	G	G	R	A	A	R	A	G	G	G	G	R	G	G	A	G	G	G	R	R	G	G	G	R	G	G	G	G	G	G	G	G	R	G	G	G
snp_sb042060527853	A/G	4	4321084	+	NA	NA	NA	NA	NA	NA	G	R	A	G	G	A	G	A	R	A	G	R	A	R	R	R	G	A	A	G	G	R	R	R	R	R	A	A	A	A	A	A	A	R	A	G	A	R	A
snp_sb042060526821	A/G	4	4383980	+	NA	NA	NA	NA	NA	NA	A	A	A	A	A	A	A	A	R	A	A	A	A	A	A	A	A	A	A	A	A	A	R	A	A	A	A	A	A	A	A	A	A	A	A	A	A	A	A
snp_sb042060518142	T/A	4	4395231	+	NA	NA	NA	NA	NA	NA	A	A	A	A	T	T	A	T	T	T	T	T	T	W	T	T	T	T	T	T	T	T	T	T	T	T	T	T	T	T	T	T	T	T	T	T	T	W	T
snp_sb042060522501	C/A	4	4494636	+	NA	NA	NA	NA	NA	NA	C	C	C	C	C	C	M	C	C	C	C	M	C	M	M	C	M	A	C	C	M	A	M	C	C	C	C	C	C	C	C	C	C	C	C	C	C	C	C
snp_sb042060519395	C/A	4	4521173	+	NA	NA	NA	NA	NA	NA	A	A	A	A	C	C	C	C	M	C	C	C	C	M	C	M	C	C	C	C	C	C	C	C	C	C	C	C	C	C	C	C	C	C	C	C	C	C	C
snp_sb042060517631	G/A	4	4685387	+	NA	NA	NA	NA	NA	NA	A	A	A	A	R	G	A	G	G	G	G	A	G	A	R	R	R	G	G	R	G	R	R	R	G	R	G	G	G	G	G	G	G	G	G	A	G	R	G
snp_sb042060523179	A/G	4	4755657	+	NA	NA	NA	NA	NA	NA	A	A	A	A	R	A	A	A	R	A	G	A	A	A	R	R	A	A	A	R	A	A	A	A	A	R	A	A	A	A	A	A	A	A	A	A	A	A	A
snp_sb042060523468	T/C	4	4795132	+	NA	NA	NA	NA	NA	NA	C	C	C	C	Y	T	T	T	Y	T	T	T	T	Y	T	Y	T	T	T	T	T	T	Y	T	T	T	T	T	T	T	T	T	T	T	T	T	T	Y	T
snp_sb042060518837	C/T	4	4809104	+	NA	NA	NA	NA	NA	NA	T	T	T	T	C	C	C	C	Y	C	C	C	C	Y	C	Y	C	C	C	Y	C	C	C	C	C	C	C	C	C	C	C	C	C	C	C	C	C	C	C
snp_sb042060471551	A/T	4	4854052	+	NA	NA	NA	NA	NA	NA	T	T	T	T	A	A	T	A	A	A	A	W	A	W	A	W	W	A	A	W	T	A	W	W	A	A	A	A	A	A	A	A	A	A	A	A	A	W	A
snp_sb042060521080	G/A	4	4877923	+	NA	NA	NA	NA	NA	NA	A	A	A	A	G	G	A	G	G	G	G	R	G	R	G	G	G	G	G	R	G	R	R	G	G	G	G	G	G	G	G	G	G	G	G	G	G	R	G
snp_sb042060521941	C/A	4	5015706	+	NA	NA	NA	NA	NA	NA	A	A	A	A	C	C	C	C	C	C	C	C	C	M	C	M	C	C	C	M	C	C	M	C	C	C	C	C	C	C	C	C	C	C	C	C	C	M	C
snp_sb042060513699	G/C	4	5049067	+	NA	NA	NA	NA	NA	NA	G	G	G	G	C	S	C	C	S	C	C	S	G	S	S	S	S	G	G	S	C	C	S	S	G	S	G	G	G	G	G	G	G	G	G	C	G	S	G
snp_sb042060524408	G/C	4	5093767	+	NA	NA	NA	NA	NA	NA	G	G	G	G	G	G	G	G	S	G	G	G	G	G	G	S	G	G	G	G	G	G	S	G	G	G	G	G	G	G	G	G	G	G	G	G	G	G	G
snp_sb042060527381	T/G	4	5583523	+	NA	NA	NA	NA	NA	NA	G	G	G	G	T	T	G	T	K	T	G	T	T	K	K	K	K	T	T	G	K	T	K	T	T	G	T	T	T	T	T	T	T	T	T	T	T	K	T
snp_sb042060463939	A/T	4	5585974	+	NA	NA	NA	NA	NA	NA	A	A	A	A	A	A	A	A	W	A	A	A	A	T	A	T	T	A	A	A	T	T	W	W	A	A	A	A	A	A	A	A	A	A	A	T	A	W	A
snp_sb001000361548	G/A	4	5929299	+	NA	NA	NA	NA	NA	NA	R	R	G	G	G	G	G	G	R	G	G	A	G	R	R	R	R	A	G	G	A	A	R	R	G	G	R	G	G	G	G	G	G	A	R	A	A	R	A
snp_sb042060527393	G/C	4	6042229	+	NA	NA	NA	NA	NA	NA	S	S	G	C	C	G	G	G	C	G	C	G	G	S	S	S	G	G	G	C	G	G	S	S	G	C	G	G	G	G	G	G	G	C	G	G	C	S	C
snp_sb001000362091	C/T	4	6158866	+	NA	NA	NA	NA	NA	NA	C	C	C	C	C	C	C	C	C	C	C	C	C	Y	C	C	Y	C	C	C	Y	C	C	Y	C	C	Y	C	C	C	C	C	C	Y	Y	C	C	C	C
snp_sb042060518048	C/A	4	6372570	+	NA	NA	NA	NA	NA	NA	A	A	A	A	C	C	C	C	C	C	A	M	C	M	M	C	M	C	C	M	A	M	M	M	C	C	M	C	A	A	C	C	C	A	M	A	A	M	A
snp_sb042060521755	C/T	4	6774274	+	NA	NA	NA	NA	NA	NA	C	C	C	C	T	Y	C	T	T	T	T	C	C	C	Y	Y	C	C	C	Y	Y	C	Y	Y	C	T	C	C	C	C	C	C	C	C	C	T	C	C	C
snp_sb042060523191	G/C	4	7028919	+	NA	NA	NA	NA	NA	NA	G	G	G	G	C	G	G	G	S	G	C	S	C	G	S	S	S	G	G	S	G	G	S	S	G	C	G	G	G	G	G	G	G	G	G	G	G	S	G
snp_sb042060527558	C/T	4	7133838	+	NA	NA	NA	NA	NA	NA	C	C	C	C	C	C	C	C	Y	C	Y	C	C	C	Y	C	C	C	C	C	C	C	C	Y	C	C	C	C	C	C	C	C	C	C	C	C	C	C	C
snp_sb001000363604	C/T	4	7134621	+	NA	NA	NA	NA	NA	NA	C	C	C	C	C	C	C	C	Y	C	Y	C	C	C	Y	C	C	C	C	C	C	C	C	Y	C	C	C	C	C	C	C	C	C	C	C	C	C	C	C
snp_sb042060523227	C/T	4	7211725	+	NA	NA	NA	NA	NA	NA	C	C	C	C	C	C	C	C	C	C	C	C	C	C	C	C	C	C	Y	Y	C	C	C	C	Y	C	C	C	C	C	C	C	C	C	Y	C	C	C	C
snp_sb042060527447	G/A	4	7416807	+	NA	NA	NA	NA	NA	NA	A	A	A	A	G	G	A	G	G	G	G	R	G	R	G	G	G	G	G	G	G	G	R	G	G	G	G	G	G	G	G	G	G	G	G	G	G	R	G
snp_sb042060463770	A/G	4	7422388	+	NA	NA	NA	NA	NA	NA	A	A	A	G	A	A	G	A	A	A	A	A	A	A	A	A	A	A	A	A	A	A	R	A	A	A	A	A	A	A	A	A	A	A	A	A	A	R	A
snp_sb042060463775	C/A	4	7422642	+	NA	NA	NA	NA	NA	NA	A	A	A	C	M	C	C	C	A	C	M	C	C	M	M	M	M	C	C	M	C	C	C	C	C	M	C	C	C	C	C	C	C	C	C	C	C	M	C
snp_sb042060463777	C/T	4	7424990	+	NA	NA	NA	NA	NA	NA	C	C	C	T	C	C	T	C	C	C	C	C	C	C	C	C	C	C	C	Y	C	C	Y	C	C	C	C	C	C	C	C	C	C	C	C	C	C	Y	C
snp_sb042060472751	C/T	4	7671562	+	NA	NA	NA	NA	NA	NA	T	T	T	C	C	C	C	C	C	C	C	C	C	C	C	C	C	C	C	C	C	C	C	C	C	C	C	C	C	C	C	C	C	C	C	C	C	Y	C
snp_sb042060527014	A/G	4	7765270	+	NA	NA	NA	NA	NA	NA	A	A	A	G	G	A	G	A	R	A	G	R	A	A	R	R	R	A	R	G	A	A	R	A	R	R	A	A	A	A	A	A	A	A	G	A	A	A	A
snp_sb042060493961	A/G	4	7766168	+	NA	NA	NA	NA	NA	NA	A	A	A	G	A	A	G	A	A	A	A	A	A	A	A	A	A	A	A	A	A	A	A	A	A	A	A	A	A	A	A	A	A	A	A	A	A	A	A
snp_sb001000365243	A/G	4	7776067	+	NA	NA	NA	NA	NA	NA	G	G	G	G	A	A	G	A	R	A	A	A	A	R	A	R	A	A	A	A	A	A	R	R	A	A	A	A	A	A	A	A	A	R	A	A	A	R	A
snp_sb042060521087	T/G	4	7790103	+	NA	NA	NA	NA	NA	NA	T	T	T	T	T	K	T	G	K	G	T	K	T	T	T	T	T	T	K	K	T	T	T	K	K	T	T	T	T	T	K	T	T	K	K	T	T	T	T
snp_sb042060523184	G/C	4	7922309	+	NA	NA	NA	NA	NA	NA	C	C	C	G	G	G	G	G	S	G	G	G	G	S	G	S	G	G	G	G	G	G	S	G	G	G	G	G	G	G	G	G	G	G	G	G	G	S	G
snp_sb001000365901	T/A	4	7962004	+	NA	NA	NA	NA	NA	NA	T	T	T	A	T	A	T	A	T	A	T	A	T	T	T	W	T	T	W	T	A	A	W	T	W	T	W	A	A	T	A	A	A	A	T	T	A	W	A
snp_sb042060524497	T/C	4	7965934	+	NA	NA	NA	NA	NA	NA	C	C	C	T	C	T	C	T	Y	T	C	T	T	Y	C	Y	T	T	T	C	T	Y	Y	T	T	Y	T	T	T	T	T	T	T	T	T	T	T	Y	T
snp_sb042060524992	G/T	4	8013331	+	NA	NA	NA	NA	NA	NA	K	G	G	G	T	G	T	G	K	G	G	G	G	K	K	K	G	G	G	K	G	K	G	G	G	G	G	G	G	G	G	G	G	G	G	G	G	K	G
snp_sb042060515647	T/A	4	8151141	+	NA	NA	NA	NA	NA	NA	W	A	A	A	T	T	T	T	W	T	T	T	T	T	T	W	T	T	T	T	T	T	T	T	T	T	T	T	T	T	T	T	T	T	T	T	T	W	T
snp_sb042060518268	T/C	4	8269218	+	NA	NA	NA	NA	NA	NA	T	T	T	T	C	T	T	T	Y	T	T	T	T	Y	Y	Y	T	T	T	T	C	Y	Y	Y	T	Y	T	T	T	T	C	C	C	T	T	C	T	T	T
snp_sb042060521969	G/A	4	8301852	+	NA	NA	NA	NA	NA	NA	G	G	G	G	A	G	G	G	R	G	G	G	G	G	G	R	G	G	G	R	G	G	G	R	G	A	G	G	G	G	G	G	G	G	G	A	G	G	G
snp_sb042060466163	C/A	4	8302033	+	NA	NA	NA	NA	NA	NA	C	C	C	C	A	C	C	C	M	C	C	C	C	C	C	M	C	C	C	M	C	C	C	M	C	M	C	C	C	C	C	C	C	C	C	A	C	C	C
snp_sb042060526993	A/T	4	8615981	+	NA	NA	NA	NA	NA	NA	W	T	T	A	T	A	A	A	W	A	T	A	A	W	W	W	A	A	A	T	A	A	W	W	A	T	W	A	A	A	A	A	A	A	T	A	A	W	A
snp_sb042060526367	G/A	4	8673655	+	NA	NA	NA	NA	NA	NA	A	A	A	G	G	G	G	G	G	G	G	G	G	R	G	G	G	G	G	R	G	G	G	G	G	G	G	G	G	G	G	G	G	G	G	G	G	G	G
snp_sb042060525659	A/G	4	8724606	+	NA	NA	NA	NA	NA	NA	A	A	A	A	A	A	G	A	R	A	A	A	A	A	A	A	A	A	A	R	A	A	R	A	A	A	A	A	A	A	A	A	A	A	A	A	A	R	A
snp_sb042060504251	C/G	4	8727202	+	NA	NA	NA	NA	NA	NA	C	C	C	C	C	C	G	C	S	C	C	C	C	C	C	C	C	C	C	C	C	C	S	C	C	C	C	C	C	C	C	C	C	C	C	C	C	S	C
snp_sb042060525257	C/G	4	8776939	+	NA	NA	NA	NA	NA	NA	C	C	C	C	C	C	G	C	C	C	C	G	G	S	S	S	G	G	C	S	G	C	C	S	C	C	C	C	C	C	C	C	C	C	C	G	C	C	C
snp_sb042060523873	A/C	4	8819987	+	NA	NA	NA	NA	NA	NA	M	M	C	C	A	A	A	A	A	A	A	A	C	M	M	A	A	A	A	A	A	A	M	M	A	M	A	A	A	A	C	C	A	M	C	M	C	A	A
snp_sb042060472737	T/C	4	8820309	+	NA	NA	NA	NA	NA	NA	Y	Y	T	T	C	T	C	C	C	T	C	Y	T	Y	Y	Y	Y	T	T	C	T	T	Y	Y	T	C	T	T	T	T	T	T	T	T	T	Y	T	Y	T
snp_sb042060513319	A/T	4	8827254	+	NA	NA	NA	NA	NA	NA	W	W	T	A	T	A	A	A	W	A	T	A	A	W	W	W	A	A	A	W	A	A	W	A	A	W	A	A	A	A	A	A	A	A	A	A	A	A	A
snp_sb042060526464	T/G	4	8890484	+	NA	NA	NA	NA	NA	NA	K	K	T	T	T	T	G	T	T	T	T	T	T	K	T	T	T	T	T	T	T	T	K	T	T	T	T	T	T	T	T	T	T	T	T	T	T	K	T
snp_sb001000370493	A/G	4	9913904	+	NA	NA	NA	NA	NA	NA	R	R	A	G	A	A	A	A	A	A	A	A	A	R	A	A	A	A	A	A	A	A	R	A	A	A	A	A	A	A	A	A	A	A	A	A	A	A	A
snp_sb001000371147	C/A	4	10278156	+	NA	NA	NA	NA	NA	NA	C	C	C	A	C	C	C	C	C	C	C	M	C	M	C	C	M	C	C	C	M	C	M	C	C	C	C	C	C	C	C	C	C	C	C	C	C	C	C
snp_sb001000371201	A/G	4	10303246	+	NA	NA	NA	NA	NA	NA	G	G	G	A	A	A	G	A	R	A	A	A	A	R	A	R	A	A	A	R	A	A	R	A	A	A	A	A	A	A	A	A	A	A	A	A	A	R	A
snp_sb042060523656	G/C	4	10417765	+	NA	NA	NA	NA	NA	NA	G	G	G	C	C	G	C	G	S	G	C	G	G	G	G	S	G	G	S	S	G	G	S	G	S	S	C	C	G	C	G	G	C	G	C	G	G	S	G
snp_sb042060523764	A/G	4	10544745	+	NA	NA	NA	NA	NA	NA	A	A	A	A	A	A	A	A	A	A	A	A	A	A	A	A	A	A	R	A	A	A	A	A	R	A	A	A	A	A	A	A	A	A	A	A	A	A	A
snp_sb001000371877	A/T	4	10611384	+	NA	NA	NA	NA	NA	NA	W	A	A	T	A	A	A	A	A	A	A	A	A	W	A	A	A	A	W	A	A	A	A	A	T	A	A	A	A	A	A	A	A	A	A	A	A	A	A
snp_sb042060467095	G/C	4	10952435	+	NA	NA	NA	NA	NA	NA	G	G	G	G	G	G	G	G	S	G	C	G	G	G	C	S	G	G	G	C	G	G	S	G	G	G	G	G	G	G	G	G	G	G	G	G	G	S	G
snp_sb042060526791	T/C	4	11173731	+	NA	NA	NA	NA	NA	NA	Y	Y	T	C	T	T	T	T	Y	T	T	T	T	Y	T	Y	T	T	T	T	T	T	T	T	T	T	T	T	T	T	T	T	T	T	T	T	T	T	T
snp_sb042060525654	T/C	4	11238954	+	NA	NA	NA	NA	NA	NA	Y	Y	Y	T	T	T	C	T	T	T	T	T	T	T	T	T	T	T	Y	C	T	T	Y	T	Y	T	T	T	T	T	T	T	T	T	T	T	T	Y	T
snp_sb042060522216	G/A	4	11530385	+	NA	NA	NA	NA	NA	NA	R	R	R	A	G	G	A	G	R	G	G	G	G	R	G	G	G	G	G	G	G	G	G	R	G	G	G	G	G	G	G	G	G	G	G	G	G	G	G
snp_sb042060520520	C/T	4	11552743	+	NA	NA	NA	NA	NA	NA	Y	Y	Y	T	C	C	T	C	Y	C	C	C	C	Y	C	Y	C	C	Y	T	C	C	C	Y	Y	C	C	C	C	C	C	C	C	C	C	C	C	Y	C
snp_sb042060523570	C/G	4	11593485	+	NA	NA	NA	NA	NA	NA	S	S	S	G	C	C	G	C	S	C	C	S	C	G	S	S	S	C	C	C	C	C	S	S	C	S	C	C	C	C	C	C	C	S	C	G	C	S	C
snp_sb042060521073	C/T	4	13311082	+	NA	NA	NA	NA	NA	NA	T	T	T	T	T	C	T	C	T	C	T	C	C	Y	Y	Y	Y	C	Y	T	C	C	Y	C	Y	Y	C	C	C	C	C	C	C	C	C	C	C	Y	C
snp_sb001000379982	C/A	4	13782526	+	NA	NA	NA	NA	NA	NA	M	M	M	C	C	C	C	C	C	C	C	C	C	M	C	C	C	C	C	M	C	C	M	C	C	C	C	C	C	C	C	C	C	C	C	C	C	M	C
snp_sb042060479510	A/T	4	13838999	+	NA	NA	NA	NA	NA	NA	T	T	T	T	T	A	T	A	T	A	T	A	A	W	W	W	W	A	A	T	A	A	W	A	A	T	A	A	A	A	A	A	A	A	A	A	A	W	A
snp_sb042060479618	A/G	4	13905444	+	NA	NA	NA	NA	NA	NA	G	G	G	G	A	A	G	A	R	A	A	A	A	R	A	R	A	A	A	R	A	A	R	A	A	A	A	A	A	A	A	A	A	A	A	A	A	R	A
snp_sb042060526856	T/C	4	13907219	+	NA	NA	NA	NA	NA	NA	C	C	C	C	T	T	C	T	Y	T	T	T	T	Y	T	Y	T	T	T	Y	T	T	Y	T	T	T	T	T	T	T	T	T	T	T	T	T	T	Y	T
snp_sb042060479622	A/G	4	13910701	+	NA	NA	NA	NA	NA	NA	G	G	G	G	A	A	G	A	R	A	A	A	A	R	A	R	A	A	A	G	A	A	R	A	A	A	A	A	A	A	A	A	A	A	A	A	A	R	A
snp_sb042060479628	T/C	4	13913891	+	NA	NA	NA	NA	NA	NA	C	C	C	C	T	T	C	T	Y	T	T	T	T	Y	T	Y	T	T	T	Y	T	T	Y	T	T	T	T	T	T	T	T	T	T	T	T	T	T	Y	T
snp_sb042060479631	G/C	4	13914730	+	NA	NA	NA	NA	NA	NA	C	C	C	C	G	G	C	G	S	G	G	G	G	S	G	S	G	G	G	S	G	G	S	G	G	G	G	G	G	G	G	G	G	G	G	G	G	S	G
snp_sb042060479633	A/G	4	13918129	+	NA	NA	NA	NA	NA	NA	G	G	G	G	G	A	G	A	G	A	G	A	A	R	R	R	A	A	A	G	A	A	R	A	A	R	A	A	A	A	A	A	A	A	A	A	A	R	A
snp_sb001000382596	C/G	4	15058309	+	NA	NA	NA	NA	NA	NA	G	G	G	G	C	C	C	C	C	C	C	C	C	S	C	C	C	C	C	C	C	C	C	C	C	C	C	C	C	C	C	C	C	C	C	C	C	C	C
snp_sb001000394016	G/A	4	19719886	+	NA	NA	NA	NA	NA	NA	A	A	A	A	G	G	A	N	R	G	G	G	G	R	G	R	G	G	G	G	G	G	G	G	G	G	G	G	G	G	G	G	G	G	G	G	G	R	G
snp_sb001000435348	A/T	4	40069234	+	NA	NA	NA	NA	NA	NA	T	T	T	T	A	A	T	A	W	A	A	A	A	W	A	W	A	A	A	A	A	A	A	A	A	A	A	A	A	A	A	A	A	A	A	A	A	W	A
snp_sb042060518501	G/T	4	42145991	+	NA	NA	NA	NA	NA	NA	T	T	T	T	G	G	G	G	K	G	G	G	G	K	G	G	G	G	G	G	G	G	G	G	G	G	G	G	G	G	G	G	G	G	G	G	G	K	G
snp_sb042060522685	C/T	4	42500860	+	NA	NA	NA	NA	NA	NA	T	T	T	T	T	C	T	C	T	C	T	C	C	Y	Y	Y	Y	T	C	T	C	C	Y	C	C	T	C	C	C	C	C	C	C	C	C	C	C	Y	C
snp_sb042060522815	T/A	4	46356225	+	NA	NA	NA	NA	NA	NA	A	W	W	T	T	T	T	T	W	T	T	T	T	W	T	T	T	T	T	T	T	T	T	T	T	T	T	T	T	T	T	T	T	T	T	T	T	W	T
snp_sb001000453716	T/C	4	46965033	+	NA	NA	NA	NA	NA	NA	C	C	C	C	T	T	T	T	Y	T	T	T	T	Y	Y	Y	T	C	T	Y	T	T	Y	T	T	T	T	T	T	T	T	C	T	T	C	T	T	Y	T
snp_sb001000454785	T/C	4	47422903	+	NA	NA	NA	NA	NA	NA	T	T	T	T	T	C	T	T	T	C	T	Y	T	Y	T	T	Y	T	C	T	Y	C	Y	Y	C	T	T	T	C	C	C	T	C	Y	T	C	T	T	T
snp_sb042060528649	A/G	4	47826661	+	NA	NA	NA	NA	NA	NA	R	G	G	G	A	A	A	A	A	A	A	A	A	A	A	A	A	A	A	A	A	A	A	A	A	A	A	A	A	A	A	A	A	A	A	A	A	A	A
snp_sb042060518027	G/A	4	48069237	+	NA	NA	NA	NA	NA	NA	A	A	A	A	G	G	A	G	R	G	G	R	A	R	G	R	R	G	G	G	A	G	R	R	G	G	A	A	G	G	G	G	G	R	G	G	A	A	A
snp_sb042060528027	G/A	4	49117016	+	NA	NA	NA	NA	NA	NA	G	G	G	G	A	G	G	G	G	A	G	A	A	R	R	R	R	A	G	R	A	G	R	R	G	A	G	G	G	G	G	A	G	R	A	A	A	R	A
snp_sb042060527837	C/G	4	49234735	+	NA	NA	NA	NA	NA	NA	G	G	G	G	C	C	G	C	G	C	G	C	C	S	S	S	C	C	C	S	C	G	S	S	C	C	C	C	C	C	C	C	C	C	C	C	C	S	C
snp_sb042060499545	A/G	4	49235680	+	NA	NA	NA	NA	NA	NA	G	G	G	G	A	A	G	A	R	A	A	A	A	R	A	R	A	A	A	A	A	A	R	A	A	A	A	A	A	A	A	A	A	A	A	A	A	R	A
snp_sb042060527001	A/C	4	49335014	+	NA	NA	NA	NA	NA	NA	A	A	A	A	A	A	A	A	M	A	C	C	C	M	M	A	M	C	A	A	C	A	M	M	A	A	A	A	A	A	A	A	A	M	A	C	C	M	C
snp_sb042060525579	A/T	4	50323796	+	NA	NA	NA	NA	NA	NA	A	A	A	A	T	W	A	A	T	A	A	A	A	A	W	W	A	A	A	T	A	A	A	A	W	T	T	T	T	A	T	T	T	W	T	W	A	W	A
snp_sb042060528037	C/T	4	50667029	+	NA	NA	NA	NA	NA	NA	T	T	T	T	C	C	Y	C	C	C	C	C	C	C	C	C	C	C	C	C	C	C	C	C	C	C	C	C	C	C	C	C	C	C	C	C	C	C	C
snp_sb042060515463	G/A	4	50769444	+	NA	NA	NA	NA	NA	NA	A	A	A	A	G	G	A	G	R	G	G	G	G	R	G	R	G	G	G	R	G	G	R	G	G	G	G	G	G	G	G	G	G	G	G	G	G	R	G
snp_sb001000462203	T/C	4	50906055	+	NA	NA	NA	NA	NA	NA	Y	Y	T	T	T	T	C	T	C	T	C	T	T	T	Y	Y	Y	T	T	Y	T	T	Y	T	T	Y	T	T	T	T	T	T	T	T	T	T	T	T	T
snp_sb042060518028	C/G	4	51111279	+	NA	NA	NA	NA	NA	NA	C	C	C	C	C	C	C	C	G	C	C	C	C	C	S	S	C	C	C	G	C	C	S	C	C	C	C	C	C	C	C	C	C	C	C	C	C	C	C
snp_sb001000462486	A/G	4	51121843	+	NA	NA	NA	NA	NA	NA	R	A	A	A	A	A	A	A	A	A	A	R	A	A	A	A	R	A	A	A	A	A	R	A	A	A	A	A	A	A	A	A	A	A	A	A	A	A	A
snp_sb042060520006	G/A	4	51263735	+	NA	NA	NA	NA	NA	NA	R	R	A	A	G	G	G	G	G	G	G	G	G	G	G	G	G	G	G	G	G	G	R	G	G	G	G	G	G	G	G	G	G	G	G	G	G	G	G
snp_sb042060523092	C/A	4	51302305	+	NA	NA	NA	NA	NA	NA	M	C	C	A	C	C	A	C	C	C	C	C	C	C	C	C	C	C	C	C	C	C	M	C	C	C	C	C	C	C	C	C	C	C	C	C	C	M	C
snp_sb001000462725	C/T	4	51311544	+	NA	NA	NA	NA	NA	NA	Y	Y	C	T	T	C	T	C	Y	C	T	C	C	C	C	Y	C	C	C	T	C	C	Y	C	C	T	C	C	C	C	C	C	C	C	C	C	C	Y	C
snp_sb042060522240	G/A	4	51688994	+	NA	NA	NA	NA	NA	NA	R	A	A	A	A	G	A	G	R	G	A	G	G	R	G	R	G	G	G	A	G	G	G	G	G	R	G	G	G	G	G	G	G	G	G	G	G	G	G
snp_sb001000463966	G/A	4	51713916	+	NA	NA	NA	NA	NA	NA	R	A	A	A	G	G	G	G	G	G	G	A	A	A	A	R	A	A	G	R	A	G	R	A	G	R	G	G	G	G	G	G	G	G	G	G	G	R	G
snp_sb042060526356	T/C	4	51833231	+	NA	NA	NA	NA	NA	NA	C	C	C	C	T	T	C	T	T	T	T	T	T	Y	T	T	T	T	T	T	T	T	T	T	T	T	T	T	T	T	T	T	T	T	T	T	T	Y	T
snp_sb042060479411	C/T	4	51981645	+	NA	NA	NA	NA	NA	NA	C	C	C	C	C	C	C	C	T	C	T	C	C	C	Y	Y	C	C	C	Y	C	C	C	C	C	Y	C	C	C	C	C	C	C	C	Y	C	C	C	C
snp_sb001000465226	T/C	4	52145636	+	NA	NA	NA	NA	NA	NA	T	T	T	T	T	Y	T	T	T	T	T	C	C	Y	Y	Y	C	C	Y	T	C	C	Y	Y	T	Y	Y	T	T	T	T	T	C	T	Y	C	T	Y	T
snp_sb001000465485	C/T	4	52240666	+	NA	NA	NA	NA	NA	NA	C	C	C	C	T	C	C	C	C	C	Y	C	C	C	Y	Y	C	C	C	Y	C	C	C	Y	C	Y	C	C	C	C	C	C	C	C	C	C	C	C	C
snp_sb042060525591	T/C	4	52459901	+	NA	NA	NA	NA	NA	NA	Y	C	T	T	C	T	T	T	C	T	C	C	C	C	C	C	C	C	T	C	C	C	C	C	T	C	Y	T	T	T	T	T	T	Y	Y	C	T	Y	T
snp_sb042060516636	A/C	4	52473744	+	NA	NA	NA	NA	NA	NA	M	C	A	A	C	A	A	A	C	A	C	C	C	M	C	C	C	C	A	C	C	C	M	C	A	C	M	A	A	A	A	A	A	A	M	C	A	M	A
snp_sb042060526947	T/G	4	52572953	+	NA	NA	NA	NA	NA	NA	K	T	G	G	G	T	G	T	G	T	G	T	T	K	K	K	T	T	T	G	T	T	K	T	T	K	T	T	T	T	T	T	T	T	T	T	T	K	T
snp_sb042060518025	C/T	4	52593887	+	NA	NA	NA	NA	NA	NA	T	T	T	T	Y	C	T	C	Y	C	T	C	C	Y	Y	Y	C	C	C	T	C	C	Y	C	C	Y	C	C	C	C	C	C	C	C	C	C	C	Y	C
snp_sb042060526819	A/G	4	52708397	+	NA	NA	NA	NA	NA	NA	A	A	A	A	R	A	A	A	G	A	G	R	A	R	R	R	R	A	A	A	R	A	R	R	R	A	R	A	A	A	A	A	A	A	R	A	A	A	A
snp_sb042060511511	G/T	4	52710352	+	NA	NA	NA	NA	NA	NA	G	G	G	G	K	G	G	G	K	G	T	G	G	G	K	G	G	G	G	G	G	G	G	G	G	G	G	G	G	G	G	G	G	G	G	G	G	G	G
snp_sb042060521603	G/C	4	52870130	+	NA	NA	NA	NA	NA	NA	G	G	G	G	S	G	G	G	G	G	G	G	G	G	G	S	G	G	G	G	G	S	S	S	G	C	G	G	G	G	G	G	C	G	G	C	G	G	G
snp_sb001000467136	T/A	4	52937137	+	NA	NA	NA	NA	NA	NA	T	T	T	T	A	W	T	T	W	T	A	W	A	W	W	W	W	A	T	A	W	T	W	W	T	A	T	T	T	T	T	T	A	T	T	T	T	T	T
snp_sb042060518155	A/G	4	52947333	+	NA	NA	NA	NA	NA	NA	A	A	A	A	A	R	A	A	A	A	A	A	A	A	A	A	A	A	R	A	A	A	A	R	A	A	A	A	A	A	A	A	A	R	A	A	A	A	A
snp_sb001000467166	G/A	4	52955257	+	NA	NA	NA	NA	NA	NA	G	G	G	G	G	G	G	G	G	G	G	G	G	G	G	G	G	G	G	G	G	G	G	G	G	G	G	G	G	G	G	G	G	G	G	G	G	G	G
snp_sb042060528008	G/A	4	53075595	+	NA	NA	NA	NA	NA	NA	G	G	G	G	G	R	G	A	G	G	G	G	G	R	G	R	G	G	G	G	G	R	R	G	G	G	G	G	G	G	G	G	G	G	G	G	G	R	G
snp_sb001000467856	C/T	4	53279046	+	NA	NA	NA	NA	NA	NA	C	C	C	C	C	C	C	C	T	C	C	C	C	C	Y	Y	Y	C	C	C	C	Y	Y	C	C	C	Y	C	C	C	C	C	C	C	Y	T	C	Y	C
snp_sb042060527229	C/A	4	53539068	+	NA	NA	NA	NA	NA	NA	C	C	C	C	M	C	C	A	M	C	C	C	C	C	C	M	C	C	C	C	C	C	C	C	C	C	C	C	C	C	C	C	C	C	C	C	C	C	C
snp_sb042060521090	C/T	4	53607958	+	NA	NA	NA	NA	NA	NA	T	T	T	T	C	C	T	C	C	C	C	C	C	Y	Y	C	C	C	C	C	C	C	Y	Y	C	C	Y	C	C	C	C	C	C	C	Y	C	C	Y	C
snp_sb001000468488	A/T	4	53608741	+	NA	NA	NA	NA	NA	NA	A	A	A	A	A	A	A	T	A	A	A	A	A	A	A	W	A	A	A	A	A	A	A	A	A	A	A	A	A	A	A	A	A	A	A	A	A	A	A
snp_sb042060526830	G/A	4	53674140	+	NA	NA	NA	NA	NA	NA	G	G	G	G	G	G	G	G	G	G	G	G	G	G	G	G	G	G	G	G	G	G	G	G	G	G	G	G	G	G	G	G	G	G	G	G	G	G	G
snp_sb042060519903	A/C	4	53916217	+	NA	NA	NA	NA	NA	NA	A	A	A	A	C	A	A	A	C	A	C	A	A	A	A	M	A	A	A	M	A	A	A	A	A	M	A	A	A	A	A	A	A	A	A	A	A	A	A
snp_sb042060524523	C/G	4	54044421	+	NA	NA	NA	NA	NA	NA	C	C	C	G	G	C	C	C	G	C	G	G	G	G	G	S	G	G	C	G	G	G	S	G	C	G	S	C	C	C	C	C	C	S	S	G	C	C	C
snp_sb042060523470	C/G	4	54084053	+	NA	NA	NA	NA	NA	NA	S	G	G	G	C	C	G	C	S	C	C	C	C	S	C	S	C	C	C	C	C	C	S	C	C	C	C	C	C	C	C	C	C	C	C	C	C	S	C
snp_sb001000469722	T/C	4	54108806	+	NA	NA	NA	NA	NA	NA	T	T	T	T	T	T	T	T	T	T	T	Y	C	Y	C	Y	Y	C	T	T	Y	C	Y	Y	T	Y	Y	T	T	T	T	T	T	T	T	C	T	T	T
snp_sb042060516565	A/G	4	54109684	+	NA	NA	NA	NA	NA	NA	G	R	G	G	A	A	G	A	R	A	A	R	G	G	G	R	R	G	A	A	R	G	G	G	A	R	R	A	A	A	A	A	A	R	R	G	A	R	A
snp_sb042060524643	C/G	4	54165068	+	NA	NA	NA	NA	NA	NA	C	C	C	C	G	C	C	C	S	C	C	G	G	S	G	S	S	G	C	C	S	G	S	G	C	S	S	C	C	C	C	C	C	S	S	G	C	C	C
snp_sb042060527554	T/A	4	54443892	+	NA	NA	NA	NA	NA	NA	T	T	T	A	T	T	A	T	T	T	T	T	T	W	W	W	T	T	T	T	T	T	T	T	T	T	T	T	T	T	T	T	T	T	T	T	T	W	T
snp_sb042060528648	C/T	4	55068298	+	NA	NA	NA	NA	NA	NA	T	T	T	C	C	C	C	C	T	C	C	C	C	C	C	Y	C	C	C	Y	C	C	C	C	C	C	C	C	C	C	C	C	C	C	C	C	C	Y	C
snp_sb042060518262	C/A	4	55506292	+	NA	NA	NA	NA	NA	NA	A	A	A	A	A	M	A	A	M	A	A	M	C	M	M	M	C	M	C	A	M	A	M	C	C	A	M	C	C	C	C	C	C	C	C	A	C	M	C
snp_sb042060469587	T/A	4	55578094	+	NA	NA	NA	NA	NA	NA	W	A	A	T	A	T	T	T	A	T	A	T	T	W	W	W	W	W	T	W	W	T	W	W	T	W	T	T	T	T	T	A	T	T	T	T	T	W	T
snp_sb042060479423	A/G	4	55580110	+	NA	NA	NA	NA	NA	NA	R	G	G	A	G	A	A	A	G	A	G	A	A	R	R	R	R	R	A	R	R	A	R	R	A	R	A	A	A	A	A	G	A	R	A	R	A	R	A
snp_sb042060476519	G/C	4	55589915	+	NA	NA	NA	NA	NA	NA	G	G	G	G	G	S	G	C	G	G	G	G	S	S	G	S	G	G	S	G	G	G	S	G	C	G	G	G	C	G	C	G	C	C	G	G	C	S	C
snp_sb042060512055	G/A	4	55829925	+	NA	NA	NA	NA	NA	NA	R	R	G	A	A	R	R	G	A	G	A	R	G	R	R	R	G	G	G	R	R	R	R	A	G	A	G	G	A	G	G	G	A	R	G	G	G	R	G
snp_sb042060518034	G/C	4	55858256	+	NA	NA	NA	NA	NA	NA	S	S	G	G	C	S	G	G	C	G	C	G	G	G	S	S	G	G	G	C	G	G	S	S	G	C	G	G	C	G	G	G	C	G	G	G	G	G	G
snp_sb042060512854	G/A	4	55863631	+	NA	NA	NA	NA	NA	NA	R	R	G	G	A	R	G	G	A	G	A	G	G	G	R	R	G	G	G	A	G	G	R	R	G	A	G	G	A	G	G	G	A	G	G	G	G	G	G
snp_sb042060518152	T/C	4	55874920	+	NA	NA	NA	NA	NA	NA	T	T	T	T	T	Y	T	T	Y	T	T	T	T	T	T	Y	T	T	T	Y	T	T	Y	Y	T	T	T	T	C	T	T	T	C	T	T	T	T	T	T
snp_sb001000473539	A/G	4	55879308	+	NA	NA	NA	NA	NA	NA	R	R	A	A	A	R	A	A	R	A	A	A	A	A	A	R	A	A	A	R	A	A	R	R	A	A	A	A	G	A	A	A	G	A	A	A	A	A	A
snp_sb042060526816	A/C	4	55937172	+	NA	NA	NA	NA	NA	NA	A	A	A	A	A	M	A	C	A	A	A	A	A	A	A	A	A	A	C	A	A	A	M	M	C	A	A	A	C	A	C	A	C	M	A	A	C	M	C
snp_sb042060517677	A/G	4	55999475	+	NA	NA	NA	NA	NA	NA	R	A	A	G	A	A	R	A	A	A	A	A	A	R	A	R	A	A	A	A	A	A	R	A	A	A	A	A	A	A	A	A	A	A	A	A	A	R	A
snp_sb042060469597	A/G	4	56000387	+	NA	NA	NA	NA	NA	NA	R	A	A	G	A	A	R	A	A	A	A	A	A	R	A	R	A	A	A	A	A	A	R	A	A	A	A	A	A	A	A	A	A	A	A	A	A	R	A
snp_sb042060508154	C/T	4	56086871	+	NA	NA	NA	NA	NA	NA	Y	C	C	T	T	C	Y	C	Y	C	T	C	C	Y	Y	Y	C	Y	C	Y	C	Y	Y	Y	C	T	C	C	C	C	C	C	C	C	C	T	C	Y	C
snp_sb042060527219	C/T	4	56229088	+	NA	NA	NA	NA	NA	NA	T	Y	C	C	C	C	Y	C	C	C	C	Y	C	Y	Y	Y	C	T	C	C	Y	Y	Y	Y	C	C	Y	C	C	C	C	T	C	C	C	Y	C	Y	C
snp_sb001000474335	G/T	4	56315233	+	NA	NA	NA	NA	NA	NA	T	T	T	G	G	G	T	G	G	G	G	G	K	G	G	K	K	K	G	K	G	G	G	K	G	G	G	G	G	T	G	G	G	G	G	G	G	K	G
snp_sb042060493435	T/C	4	56427040	+	NA	NA	NA	NA	NA	NA	C	C	C	T	T	Y	C	T	Y	C	T	C	C	Y	C	Y	C	C	T	C	C	C	Y	C	T	Y	T	T	T	T	T	T	T	Y	Y	C	T	Y	T
snp_sb042060462219	A/G	4	56444500	+	NA	NA	NA	NA	NA	NA	A	A	A	N	G	A	A	A	G	A	G	A	A	R	R	R	A	R	A	A	A	A	R	A	A	G	A	A	N	A	A	A	N	A	A	A	A	A	A
snp_sb042060526866	C/T	4	56514591	+	NA	NA	NA	NA	NA	NA	T	T	T	C	C	C	T	C	C	T	C	T	T	Y	Y	Y	Y	Y	C	C	T	T	Y	Y	C	Y	C	C	C	C	C	C	C	Y	C	T	C	Y	C
snp_sb042060518036	G/T	4	56525121	+	NA	NA	NA	NA	NA	NA	T	T	T	G	G	G	T	G	G	T	G	T	T	K	K	K	K	K	G	G	T	T	K	K	G	K	G	G	G	G	G	G	G	G	G	T	G	K	G
snp_sb042060467371	G/A	4	56533946	+	NA	NA	NA	NA	NA	NA	A	A	A	G	G	G	A	G	G	A	G	A	A	R	R	R	R	R	G	G	A	A	R	R	G	R	G	G	G	G	G	G	G	R	G	A	G	R	G
snp_sb042060527007	A/G	4	56831258	+	NA	NA	NA	NA	NA	NA	A	A	A	A	G	R	G	A	R	A	R	A	A	A	A	R	A	A	A	A	A	A	A	A	R	R	A	A	G	A	A	G	G	A	A	A	A	A	A
snp_sb042060466244	G/C	4	56831640	+	NA	NA	NA	NA	NA	NA	G	G	G	N	G	S	C	G	G	G	G	G	G	G	G	G	G	G	G	G	G	G	G	G	S	G	G	G	C	G	G	C	C	G	G	G	G	S	G
snp_sb042060523235	C/T	4	56871103	+	NA	NA	NA	NA	NA	NA	C	C	C	C	T	C	T	C	T	C	T	C	C	C	Y	Y	C	C	C	Y	C	C	Y	C	C	Y	C	C	C	C	C	C	C	C	C	C	C	Y	C
snp_sb042060468624	G/T	4	57036150	+	NA	NA	NA	NA	NA	NA	G	G	G	G	T	G	T	G	K	G	T	G	G	K	K	K	G	G	G	K	G	G	K	G	G	K	G	G	G	G	G	G	G	G	G	G	G	K	G
snp_sb042060527312	G/A	4	57131674	+	NA	NA	NA	NA	NA	NA	R	G	A	A	G	G	A	G	G	G	G	G	G	R	G	G	G	G	G	G	G	G	G	G	G	G	G	G	G	G	G	G	G	G	G	G	G	R	G
snp_sb042060518238	T/C	4	57143926	+	NA	NA	NA	NA	NA	NA	Y	C	T	T	C	T	T	T	Y	T	T	T	T	T	Y	Y	Y	C	T	T	T	C	Y	T	Y	C	T	T	T	T	T	C	T	T	T	Y	T	T	T
snp_sb042060528035	C/T	4	57293991	+	NA	NA	NA	NA	NA	NA	T	T	T	C	C	Y	C	T	C	T	C	Y	Y	C	Y	Y	Y	Y	C	C	Y	C	Y	Y	C	C	C	C	C	C	C	C	C	C	C	C	C	Y	C
snp_sb042060517998	G/C	4	57455829	+	NA	NA	NA	NA	NA	NA	C	C	C	C	C	G	G	G	S	G	S	G	G	S	S	S	S	G	G	S	S	G	S	G	G	C	G	G	G	G	G	G	G	G	G	G	G	S	G
snp_sb042060526832	T/C	4	57543695	+	NA	NA	NA	NA	NA	NA	C	C	C	T	T	T	C	T	Y	T	T	T	T	Y	T	Y	Y	T	T	T	T	T	Y	T	T	T	T	T	T	T	T	T	T	T	T	T	T	Y	T
snp_sb042060502619	G/C	4	57544672	+	NA	NA	NA	NA	NA	NA	C	C	C	G	G	G	C	G	S	G	G	G	G	G	G	S	G	G	G	S	G	G	S	G	G	G	G	G	G	G	G	G	G	G	G	G	G	S	G
snp_sb042060518024	C/T	4	57554554	+	NA	NA	NA	NA	NA	NA	Y	Y	T	C	C	C	T	C	Y	C	C	Y	C	C	C	Y	Y	C	C	Y	C	C	Y	C	C	C	C	C	C	C	C	C	C	C	C	C	C	Y	C
snp_sb042060504579	C/T	4	57759033	+	NA	NA	NA	NA	NA	NA	Y	Y	C	T	C	C	T	C	C	C	C	C	C	Y	C	C	C	C	C	Y	C	C	Y	C	C	C	C	C	C	C	C	C	C	C	C	C	C	Y	C
snp_sb042060524658	C/T	4	57808025	+	NA	NA	NA	NA	NA	NA	Y	Y	C	T	T	C	T	C	Y	C	T	C	Y	Y	Y	Y	Y	C	C	T	Y	C	Y	Y	C	T	C	C	C	C	C	C	C	C	C	C	C	C	C
snp_sb042060527599	T/G	4	57913474	+	NA	NA	NA	NA	NA	NA	G	G	G	G	T	T	T	T	T	T	T	T	T	K	T	K	T	T	T	K	K	T	K	K	T	T	T	T	T	T	T	T	T	T	T	T	T	K	T
snp_sb042060521102	A/G	4	57980411	+	NA	NA	NA	NA	NA	NA	R	R	A	G	R	A	G	A	G	A	G	R	A	R	R	R	G	R	A	G	G	A	A	A	A	A	A	A	A	A	A	A	A	A	A	A	A	R	A
snp_sb042060475058	C/T	4	57980808	+	NA	NA	NA	NA	NA	NA	Y	Y	C	T	Y	C	T	C	T	C	Y	Y	C	Y	Y	Y	T	Y	C	T	T	C	C	C	C	C	C	C	C	C	C	C	C	C	C	C	C	Y	C
snp_sb042060524860	T/C	4	58034623	+	NA	NA	NA	NA	NA	NA	Y	Y	T	C	T	T	C	T	Y	T	Y	T	T	Y	Y	Y	T	T	T	Y	Y	T	T	Y	T	T	T	T	T	T	T	T	T	T	T	T	T	T	T
snp_sb042060522877	G/A	4	58231984	+	NA	NA	NA	NA	NA	NA	G	G	G	G	G	G	G	G	G	G	G	G	A	G	G	R	G	G	G	R	R	G	R	G	G	G	G	G	G	G	G	G	G	G	G	G	G	G	G
snp_sb042060513018	C/T	4	58275618	+	NA	NA	NA	NA	NA	NA	T	T	T	T	C	C	T	C	Y	C	C	C	C	Y	C	Y	C	C	C	C	C	C	Y	C	C	C	C	C	C	C	C	C	C	C	C	C	C	Y	C
snp_sb042060517773	C/T	4	58335056	+	NA	NA	NA	NA	NA	NA	Y	Y	C	T	C	C	T	C	Y	C	C	C	C	Y	C	C	C	C	C	Y	C	C	Y	C	C	C	C	C	C	C	C	C	C	C	C	C	C	Y	C
snp_sb042060470552	C/T	4	58371862	+	NA	NA	NA	NA	NA	NA	Y	Y	C	T	C	C	T	C	Y	C	C	C	C	Y	C	Y	C	C	C	Y	C	C	Y	C	C	C	C	C	C	C	C	C	C	C	C	C	C	Y	C
snp_sb042060521313	C/T	4	58890175	+	NA	NA	NA	NA	NA	NA	T	T	T	T	C	C	T	C	Y	C	C	Y	T	Y	C	Y	Y	T	C	C	T	C	Y	C	C	C	C	C	C	C	C	C	C	C	C	C	C	Y	C
snp_sb042060526469	C/T	4	59126884	+	NA	NA	NA	NA	NA	NA	T	T	T	T	T	C	T	C	T	C	T	C	C	Y	Y	Y	Y	C	C	T	C	C	Y	C	C	T	C	C	C	C	C	C	C	C	C	C	C	Y	C
snp_sb042060463947	G/T	4	59148718	+	NA	NA	NA	NA	NA	NA	G	G	G	G	G	K	G	T	G	G	G	G	G	G	G	K	K	G	T	K	G	K	K	G	T	G	T	T	T	T	T	T	T	K	T	T	T	K	T
snp_sb042060524112	A/T	4	60040745	+	NA	NA	NA	NA	NA	NA	W	A	A	A	A	A	A	A	N	A	W	A	A	A	A	W	A	A	A	A	A	W	W	A	A	W	W	T	A	T	T	A	A	W	T	A	T	W	T
snp_sb043061837420	G/C	4	60846393	+	NA	NA	NA	NA	NA	NA	G	G	G	G	C	G	G	G	G	G	C	G	G	G	S	S	G	G	G	S	G	G	S	G	G	S	G	G	G	G	G	G	G	G	G	G	G	G	G
snp_sb042060524403	C/A	4	61026598	+	NA	NA	NA	NA	NA	NA	A	A	A	A	C	M	A	C	A	C	C	A	M	A	M	M	M	A	M	M	M	M	M	A	C	M	M	C	C	C	C	C	C	M	C	A	C	C	C
snp_sb042060526457	T/G	4	61031917	+	NA	NA	NA	NA	NA	NA	G	G	G	G	T	K	G	T	G	T	T	G	K	G	K	K	K	G	K	K	K	K	K	G	T	K	K	T	T	T	T	T	T	K	T	G	T	T	T
snp_sb042060528029	A/C	4	61176012	+	NA	NA	NA	NA	NA	NA	A	A	A	A	A	A	A	C	A	C	A	A	A	M	M	M	A	C	M	A	M	M	M	M	C	A	M	C	C	C	C	C	C	M	C	C	C	M	C
snp_sb042060499272	C/G	4	61245246	+	NA	NA	NA	NA	NA	NA	G	G	G	G	C	C	G	C	G	C	C	C	C	S	C	S	S	C	C	C	S	C	C	C	C	C	C	C	C	C	C	C	C	C	C	C	C	S	C
snp_sb042060467208	A/C	4	61245541	+	NA	NA	NA	NA	NA	NA	C	C	C	C	A	A	C	A	C	A	A	A	A	M	A	M	M	A	A	A	M	A	A	A	A	A	A	A	A	A	A	A	A	A	A	A	A	M	A
snp_sb042060518489	G/C	4	61259241	+	NA	NA	NA	NA	NA	NA	C	C	C	C	G	G	C	G	C	G	G	G	G	S	G	S	S	G	G	G	S	G	G	G	G	G	G	G	G	G	G	G	G	G	G	G	G	S	G
snp_sb001000482466	G/A	4	61971966	+	NA	NA	NA	NA	NA	NA	G	G	G	G	G	G	A	G	G	G	G	R	R	R	R	R	G	G	R	G	R	R	R	G	G	R	R	A	G	A	G	G	G	G	A	G	G	R	G
snp_sb001000482471	A/C	4	61983014	+	NA	NA	NA	NA	NA	NA	A	A	A	A	A	C	A	A	A	A	A	A	A	A	A	A	A	A	M	M	A	A	A	A	C	A	A	A	C	A	C	A	A	M	A	A	C	A	C
snp_sb001000482472	G/A	4	61983254	+	NA	NA	NA	NA	NA	NA	G	G	G	G	G	G	A	G	G	G	G	R	R	R	R	R	G	G	R	G	R	R	R	G	G	R	R	A	G	A	G	G	G	G	A	G	G	R	G
snp_sb001000482473	T/C	4	61984982	+	NA	NA	NA	NA	NA	NA	T	T	T	T	T	T	C	T	T	T	T	Y	Y	Y	Y	Y	T	T	Y	T	Y	Y	Y	T	T	Y	Y	C	T	C	T	T	T	T	C	T	T	Y	T
snp_sb001000482474	C/T	4	61985119	+	NA	NA	NA	NA	NA	NA	C	C	C	C	C	C	T	C	C	C	C	Y	Y	Y	Y	Y	C	C	Y	C	Y	Y	Y	C	C	C	Y	T	C	T	C	C	C	C	T	C	C	Y	C
snp_sb001000482477	C/T	4	61988638	+	NA	NA	NA	NA	NA	NA	C	C	C	C	C	C	T	C	C	C	C	Y	Y	Y	Y	Y	C	C	Y	C	Y	Y	Y	C	C	Y	Y	T	C	T	C	C	C	C	T	C	C	Y	C
snp_sb001000482478	T/C	4	61989325	+	NA	NA	NA	NA	NA	NA	T	T	T	T	T	C	T	T	T	T	T	T	T	T	T	T	T	T	Y	T	T	T	T	T	C	T	T	T	C	T	C	T	T	Y	T	T	C	T	C
snp_sb042060475077	C/A	4	62064647	+	NA	NA	NA	NA	NA	NA	A	A	A	C	C	M	A	A	C	A	C	M	M	M	M	M	A	A	C	M	M	A	M	M	C	M	M	C	C	C	C	C	C	M	C	A	C	M	C
snp_sb042060517832	T/C	4	62080525	+	NA	NA	NA	NA	NA	NA	C	C	C	T	T	C	C	C	T	C	T	Y	Y	Y	Y	Y	C	C	T	Y	Y	C	Y	Y	T	Y	Y	T	T	T	T	T	T	Y	T	C	T	Y	T
snp_sb042060528023	C/T	4	62292858	+	NA	NA	NA	NA	NA	NA	T	T	T	T	T	C	T	C	T	C	T	C	C	Y	Y	Y	C	C	C	Y	C	C	Y	C	C	Y	C	C	C	C	C	C	C	C	C	C	C	Y	C
snp_sb042060517070	A/T	4	62898039	+	NA	NA	NA	NA	NA	NA	W	T	T	T	A	A	T	A	T	A	A	A	A	W	A	W	A	A	A	A	A	A	A	A	A	A	A	A	A	A	A	A	A	A	A	A	A	W	A
snp_sb042060521091	T/C	4	62922409	+	NA	NA	NA	NA	NA	NA	T	T	T	T	C	T	T	T	C	T	Y	T	T	Y	Y	Y	T	T	T	Y	T	T	Y	T	T	Y	T	T	T	T	T	T	T	T	T	T	T	T	T
snp_sb042060524637	A/C	4	62987312	+	NA	NA	NA	NA	NA	NA	C	C	C	C	A	A	C	A	A	A	A	A	A	M	A	A	A	A	A	A	A	A	A	A	A	A	A	A	A	A	A	A	A	A	A	A	A	M	A
snp_sb042060516039	T/A	4	62994018	+	NA	NA	NA	NA	NA	NA	A	A	A	A	A	T	A	T	A	T	W	T	T	W	T	W	T	T	T	W	T	T	T	T	T	A	T	T	T	T	T	T	T	T	T	T	T	W	T
snp_sb043061845791	T/G	4	65020550	+	NA	NA	NA	NA	NA	NA	K	T	T	T	T	K	K	T	G	T	T	T	T	T	T	K	T	T	T	K	T	T	K	T	T	T	T	T	T	T	T	T	T	T	T	T	T	K	T
snp_sb042060470285	C/T	4	66085496	+	NA	NA	NA	NA	NA	NA	C	Y	C	C	T	Y	C	C	C	C	T	C	C	Y	Y	Y	Y	C	C	T	Y	C	Y	Y	Y	Y	T	T	C	T	C	T	T	Y	Y	C	C	Y	C
snp_sb042060521891	A/G	4	66146475	+	NA	NA	NA	NA	NA	NA	R	R	G	G	A	G	G	G	G	G	A	G	G	G	G	R	R	G	G	A	R	G	R	R	R	R	A	A	G	A	G	A	A	R	R	G	G	R	G
snp_sb042060526037	G/C	4	66209947	+	NA	NA	NA	NA	NA	NA	C	S	C	C	G	G	C	G	C	G	G	G	G	S	G	G	G	G	G	G	G	G	G	G	G	G	G	G	G	G	G	G	G	G	G	G	G	S	G
snp_sb042060463427	G/A	4	66231731	+	NA	NA	NA	NA	NA	NA	R	R	A	A	A	A	A	A	A	A	G	G	G	R	G	R	G	G	G	G	G	G	G	G	R	G	G	G	A	G	A	G	G	R	G	G	A	R	A
snp_sb042060517997	A/C	4	66249195	+	NA	NA	NA	NA	NA	NA	M	M	A	A	A	A	A	A	A	A	C	C	C	M	C	M	C	C	C	C	C	C	C	C	M	C	C	C	A	C	A	C	C	A	C	C	A	M	A
snp_sb042060467688	C/T	4	66279462	+	NA	NA	NA	NA	NA	NA	C	Y	C	C	C	C	Y	C	T	C	Y	C	C	C	C	C	C	C	C	C	C	C	C	C	C	Y	C	C	C	C	C	C	C	C	C	C	C	Y	C
snp_sb042060526825	T/C	4	66343002	+	NA	NA	NA	NA	NA	NA	C	C	C	C	Y	C	C	C	C	C	C	T	T	Y	T	Y	T	T	T	C	T	T	Y	T	Y	Y	T	T	C	T	C	T	T	C	T	T	C	Y	C
snp_sb042060514441	C/T	4	66643815	+	NA	NA	NA	NA	NA	NA	C	C	C	C	C	Y	C	T	C	T	C	C	C	C	C	C	C	C	C	C	C	C	C	C	C	C	C	C	C	C	C	C	C	C	C	C	C	C	C
snp_sb042060528002	A/G	4	66789152	+	NA	NA	NA	NA	NA	NA	A	R	A	A	A	A	A	A	A	A	G	A	A	A	A	R	A	A	G	A	A	A	R	A	R	R	G	A	A	A	A	G	G	A	G	A	A	R	A
snp_sb042060523231	A/G	4	66858877	+	NA	NA	NA	NA	NA	NA	A	A	A	A	A	R	A	G	A	G	G	A	A	A	R	A	A	A	A	A	A	A	R	A	R	A	A	A	A	A	A	A	G	A	A	A	A	A	A
snp_sb042060528025	A/C	4	67005855	+	NA	NA	NA	NA	NA	NA	A	A	A	A	A	M	A	C	C	C	A	A	A	A	A	A	A	A	A	M	A	A	M	A	A	A	A	A	A	A	A	A	A	A	A	A	A	M	A
snp_sb042060522214	G/T	4	67046039	+	NA	NA	NA	NA	NA	NA	G	G	G	G	G	G	G	G	G	G	K	G	G	G	K	K	G	T	G	G	G	T	K	K	G	G	G	T	G	T	G	G	G	G	G	G	G	K	G
snp_sb042060479516	C/G	4	67047132	+	NA	NA	NA	NA	NA	NA	C	C	C	C	C	C	C	C	G	C	G	C	C	C	S	C	C	G	C	G	C	G	S	S	C	C	C	G	C	G	C	C	C	C	C	C	C	S	C
snp_sb042060462505	T/C	4	67048054	+	NA	NA	NA	NA	NA	NA	T	Y	T	T	T	T	T	T	C	T	C	T	T	T	Y	Y	T	C	T	C	T	C	Y	Y	T	T	T	C	T	C	T	T	T	T	T	T	T	Y	T
snp_sb042060482384	G/T	4	67051298	+	NA	NA	NA	NA	NA	NA	G	G	G	G	G	G	G	G	T	G	T	G	G	G	K	G	G	T	G	T	G	T	K	G	G	G	G	T	G	T	G	G	G	G	G	G	G	K	G
snp_sb042060527402	C/T	4	67226016	+	NA	NA	NA	NA	NA	NA	C	C	C	T	T	Y	T	C	T	C	T	T	T	Y	Y	Y	Y	T	C	T	Y	T	Y	Y	C	Y	T	C	C	C	C	C	C	Y	Y	T	C	C	C
snp_sb042060524376	G/A	4	67334755	+	NA	NA	NA	NA	NA	NA	G	G	G	G	A	G	A	G	A	G	G	G	G	G	R	R	R	G	G	G	R	G	R	R	G	A	G	A	G	A	G	G	G	R	R	G	G	R	G
snp_sb042060517281	T/A	4	67342998	+	NA	NA	NA	NA	NA	NA	T	T	T	T	T	A	A	A	A	A	T	A	A	W	W	W	W	T	A	T	A	T	W	W	A	T	A	T	A	T	A	A	A	W	A	A	A	W	A
snp_sb042060516594	T/A	4	67370501	+	NA	NA	NA	NA	NA	NA	A	W	A	A	T	T	A	T	A	T	T	T	T	W	T	W	T	T	T	W	T	T	T	T	T	T	T	T	T	T	T	T	T	T	T	T	T	W	T
snp_sb042060524948	T/A	4	67727225	+	NA	NA	NA	NA	NA	NA	A	W	A	A	T	A	A	A	A	A	T	A	A	W	W	W	W	A	T	T	W	A	W	W	T	W	T	T	T	T	T	T	T	W	T	A	T	W	T
snp_sb042060504839	G/A	4	67728455	+	NA	NA	NA	NA	NA	NA	A	R	A	A	G	A	A	A	A	A	G	A	A	R	R	R	R	A	G	G	R	A	R	R	G	R	G	G	G	G	G	G	G	R	G	A	G	R	G
snp_sb042060521560	G/A	4	67756511	+	NA	NA	NA	NA	NA	NA	A	R	A	A	G	A	A	A	A	A	A	A	A	R	R	R	A	A	G	A	A	A	A	R	G	R	G	G	G	G	G	G	G	R	G	A	G	R	G
snp_sb042060524958	A/C	4	67824325	+	NA	NA	NA	NA	NA	NA	M	M	A	C	A	M	C	A	C	A	C	A	A	M	A	M	A	A	A	C	A	A	M	A	A	A	A	A	A	A	A	A	A	A	A	A	A	M	A
snp_sb042060522765	A/G	4	67859982	+	NA	NA	NA	NA	NA	NA	A	R	A	G	A	A	G	A	G	A	A	A	A	R	A	R	A	A	A	A	A	A	R	A	A	A	A	A	A	A	A	A	A	A	A	A	A	R	A
snp_sb042060517985	G/A	4	67869324	+	NA	NA	NA	NA	NA	NA	G	R	G	A	G	G	A	G	A	G	G	G	G	R	G	R	G	G	G	G	G	G	R	G	G	G	G	G	G	G	G	G	G	G	G	G	G	R	G
snp_sb042060523174	A/G	4	67930187	+	NA	NA	NA	NA	NA	NA	G	R	G	A	A	A	R	A	A	A	A	A	A	A	A	A	A	A	A	A	A	A	A	A	A	A	A	A	A	A	A	A	A	A	A	A	A	A	A
snp_sb042060467212	G/A	4	67967761	+	NA	NA	NA	NA	NA	NA	G	R	G	G	G	R	G	G	G	G	G	G	G	R	R	G	G	G	G	G	G	G	R	G	G	G	G	G	G	G	G	G	G	G	G	G	G	R	G
snp_sb042060527016	A/G	4	68133678	+	NA	NA	NA	NA	NA	NA	A	A	A	A	A	R	R	G	G	G	A	R	A	A	A	R	A	A	A	A	A	R	R	A	A	R	A	A	A	A	A	A	A	A	A	A	A	A	A
snp_sb042060530203	G/A	5	161481	+	NA	NA	NA	NA	NA	NA	G	G	R	A	G	A	G	G	G	A	R	A	A	R	A	R	R	A	A	G	A	A	R	A	A	R	R	G	A	G	A	A	A	A	G	R	A	R	A
snp_sb042060530387	T/C	5	246649	+	NA	NA	NA	NA	NA	NA	T	Y	T	T	T	T	C	T	Y	T	T	Y	T	T	T	Y	T	T	T	T	T	T	Y	T	T	T	T	T	T	T	T	T	T	T	T	T	T	Y	T
snp_sb042060530447	G/C	5	290641	+	NA	NA	NA	NA	NA	NA	G	G	G	G	G	G	C	G	S	G	G	G	G	G	G	S	G	G	G	G	G	G	S	G	G	G	G	G	G	G	G	G	G	G	G	G	G	S	G
snp_sb042060530540	G/C	5	357190	+	NA	NA	NA	NA	NA	NA	C	G	C	C	G	G	C	G	G	G	G	G	G	S	G	G	G	G	G	G	G	G	S	G	G	G	G	G	G	G	G	G	G	G	G	G	G	S	G
snp_sb042060530871	G/A	5	493303	+	NA	NA	NA	NA	NA	NA	A	A	A	A	A	G	A	A	A	G	A	R	A	R	G	R	A	G	G	A	A	R	R	A	G	R	G	G	G	G	G	G	G	R	G	G	G	R	G
snp_sb042060531270	C/G	5	782497	+	NA	NA	NA	NA	NA	NA	C	G	G	C	G	G	C	C	S	C	G	C	C	C	C	S	S	C	G	G	C	C	S	C	C	S	C	C	C	C	C	G	C	C	C	C	C	S	C
snp_sb042060531381	C/A	5	837686	+	NA	NA	NA	NA	NA	NA	C	C	C	C	A	A	C	C	M	C	A	C	C	C	C	M	M	C	A	A	C	C	M	C	C	M	C	C	C	C	C	A	C	C	C	C	C	C	C
snp_sb042060531387	A/G	5	838249	+	NA	NA	NA	NA	NA	NA	A	A	A	A	G	G	A	A	R	A	G	A	A	A	A	R	A	A	G	G	A	A	R	A	A	R	A	A	A	A	A	G	A	A	A	A	A	A	A
snp_sb042060531480	G/C	5	919438	+	NA	NA	NA	NA	NA	NA	C	C	C	C	G	G	C	G	S	G	G	S	C	S	G	S	S	G	G	G	C	S	S	C	G	G	G	G	G	G	G	G	G	S	G	C	G	S	G
snp_sb042060531545	G/T	5	960370	+	NA	NA	NA	NA	NA	NA	T	K	G	T	G	G	T	G	K	G	G	G	G	K	G	G	G	G	G	G	G	G	K	G	G	G	G	G	G	G	G	G	G	G	G	G	G	K	G
snp_sb042060531826	G/A	5	1051109	+	NA	NA	NA	NA	NA	NA	A	R	G	A	G	G	R	G	G	G	G	R	N	A	G	R	R	G	G	G	N	G	R	N	G	G	G	G	G	G	G	G	G	G	G	R	G	R	G
snp_sb042060531827	C/T	5	1051275	+	NA	NA	NA	NA	NA	NA	C	C	C	C	C	C	C	C	Y	C	C	Y	Y	C	C	C	C	C	C	T	N	C	Y	N	C	C	C	C	C	C	C	C	C	C	C	C	C	C	C
snp_sb042060532026	G/C	5	1244946	+	NA	NA	NA	NA	NA	NA	G	G	G	G	G	G	G	G	G	G	S	G	G	G	S	G	G	S	G	G	G	G	G	G	G	G	G	C	G	C	G	G	G	G	G	G	G	S	G
snp_sb042060532043	G/T	5	1251642	+	NA	NA	NA	NA	NA	NA	G	G	G	G	G	T	G	G	G	G	G	G	G	G	K	G	G	K	G	G	G	G	K	G	G	G	G	T	G	T	G	G	G	G	G	G	G	K	G
snp_sb042060532314	T/C	5	1303641	+	NA	NA	NA	NA	NA	NA	C	C	C	C	T	T	C	T	T	C	T	Y	T	Y	T	T	Y	T	T	T	T	C	Y	T	T	T	T	C	T	C	T	T	T	T	Y	T	T	Y	T
snp_sb042060532382	A/G	5	1327551	+	NA	NA	NA	NA	NA	NA	G	G	G	G	G	A	G	A	G	G	G	R	A	R	R	R	R	R	A	G	A	G	R	A	A	R	A	G	A	G	A	A	A	A	A	A	A	R	A
snp_sb042060532449	A/G	5	1376483	+	NA	NA	NA	NA	NA	NA	G	G	G	G	G	R	G	A	G	A	G	G	A	R	A	R	A	A	G	G	A	A	R	A	A	R	A	A	A	A	A	A	A	A	A	G	A	R	A
snp_sb042060532505	A/G	5	1408892	+	NA	NA	NA	NA	NA	NA	G	G	G	G	A	A	A	A	A	A	A	A	A	R	A	A	A	A	A	A	A	A	A	A	A	A	A	A	A	A	A	A	A	A	A	A	A	R	A
snp_sb042060533010	G/C	5	1836951	+	NA	NA	NA	NA	NA	NA	G	G	G	G	S	G	G	G	S	G	G	G	G	G	G	G	G	G	G	G	G	G	G	G	C	S	S	G	C	G	G	G	G	G	G	G	G	G	G
snp_sb042060533300	T/A	5	2132285	+	NA	NA	NA	NA	NA	NA	A	A	W	T	W	A	T	T	W	T	A	T	T	T	T	W	T	A	T	A	T	T	W	T	T	W	T	T	T	T	T	T	T	T	T	A	T	W	T
snp_sb042060533301	C/A	5	2132341	+	NA	NA	NA	NA	NA	NA	C	C	M	A	C	C	A	A	M	A	C	A	A	A	A	M	A	C	C	C	A	A	M	A	C	C	M	A	C	A	C	C	C	M	A	C	C	M	C
snp_sb042060533545	C/G	5	2343832	+	NA	NA	NA	NA	NA	NA	S	G	G	C	S	C	C	G	C	G	G	C	C	C	C	S	C	S	G	G	C	C	S	C	C	C	C	C	C	C	C	C	C	C	S	G	C	S	C
snp_sb042060533645	T/C	5	2355605	+	NA	NA	NA	NA	NA	NA	Y	C	C	T	Y	T	T	C	T	C	C	T	T	T	T	Y	T	Y	C	C	T	T	Y	T	T	T	T	T	T	T	T	T	T	T	Y	C	T	Y	T
snp_sb042060533743	A/C	5	2370070	+	NA	NA	NA	NA	NA	NA	M	C	C	C	C	A	A	C	M	C	C	A	A	M	A	M	A	A	C	C	A	A	M	A	A	A	A	A	A	A	A	A	A	A	M	A	A	M	A
snp_sb042060533744	C/T	5	2370711	+	NA	NA	NA	NA	NA	NA	C	C	C	T	T	C	C	C	Y	C	T	C	C	Y	C	Y	C	C	C	T	C	C	Y	C	C	C	C	C	C	C	C	C	C	C	C	C	C	C	C
snp_sb042060533847	A/C	5	2409704	+	NA	NA	NA	NA	NA	NA	C	C	C	A	C	M	A	A	M	A	C	A	A	A	A	M	A	A	A	C	A	A	M	A	A	A	A	A	A	A	A	A	A	A	A	A	A	M	A
snp_sb042060533918	T/C	5	2495303	+	NA	NA	NA	NA	NA	NA	Y	C	C	C	C	Y	C	C	C	C	C	T	T	Y	T	Y	T	T	C	C	T	T	Y	T	T	T	T	T	T	T	C	T	T	Y	Y	T	T	Y	C
snp_sb042060534505	A/C	5	2743048	+	NA	NA	NA	NA	NA	NA	A	A	A	A	A	C	A	C	A	C	A	A	A	A	A	A	A	A	A	A	A	A	M	A	A	A	A	C	A	C	A	A	A	A	M	A	A	M	A
snp_sb042060534904	T/C	5	2884719	+	NA	NA	NA	NA	NA	NA	Y	T	T	T	C	T	C	T	Y	T	C	T	T	Y	Y	Y	Y	T	T	C	T	Y	Y	C	T	C	T	T	C	T	T	T	T	T	T	T	T	T	T
snp_sb042060534948	G/A	5	2895605	+	NA	NA	NA	NA	NA	NA	A	A	A	A	A	G	A	G	R	G	G	R	A	A	R	R	R	R	G	G	A	A	R	A	G	A	G	G	A	G	G	G	G	G	G	G	G	G	G
snp_sb042060535059	G/A	5	2915298	+	NA	NA	NA	NA	NA	NA	A	A	A	A	A	G	A	G	R	G	G	R	A	A	R	R	R	R	A	G	A	A	R	A	G	A	G	G	A	G	G	G	G	R	G	G	G	R	G
snp_sb042060535165	G/T	5	2948071	+	NA	NA	NA	NA	NA	NA	G	G	G	G	T	G	G	G	T	G	G	G	G	G	G	K	G	G	G	T	G	G	K	G	G	K	G	G	G	G	G	G	G	G	G	G	G	G	G
snp_sb042060535457	T/C	5	3230122	+	NA	NA	NA	NA	NA	NA	T	T	T	T	C	T	T	T	Y	T	C	T	T	T	T	Y	T	T	T	C	T	Y	Y	T	T	Y	T	T	T	T	T	T	T	T	T	T	T	Y	T
snp_sb042060535459	G/A	5	3230353	+	NA	NA	NA	NA	NA	NA	G	G	G	G	A	G	G	G	R	G	A	G	G	G	G	R	G	G	G	A	G	R	R	G	G	R	G	G	G	G	G	G	G	G	G	G	G	R	G
snp_sb042060535744	C/T	5	3395205	+	NA	NA	NA	NA	NA	NA	C	C	C	C	T	C	T	C	T	C	T	Y	Y	C	C	Y	Y	C	C	T	C	T	Y	Y	C	T	C	C	C	T	C	C	C	C	C	T	C	C	C
snp_sb042060536135	C/T	5	3589272	+	NA	NA	NA	NA	NA	NA	Y	T	T	T	C	C	C	C	C	C	Y	C	C	Y	C	C	C	C	C	C	C	C	Y	C	C	C	C	C	C	C	C	C	C	C	C	C	C	C	C
snp_sb042060536159	C/T	5	3590392	+	NA	NA	NA	NA	NA	NA	Y	T	T	T	C	C	C	C	C	C	Y	C	C	Y	C	C	C	C	C	C	C	C	Y	C	C	C	C	C	C	C	C	C	C	C	C	C	C	C	C
snp_sb042060536178	G/T	5	3591815	+	NA	NA	NA	NA	NA	NA	K	T	T	T	G	G	G	G	G	G	K	G	G	G	G	G	G	G	G	G	G	G	K	G	G	G	G	G	G	G	G	G	G	G	G	G	G	G	G
snp_sb042060536182	A/G	5	3603845	+	NA	NA	NA	NA	NA	NA	R	G	G	G	A	A	A	A	A	A	R	A	A	A	A	A	A	A	A	A	A	A	R	A	A	A	A	A	A	A	A	A	A	A	A	A	A	A	A
snp_sb042060536277	G/C	5	3637422	+	NA	NA	NA	NA	NA	NA	S	G	G	G	G	G	G	G	G	G	C	G	G	G	G	G	G	G	G	G	G	G	S	G	G	G	G	G	G	G	G	G	G	G	G	G	G	S	G
snp_sb042060536318	A/G	5	3658129	+	NA	NA	NA	NA	NA	NA	R	G	G	G	A	A	A	A	R	A	A	A	A	R	A	R	A	A	A	A	A	A	R	A	A	A	A	A	A	A	A	A	A	A	A	A	A	R	A
snp_sb042060537108	G/C	5	4000839	+	NA	NA	NA	NA	NA	NA	C	C	C	C	C	G	G	G	C	G	C	S	G	C	C	C	S	C	G	C	G	C	S	G	G	C	G	G	G	G	G	G	G	G	G	C	S	S	G
snp_sb042060537202	A/C	5	4063933	+	NA	NA	NA	NA	NA	NA	C	M	C	A	A	A	C	A	A	A	A	A	A	A	M	A	A	A	A	A	A	A	A	A	A	A	A	A	A	A	A	A	A	A	A	A	A	M	A
snp_sb042060537346	T/C	5	4125105	+	NA	NA	NA	NA	NA	NA	Y	Y	C	T	C	T	T	T	Y	T	C	Y	T	Y	Y	Y	Y	T	T	C	T	T	Y	Y	T	C	T	T	T	T	T	T	T	Y	T	T	T	T	T
snp_sb042060537349	G/T	5	4126010	+	NA	NA	NA	NA	NA	NA	G	K	G	G	T	G	G	G	K	G	T	K	G	G	G	K	G	G	G	T	G	G	K	G	G	K	G	G	G	G	G	G	G	G	G	G	G	G	G
snp_sb042060537367	T/A	5	4134450	+	NA	NA	NA	NA	NA	NA	A	A	A	A	A	T	A	T	A	T	A	W	T	W	T	W	W	T	T	A	T	T	W	T	T	W	T	T	T	T	T	T	T	T	T	T	T	W	T
snp_sb042060537385	T/C	5	4145404	+	NA	NA	NA	NA	NA	NA	C	C	C	C	C	T	C	T	C	T	C	Y	T	Y	T	Y	Y	T	T	C	T	T	Y	T	T	Y	T	T	T	T	T	T	T	T	T	T	T	Y	T
snp_sb042060537479	C/A	5	4193575	+	NA	NA	NA	NA	NA	NA	C	C	C	C	C	C	A	C	C	C	C	C	C	M	C	C	C	C	C	C	C	A	M	C	C	C	C	C	C	C	C	C	C	C	C	A	C	M	C
snp_sb042060537810	A/C	5	4808014	+	NA	NA	NA	NA	NA	NA	A	A	A	C	C	A	A	A	C	A	A	M	A	A	A	M	A	A	A	C	A	A	M	A	A	C	A	A	A	A	A	A	A	A	A	A	A	A	A
snp_sb042060538677	G/T	5	5262794	+	NA	NA	NA	NA	NA	NA	G	K	G	T	T	G	G	G	K	G	T	K	T	K	K	K	K	G	G	T	T	T	K	G	G	K	G	G	G	G	G	G	G	G	G	T	G	G	G
snp_sb042060539567	C/A	5	5547790	+	NA	NA	NA	NA	NA	NA	C	M	A	C	A	C	A	C	A	C	A	C	C	C	C	M	M	C	C	A	C	C	M	C	A	A	C	C	C	C	C	C	C	C	C	C	C	M	C
snp_sb042060539604	T/G	5	5549204	+	NA	NA	NA	NA	NA	NA	G	G	G	K	G	T	K	T	K	T	G	T	T	T	T	K	K	T	T	G	T	T	K	T	G	G	T	T	T	T	T	G	G	T	T	T	T	K	T
snp_sb042060539607	A/G	5	5549577	+	NA	NA	NA	NA	NA	NA	G	G	A	R	G	A	G	A	G	A	G	A	A	R	A	R	R	A	A	G	A	A	R	A	A	G	A	A	A	A	A	A	A	A	A	A	A	R	A
snp_sb042060539616	T/C	5	5554783	+	NA	NA	NA	NA	NA	NA	C	Y	T	N	T	T	T	T	T	T	T	Y	T	Y	T	Y	T	T	T	T	T	T	Y	T	T	T	Y	T	T	T	T	C	C	T	T	T	T	Y	T
snp_sb042060539806	T/A	5	5678788	+	NA	NA	NA	NA	NA	NA	T	T	W	T	T	T	T	T	T	T	T	W	A	W	A	W	W	A	T	T	A	T	W	W	T	T	T	T	T	T	T	T	T	T	T	T	T	W	T
snp_sb042060539890	A/G	5	5712336	+	NA	NA	NA	NA	NA	NA	A	R	R	A	G	A	G	A	G	A	G	R	G	R	G	G	G	G	A	G	G	G	R	R	R	G	A	A	A	A	A	A	G	A	A	G	A	R	A
snp_sb042060539931	A/G	5	5734445	+	NA	NA	NA	NA	NA	NA	A	R	R	A	G	A	G	A	G	A	G	R	G	R	G	G	G	G	A	G	G	G	R	R	R	G	A	A	A	A	A	A	G	R	A	G	A	R	A
snp_sb042060539990	C/T	5	5752779	+	NA	NA	NA	NA	NA	NA	C	Y	Y	C	T	C	T	C	T	C	C	T	T	Y	T	T	Y	T	C	C	T	T	Y	Y	C	T	C	C	T	T	C	C	C	Y	Y	T	C	C	C
snp_sb042060539991	T/C	5	5752947	+	NA	NA	NA	NA	NA	NA	T	Y	Y	T	C	T	C	T	C	T	C	C	C	Y	C	C	C	C	T	C	C	C	C	Y	T	C	T	T	C	C	T	T	T	Y	Y	C	T	Y	T
snp_sb042060540037	C/A	5	5785478	+	NA	NA	NA	NA	NA	NA	A	M	M	A	C	C	C	C	C	C	C	C	C	C	C	C	C	C	C	C	C	C	C	C	C	C	C	C	C	C	C	C	C	C	C	C	C	C	C
snp_sb042060540264	A/T	5	5812329	+	NA	NA	NA	NA	NA	NA	T	W	W	T	A	A	T	A	W	A	A	A	A	A	A	W	A	A	A	A	A	A	W	A	A	A	A	A	A	A	A	A	A	A	A	A	A	W	A
snp_sb042060541082	G/C	5	6039745	+	NA	NA	NA	NA	NA	NA	G	G	G	G	G	C	G	C	G	C	G	G	G	G	G	S	S	G	G	G	G	G	G	G	C	G	S	G	G	G	G	C	C	G	S	G	G	G	G
snp_sb042060541094	T/C	5	6044129	+	NA	NA	NA	NA	NA	NA	C	C	C	C	C	T	C	T	C	T	C	T	T	T	T	Y	T	T	T	C	T	T	Y	T	T	C	T	T	T	T	T	T	T	T	T	T	T	Y	T
snp_sb042060541204	G/A	5	6104461	+	NA	NA	NA	NA	NA	NA	A	R	A	G	G	G	R	G	G	G	G	R	G	R	G	R	G	G	G	G	R	G	R	R	G	G	A	A	G	A	A	G	G	A	R	G	A	A	A
snp_sb042060541372	G/T	5	6176881	+	NA	NA	NA	NA	NA	NA	T	K	T	T	G	G	T	G	K	G	G	K	G	T	K	K	K	T	G	G	K	T	K	K	G	G	G	G	G	T	G	G	G	G	K	T	G	K	G
snp_sb042060541983	A/G	5	6677866	+	NA	NA	NA	NA	NA	NA	G	R	G	A	G	A	G	A	G	A	G	R	G	A	R	R	R	A	A	G	G	G	R	R	A	G	A	A	A	G	A	A	A	A	R	G	A	R	A
snp_sb042060541993	C/T	5	6686439	+	NA	NA	NA	NA	NA	NA	T	Y	T	C	C	C	T	C	Y	C	C	C	C	C	C	C	C	C	C	C	C	C	Y	C	C	C	C	C	C	T	C	C	C	C	Y	C	C	Y	C
snp_sb042060542149	C/T	5	6766032	+	NA	NA	NA	NA	NA	NA	T	Y	T	C	C	C	T	C	Y	C	C	C	C	C	C	C	C	C	C	C	C	C	Y	C	C	C	C	C	C	C	C	C	C	C	C	C	C	Y	C
snp_sb042060542508	G/T	5	6943755	+	NA	NA	NA	NA	NA	NA	T	T	G	G	T	G	G	G	T	G	T	G	G	G	G	T	T	G	G	T	G	G	T	G	G	G	G	G	G	G	G	G	G	G	G	G	G	G	G
snp_sb042060542580	G/A	5	6955761	+	NA	NA	NA	NA	NA	NA	G	G	G	G	G	R	G	A	G	A	G	G	G	R	R	R	G	A	G	G	G	G	G	R	G	A	R	G	G	G	G	G	G	R	G	G	G	G	G
snp_sb042060542581	C/G	5	6956170	+	NA	NA	NA	NA	NA	NA	S	S	C	C	G	C	C	C	S	C	G	C	C	C	C	S	S	C	C	G	G	C	S	C	C	C	C	C	C	G	C	C	C	C	C	C	C	C	C
snp_sb042060542747	C/A	5	6992019	+	NA	NA	NA	NA	NA	NA	M	M	C	C	A	M	C	A	M	A	A	A	A	M	A	M	M	A	C	A	M	C	M	M	C	A	M	C	C	C	C	C	C	M	C	C	C	C	C
snp_sb042060543281	A/T	5	7304568	+	NA	NA	NA	NA	NA	NA	T	T	T	T	W	A	T	A	T	A	T	W	A	W	W	W	W	T	A	T	W	T	W	W	A	A	W	T	A	A	T	A	A	W	W	T	T	T	T
snp_sb042060543510	T/G	5	7375869	+	NA	NA	NA	NA	NA	NA	K	K	K	T	K	T	K	T	K	T	K	T	T	T	T	K	T	T	T	K	T	T	K	T	T	T	T	T	T	T	T	T	T	T	T	T	T	K	T
snp_sb042060544128	T/A	5	7599693	+	NA	NA	NA	NA	NA	NA	A	A	A	A	T	T	T	T	T	T	A	T	T	T	T	T	T	T	T	A	T	T	W	T	T	T	T	T	T	T	T	T	T	T	T	T	T	W	T
snp_sb042060545082	G/T	5	8034283	+	NA	NA	NA	NA	NA	NA	T	K	T	T	G	G	T	G	K	G	K	G	G	G	G	G	G	G	G	G	G	T	K	G	G	G	G	G	G	G	G	G	G	G	G	G	G	K	G
snp_sb042060545153	T/C	5	8067863	+	NA	NA	NA	NA	NA	NA	T	T	T	T	T	T	T	T	T	T	T	C	C	Y	Y	Y	Y	C	T	T	C	T	Y	C	Y	T	C	C	T	C	C	T	T	C	Y	T	C	Y	C
snp_sb042060545253	C/G	5	8222630	+	NA	NA	NA	NA	NA	NA	C	C	C	C	C	C	C	C	C	C	C	C	C	C	C	C	S	C	C	C	C	G	S	C	S	C	C	C	C	C	C	C	C	C	C	G	C	C	C
snp_sb042060545929	T/G	5	8589549	+	NA	NA	NA	NA	NA	NA	T	K	T	T	K	T	T	T	T	T	K	T	T	K	K	K	K	T	T	T	K	G	K	G	K	T	G	G	T	T	K	T	T	G	G	G	G	K	G
snp_sb042060546308	A/G	5	8667385	+	NA	NA	NA	NA	NA	NA	A	A	A	A	G	A	G	A	G	A	A	A	A	A	R	R	R	G	A	G	A	A	A	A	A	G	A	A	G	A	R	A	A	A	A	G	A	A	A
snp_sb042060546461	T/C	5	8736098	+	NA	NA	NA	NA	NA	NA	C	C	C	C	T	T	T	T	T	T	C	T	T	T	T	T	T	C	T	C	T	T	Y	T	T	T	T	T	T	T	T	T	T	T	T	T	T	T	T
snp_sb042060546680	T/C	5	8789022	+	NA	NA	NA	NA	NA	NA	C	Y	C	C	T	T	C	T	Y	T	T	T	T	Y	T	T	T	T	T	T	T	T	Y	T	T	T	T	T	T	T	T	T	T	T	T	T	T	Y	T
snp_sb042060546797	G/A	5	8842095	+	NA	NA	NA	NA	NA	NA	A	R	A	A	G	G	A	G	R	G	G	G	G	R	G	G	G	G	G	G	G	G	G	G	G	G	G	G	G	G	G	G	G	G	G	G	G	R	G
snp_sb042060546922	G/A	5	8867520	+	NA	NA	NA	NA	NA	NA	G	R	G	G	R	G	G	G	R	G	A	G	G	G	G	G	G	G	G	A	G	R	R	G	G	G	R	G	G	A	G	G	G	G	G	G	G	G	G
snp_sb042060547035	C/T	5	8893592	+	NA	NA	NA	NA	NA	NA	C	Y	C	C	Y	C	C	C	Y	C	T	Y	C	C	C	Y	C	C	T	T	Y	Y	Y	Y	T	C	C	C	C	C	C	T	T	C	C	C	C	C	C
snp_sb042060547229	G/A	5	8989765	+	NA	NA	NA	NA	NA	NA	R	R	G	A	G	G	A	G	R	G	G	G	G	G	G	G	G	G	G	G	G	G	G	G	G	G	G	G	G	G	G	G	G	G	G	G	G	R	G
snp_sb042060547334	G/A	5	9048718	+	NA	NA	NA	NA	NA	NA	A	R	A	A	G	G	A	G	R	G	G	G	G	G	G	G	G	G	G	G	G	G	G	G	G	G	G	G	G	G	G	G	G	G	G	G	G	R	G
snp_sb042060547520	A/T	5	9079943	+	NA	NA	NA	NA	NA	NA	W	T	W	W	A	A	W	A	A	A	W	A	A	A	A	A	A	A	A	W	A	A	A	A	A	A	A	A	A	A	A	A	A	A	A	A	A	A	A
snp_sb042060547522	G/A	5	9080179	+	NA	NA	NA	NA	NA	NA	G	G	G	G	G	R	G	G	G	G	G	R	R	G	G	R	G	G	A	G	R	R	G	R	A	G	G	G	G	G	G	A	A	G	G	G	G	G	G
snp_sb042060547604	A/C	5	9120658	+	NA	NA	NA	NA	NA	NA	A	A	A	A	C	M	A	A	M	A	M	M	M	A	A	M	M	A	C	A	C	M	M	M	C	C	A	A	A	A	A	C	C	M	A	A	A	A	A
snp_sb042060547662	G/T	5	9124183	+	NA	NA	NA	NA	NA	NA	G	G	G	G	G	K	G	G	G	G	G	K	K	G	G	K	G	G	T	G	T	K	K	K	T	G	G	G	G	G	G	T	T	G	G	G	G	G	G
snp_sb042060547667	G/C	5	9124516	+	NA	NA	NA	NA	NA	NA	G	G	G	G	G	S	G	G	G	G	G	S	S	G	G	S	G	G	C	G	S	S	S	S	C	G	G	G	G	G	G	C	C	G	G	G	G	G	G
snp_sb042060547850	G/T	5	9177619	+	NA	NA	NA	NA	NA	NA	G	G	G	G	G	K	G	G	G	G	G	K	K	G	G	G	G	G	T	G	K	K	G	K	T	G	G	G	G	G	G	T	T	G	G	G	G	G	G
snp_sb042060547896	A/G	5	9181225	+	NA	NA	NA	NA	NA	NA	A	A	A	A	A	R	A	A	A	A	A	R	R	A	A	R	A	A	G	A	G	R	A	R	G	A	A	A	A	A	A	G	G	A	A	A	A	A	A
snp_sb042060547937	A/T	5	9375832	+	NA	NA	NA	NA	NA	NA	T	W	T	T	A	A	T	A	W	A	A	A	A	W	A	W	W	A	T	A	A	A	A	A	T	A	A	A	A	A	A	T	T	A	W	A	A	W	A
snp_sb042060548000	T/A	5	9410603	+	NA	NA	NA	NA	NA	NA	A	W	A	A	T	T	A	T	W	T	T	T	T	W	T	W	W	T	T	T	T	T	T	T	T	T	T	T	A	W	W	T	T	T	W	T	T	W	T
snp_sb042060548142	C/T	5	9478160	+	NA	NA	NA	NA	NA	NA	C	C	C	C	C	T	C	T	C	T	C	Y	Y	Y	Y	C	Y	T	T	C	C	Y	Y	Y	T	C	Y	T	C	C	Y	T	C	T	Y	T	T	Y	T
snp_sb042060548432	C/T	5	9987365	+	NA	NA	NA	NA	NA	NA	C	C	C	C	C	Y	C	T	C	T	C	C	Y	Y	C	Y	Y	C	C	C	Y	Y	Y	Y	C	C	C	C	C	C	C	C	C	C	C	T	C	C	C
snp_sb042060548788	G/A	5	10153760	+	NA	NA	NA	NA	NA	NA	A	R	A	A	G	G	A	G	G	G	G	G	G	R	A	G	R	A	G	G	G	G	G	G	G	G	A	A	A	G	A	G	A	R	R	G	A	R	A
snp_sb042060548911	G/A	5	10227989	+	NA	NA	NA	NA	NA	NA	G	G	G	G	G	R	G	A	G	A	G	A	R	R	G	G	G	G	G	G	A	A	R	A	G	G	G	G	G	G	G	G	G	R	G	G	G	G	G
snp_sb042060549025	C/T	5	10354468	+	NA	NA	NA	NA	NA	NA	C	C	C	C	C	T	C	T	C	T	C	T	Y	Y	C	C	C	C	T	C	Y	T	Y	T	T	C	C	C	C	T	C	T	C	C	Y	C	C	C	C
snp_sb042060549031	G/A	5	10354865	+	NA	NA	NA	NA	NA	NA	G	G	G	G	G	A	G	A	G	A	G	A	R	R	G	G	G	G	A	G	A	A	R	A	A	G	G	G	G	A	G	A	G	G	R	G	G	G	G
snp_sb042060549621	T/C	5	10490297	+	NA	NA	NA	NA	NA	NA	T	T	T	T	Y	T	T	T	T	T	T	C	C	Y	T	Y	T	T	C	T	Y	C	Y	C	C	C	T	T	T	C	T	C	T	T	Y	T	T	T	T
snp_sb042060550342	C/T	5	10759375	+	NA	NA	NA	NA	NA	NA	T	Y	T	T	Y	C	T	C	Y	C	C	C	C	C	C	C	C	C	C	C	C	Y	C	C	C	T	C	C	C	C	C	C	C	C	C	C	C	C	C
snp_sb042060550346	C/T	5	10759615	+	NA	NA	NA	NA	NA	NA	T	Y	T	T	Y	C	T	C	Y	C	C	C	C	C	C	Y	C	C	C	C	C	Y	C	C	C	T	C	C	C	C	C	C	C	C	C	C	C	Y	C
snp_sb042060550468	G/C	5	10819844	+	NA	NA	NA	NA	NA	NA	S	S	G	G	C	G	G	G	S	G	C	G	G	G	G	S	G	G	G	C	G	S	S	G	G	C	G	G	G	G	G	G	G	G	G	G	G	G	G
snp_sb042060551433	C/T	5	11190970	+	NA	NA	NA	NA	NA	NA	C	C	C	C	C	C	C	C	C	C	C	C	T	T	Y	Y	C	C	C	C	Y	C	Y	C	C	C	C	C	C	C	C	C	C	C	C	C	C	C	C
snp_sb042060552043	G/T	5	11791098	+	NA	NA	NA	NA	NA	NA	K	K	T	T	G	G	K	G	G	G	G	G	G	K	G	G	G	G	G	G	K	G	K	K	G	G	G	G	G	G	G	G	G	G	G	G	G	G	G
snp_sb042060552117	C/G	5	11810217	+	NA	NA	NA	NA	NA	NA	S	C	C	G	C	C	G	C	S	C	C	C	C	C	C	C	C	C	C	C	C	C	S	C	C	C	C	C	C	C	C	C	C	C	C	C	C	S	C
snp_sb042060552348	G/C	5	11931276	+	NA	NA	NA	NA	NA	NA	G	G	G	G	G	G	G	G	G	G	G	S	S	S	G	S	S	G	G	G	G	S	G	S	C	G	G	G	C	G	C	G	G	C	G	G	G	S	C
snp_sb042060553296	T/C	5	12278413	+	NA	NA	NA	NA	NA	NA	T	T	T	T	T	C	T	C	T	C	T	C	C	C	C	Y	C	C	C	T	C	Y	Y	C	T	T	C	C	T	C	T	C	C	Y	C	C	C	T	T
snp_sb042060553397	A/C	5	12304818	+	NA	NA	NA	NA	NA	NA	M	M	C	C	A	A	C	A	A	A	A	A	A	A	A	M	A	A	A	A	A	A	M	A	A	C	A	A	A	A	A	A	A	A	A	A	A	M	A
snp_sb042060553406	A/G	5	12306344	+	NA	NA	NA	NA	NA	NA	R	R	G	G	A	A	G	A	A	A	A	A	A	R	A	R	R	A	A	A	A	A	R	A	A	G	A	A	A	A	A	A	A	A	A	A	A	R	A
snp_sb042060555458	A/C	5	13319266	+	NA	NA	NA	NA	NA	NA	M	C	C	C	A	A	C	A	M	A	M	A	A	A	A	A	A	A	A	C	A	A	M	A	A	A	A	A	A	A	A	A	A	A	A	A	A	M	A
snp_sb042060555557	C/T	5	13370696	+	NA	NA	NA	NA	NA	NA	C	C	C	C	C	Y	C	C	C	C	C	T	T	Y	Y	Y	C	C	T	C	T	Y	C	Y	T	C	C	C	T	C	T	T	T	Y	C	T	C	Y	T
snp_sb042060556188	G/A	5	14317684	+	NA	NA	NA	NA	NA	NA	A	A	A	G	A	R	A	A	A	A	A	G	G	R	G	R	R	G	G	A	G	G	R	G	G	A	G	G	G	G	G	G	G	G	G	G	G	R	G
snp_sb042060557081	A/C	5	14741059	+	NA	NA	NA	NA	NA	NA	C	C	C	A	C	A	C	A	M	A	C	A	A	M	M	M	M	C	A	C	A	A	M	A	A	C	A	A	A	C	A	A	A	A	M	A	A	M	A
snp_sb042060557085	T/G	5	14746358	+	NA	NA	NA	NA	NA	NA	G	G	G	T	G	T	G	T	K	T	G	T	T	K	K	K	K	G	T	G	T	T	K	T	T	G	T	T	T	G	T	T	T	T	K	T	T	K	T
snp_sb042060557691	G/A	5	15054775	+	NA	NA	NA	NA	NA	NA	R	A	A	G	G	G	A	G	G	G	G	G	G	R	G	G	G	G	G	G	G	G	R	G	G	G	G	G	G	G	G	G	G	G	G	G	G	R	G
snp_sb042060558071	A/G	5	15396398	+	NA	NA	NA	NA	NA	NA	G	G	G	A	G	A	G	A	R	A	G	R	A	R	A	R	A	A	A	G	A	R	R	R	A	G	A	A	A	A	A	A	A	A	A	A	A	R	A
snp_sb042060558252	G/T	5	15627068	+	NA	NA	NA	NA	NA	NA	K	G	G	G	G	G	G	G	G	G	G	K	G	K	G	G	G	G	G	G	G	K	K	K	G	G	G	G	G	G	G	G	G	G	G	G	G	K	G
snp_sb042060558638	T/G	5	15718345	+	NA	NA	NA	NA	NA	NA	K	T	T	T	G	T	T	T	K	T	G	K	T	K	T	K	T	T	T	G	T	K	K	K	T	G	T	T	T	T	T	T	T	T	T	T	T	T	T
snp_sb042060558793	A/T	5	15793544	+	NA	NA	NA	NA	NA	NA	T	T	T	T	A	W	T	T	W	T	A	W	A	T	W	A	A	A	A	A	A	T	W	T	A	A	T	T	A	A	A	A	A	A	W	W	T	W	A
snp_sb042060558797	T/C	5	15793625	+	NA	NA	NA	NA	NA	NA	C	C	C	C	T	Y	C	C	Y	C	T	T	T	Y	Y	T	T	T	T	T	T	C	Y	C	T	T	C	C	T	T	T	T	T	T	Y	Y	C	Y	T
snp_sb042060558833	G/C	5	15796779	+	NA	NA	NA	NA	NA	NA	C	C	C	C	C	S	C	C	C	C	C	G	G	S	S	S	G	G	G	C	G	S	S	S	G	C	C	C	G	G	G	G	G	S	S	C	C	S	G
snp_sb042060559471	T/C	5	15914950	+	NA	NA	NA	NA	NA	NA	Y	T	T	T	C	T	T	T	Y	T	C	T	T	T	T	Y	T	T	T	C	T	T	Y	T	T	C	T	T	T	T	T	T	T	T	T	T	T	Y	T
snp_sb042060563433	G/T	5	20286983	+	NA	NA	NA	NA	NA	NA	T	K	T	T	G	G	T	G	K	G	G	G	G	G	G	K	G	G	G	G	G	G	G	G	G	G	G	G	G	G	G	G	G	G	G	G	G	G	G
snp_sb042060575711	G/C	5	51344247	+	NA	NA	NA	NA	NA	NA	S	S	C	G	G	G	C	G	G	G	G	G	G	S	G	G	G	G	G	G	G	G	S	G	G	G	G	G	G	G	G	G	G	G	G	G	G	S	G
snp_sb042060575718	G/C	5	51350070	+	NA	NA	NA	NA	NA	NA	S	S	C	G	G	G	C	G	G	G	G	G	G	S	G	G	G	G	G	G	G	G	S	G	G	G	G	G	G	G	G	G	G	G	G	G	G	S	G
snp_sb042060575723	A/T	5	51358749	+	NA	NA	NA	NA	NA	NA	W	W	T	A	A	A	T	A	A	A	A	A	A	W	A	A	A	A	A	A	A	A	W	A	A	A	A	A	A	A	A	A	A	A	A	A	A	W	A
snp_sb042060575736	A/C	5	51359892	+	NA	NA	NA	NA	NA	NA	M	M	C	A	A	A	C	A	A	A	A	A	A	A	A	A	A	A	A	A	A	A	M	A	A	A	A	A	A	A	A	A	A	A	A	A	A	A	A
snp_sb042060577155	G/C	5	51895997	+	NA	NA	NA	NA	NA	NA	S	S	G	C	G	S	G	C	C	C	G	S	C	S	C	S	S	C	G	C	C	C	S	C	G	G	C	C	G	C	G	G	G	S	S	C	C	S	G
snp_sb042060577364	G/C	5	52014035	+	NA	NA	NA	NA	NA	NA	S	S	C	G	C	G	C	G	G	G	C	G	G	S	G	S	G	G	G	G	G	G	S	G	G	C	G	G	G	G	G	G	G	G	G	G	G	S	G
snp_sb042060577483	C/T	5	52055758	+	NA	NA	NA	NA	NA	NA	Y	Y	T	C	T	C	T	C	C	C	T	C	C	Y	C	Y	C	C	C	C	C	C	Y	C	C	T	C	C	C	C	C	C	C	C	C	C	C	Y	C
snp_sb042060578519	T/C	5	52600179	+	NA	NA	NA	NA	NA	NA	Y	Y	C	T	C	T	C	T	T	T	C	T	T	T	T	Y	T	T	T	T	T	T	Y	T	T	C	T	T	T	T	T	T	T	T	T	T	T	Y	T
snp_sb042060580879	A/T	5	53359170	+	NA	NA	NA	NA	NA	NA	W	W	T	A	T	A	T	A	A	A	T	A	A	A	A	W	A	A	A	A	A	A	W	A	A	T	A	A	A	A	A	A	A	A	A	A	A	A	A
snp_sb042060581726	A/T	5	53534119	+	NA	NA	NA	NA	NA	NA	W	W	T	A	A	W	A	T	A	T	A	A	A	W	W	W	A	A	A	A	W	W	W	W	A	A	T	T	A	T	A	A	A	A	W	T	T	W	A
snp_sb042060582236	C/T	5	53705748	+	NA	NA	NA	NA	NA	NA	Y	Y	T	T	C	Y	C	T	Y	T	C	C	C	Y	Y	C	C	C	C	C	C	Y	Y	Y	C	C	Y	C	C	T	C	C	C	C	Y	T	C	Y	C
snp_sb042060582256	T/C	5	53714735	+	NA	NA	NA	NA	NA	NA	Y	Y	C	C	C	Y	T	C	Y	C	T	T	T	Y	Y	Y	T	T	T	T	T	Y	Y	Y	T	T	Y	T	T	C	T	T	T	T	Y	C	T	Y	T
snp_sb042060582263	A/C	5	53717144	+	NA	NA	NA	NA	NA	NA	M	M	C	C	A	M	A	C	M	C	A	A	A	M	M	A	A	A	A	A	A	M	M	M	A	A	M	A	A	C	A	A	A	A	A	C	A	M	A
snp_sb042060582440	C/T	5	53787761	+	NA	NA	NA	NA	NA	NA	Y	Y	C	T	C	C	T	C	C	C	C	C	C	Y	C	C	C	C	C	C	C	C	Y	C	C	C	C	C	C	C	C	C	C	C	C	C	C	Y	C
snp_sb042060582731	C/T	5	54651283	+	NA	NA	NA	NA	NA	NA	T	Y	T	T	C	C	T	C	C	C	C	C	C	C	C	C	C	C	C	C	C	C	Y	C	C	C	C	C	C	C	C	C	C	C	C	C	C	Y	C
snp_sb042060582925	T/G	5	55234764	+	NA	NA	NA	NA	NA	NA	T	T	T	T	T	T	T	T	T	T	T	T	T	K	K	T	T	T	T	T	T	K	K	K	T	T	K	T	T	G	G	T	T	K	K	G	T	K	G
snp_sb042060583176	C/T	5	55326652	+	NA	NA	NA	NA	NA	NA	C	C	C	C	C	C	C	C	C	C	C	C	C	Y	Y	C	C	C	C	C	C	Y	Y	Y	C	C	Y	C	C	T	T	C	C	Y	Y	T	C	Y	T
snp_sb042060583494	C/T	5	55593130	+	NA	NA	NA	NA	NA	NA	C	C	C	C	C	C	C	C	C	C	C	C	C	Y	Y	C	C	C	C	C	C	Y	Y	Y	C	C	Y	C	C	T	T	C	C	T	C	T	C	Y	T
snp_sb042060583521	G/A	5	55595382	+	NA	NA	NA	NA	NA	NA	G	G	G	G	G	G	G	G	G	G	G	G	G	R	R	G	R	G	G	G	G	R	R	R	G	G	R	G	G	A	A	G	G	R	R	A	G	R	A
snp_sb042060583918	C/A	5	55856419	+	NA	NA	NA	NA	NA	NA	C	C	C	C	C	C	C	C	C	C	C	C	C	C	C	C	C	C	C	A	C	C	C	C	C	C	C	C	C	C	C	C	C	C	C	C	C	C	C
snp_sb042060584047	C/A	5	55906175	+	NA	NA	NA	NA	NA	NA	C	C	C	C	C	C	C	C	C	C	C	A	A	C	C	C	C	C	C	A	M	C	C	M	C	C	C	C	C	C	C	C	C	C	C	C	C	C	C
snp_sb042060584688	C/T	5	56013377	+	NA	NA	NA	NA	NA	NA	C	C	C	C	C	C	C	C	C	C	C	C	C	C	C	C	C	C	C	C	C	C	C	C	C	C	C	C	C	C	C	C	C	C	C	C	C	C	C
snp_sb042060585745	C/T	5	57236570	+	NA	NA	NA	NA	NA	NA	Y	Y	T	C	C	C	C	C	C	C	C	C	C	C	C	C	C	C	C	C	C	C	C	C	C	C	C	C	C	C	C	C	C	C	C	C	C	Y	C
snp_sb042060585769	T/A	5	57260613	+	NA	NA	NA	NA	NA	NA	W	W	A	T	W	T	T	T	W	T	A	T	T	T	T	T	T	T	T	T	T	T	T	T	T	T	T	T	T	T	T	T	T	T	T	T	T	W	T
snp_sb042060586925	A/C	5	57853962	+	NA	NA	NA	NA	NA	NA	C	M	C	C	A	A	C	A	A	A	A	A	A	M	A	A	A	A	A	A	A	A	M	A	A	A	A	A	A	A	A	A	A	A	A	A	A	M	A
snp_sb042060587478	G/A	5	58078499	+	NA	NA	NA	NA	NA	NA	A	R	A	A	G	G	A	G	G	G	G	G	G	R	G	R	R	G	A	G	G	G	R	G	A	G	G	G	A	G	G	A	A	G	R	G	G	R	G
snp_sb042060588585	T/C	5	59436191	+	NA	NA	NA	NA	NA	NA	T	Y	T	T	C	T	T	T	Y	T	C	Y	T	T	T	Y	T	T	T	C	T	T	Y	T	T	C	T	T	T	T	T	T	T	T	T	T	T	Y	T
snp_sb042060588588	T/G	5	59438013	+	NA	NA	NA	NA	NA	NA	G	K	G	G	T	T	G	T	K	T	T	T	T	K	T	T	T	T	T	T	T	T	K	T	T	T	T	T	T	T	T	T	T	T	T	T	T	K	T
snp_sb042060589221	A/C	5	59618948	+	NA	NA	NA	NA	NA	NA	C	C	C	C	C	A	C	A	M	A	C	M	A	M	C	M	C	C	A	C	M	C	M	C	A	C	M	A	A	A	A	A	A	M	M	C	A	M	A
snp_sb042060589525	A/T	5	59697129	+	NA	NA	NA	NA	NA	NA	W	W	A	A	A	A	T	A	W	A	A	W	T	W	T	W	W	T	A	A	W	T	W	W	A	A	W	A	A	A	A	A	A	W	W	A	A	W	A
snp_sb042060589586	G/T	5	59699399	+	NA	NA	NA	NA	NA	NA	K	K	G	G	G	G	T	G	K	G	G	K	T	K	T	K	K	T	G	G	K	T	K	K	G	G	K	G	G	G	G	G	G	K	K	G	G	K	G
snp_sb042060589718	A/G	5	59801160	+	NA	NA	NA	NA	NA	NA	G	G	G	G	G	A	A	A	R	A	G	A	A	A	A	R	R	A	A	G	A	A	A	A	A	G	A	A	A	A	A	A	A	A	A	A	A	A	A
snp_sb042060589862	A/G	5	59844243	+	NA	NA	NA	NA	NA	NA	A	R	A	A	G	A	R	A	G	R	G	G	G	R	G	R	G	G	A	G	G	G	R	G	A	G	R	A	A	A	A	A	A	A	A	G	A	A	A
snp_sb042060591481	G/C	5	61061450	+	NA	NA	NA	NA	NA	NA	G	G	G	C	C	G	C	G	G	G	C	S	G	G	G	S	G	G	G	C	S	G	G	G	G	C	G	G	G	G	G	G	G	G	G	C	G	G	G
snp_sb042060593272	A/T	5	61341578	+	NA	NA	NA	NA	NA	NA	W	W	T	A	A	A	A	A	A	A	W	A	A	A	A	W	A	A	A	A	W	A	A	A	A	A	A	A	A	A	A	A	A	A	A	W	A	A	A
snp_sb042060593418	T/C	5	61407228	+	NA	NA	NA	NA	NA	NA	Y	Y	C	C	T	T	Y	T	T	T	T	T	T	T	T	T	T	T	T	T	T	T	T	T	T	T	T	T	T	T	T	T	T	T	T	T	T	T	T
snp_sb042060593587	G/A	5	61426834	+	NA	NA	NA	NA	NA	NA	G	G	G	G	A	G	G	G	G	G	G	G	G	G	G	G	G	G	G	G	G	G	G	G	R	G	G	G	G	G	G	A	G	G	G	G	G	G	G
snp_sb042060593706	G/C	5	61608313	+	NA	NA	NA	NA	NA	NA	G	G	G	G	G	G	S	G	S	G	G	G	G	G	G	S	G	G	G	G	G	G	S	G	G	G	G	G	G	G	G	G	G	G	G	G	G	S	G
snp_sb042060593709	G/A	5	61608427	+	NA	NA	NA	NA	NA	NA	G	G	G	G	G	G	R	G	R	G	G	G	G	G	G	R	G	G	G	G	G	G	R	G	G	G	G	G	G	G	G	G	G	G	G	G	G	G	G
snp_sb042060593711	G/T	5	61608548	+	NA	NA	NA	NA	NA	NA	G	G	G	G	G	G	K	G	K	G	G	G	G	G	G	K	G	G	G	G	G	G	K	G	G	G	G	G	G	G	G	G	G	G	G	G	G	G	G
snp_sb042060593929	G/C	5	61641355	+	NA	NA	NA	NA	NA	NA	S	S	G	C	C	G	S	G	C	G	C	G	G	G	G	S	G	G	G	C	G	G	S	G	G	C	G	G	G	G	G	G	G	G	G	G	G	G	G
snp_sb042060593970	C/G	5	61659812	+	NA	NA	NA	NA	NA	NA	C	C	C	G	C	C	S	C	C	C	C	C	C	C	C	S	C	C	C	C	C	C	S	C	C	C	C	C	C	C	C	C	C	C	C	C	C	S	C
snp_sb042060594036	T/C	5	61672309	+	NA	NA	NA	NA	NA	NA	Y	Y	C	C	T	T	Y	T	T	T	T	T	T	T	T	Y	T	T	Y	T	T	T	Y	T	Y	T	T	T	T	T	T	C	T	T	T	T	T	Y	T
snp_sb042060594735	C/T	5	61927575	+	NA	NA	NA	NA	NA	NA	C	C	C	C	C	C	C	C	C	C	C	C	C	C	Y	C	Y	T	C	C	C	C	C	Y	C	C	Y	C	C	C	C	C	C	C	Y	T	C	C	C
snp_sb042060595322	G/C	5	62099281	+	NA	NA	NA	NA	NA	NA	S	S	G	C	G	G	S	G	G	G	G	C	C	S	S	S	C	C	S	G	C	C	S	C	S	G	S	G	G	G	G	C	G	S	S	C	G	S	G
snp_sb042060595616	T/C	5	62173413	+	NA	NA	NA	NA	NA	NA	C	Y	C	T	T	T	T	T	Y	T	Y	T	T	Y	T	Y	Y	T	T	T	T	T	Y	T	T	T	T	T	T	T	T	T	T	T	T	T	T	Y	T
snp_sb042060595782	C/T	5	62296740	+	NA	NA	NA	NA	NA	NA	Y	Y	T	C	C	C	C	C	Y	C	Y	C	C	Y	C	C	Y	C	C	C	C	C	Y	C	C	C	C	C	C	T	C	C	C	C	Y	C	C	C	C
snp_sb042060595869	A/G	5	62340046	+	NA	NA	NA	NA	NA	NA	A	R	A	G	A	A	A	A	A	A	A	A	A	A	A	A	A	A	A	A	A	A	R	A	A	A	A	A	A	A	A	A	A	A	A	A	A	R	A
snp_sb042060596459	C/T	5	62503770	+	NA	NA	NA	NA	NA	NA	Y	T	T	C	C	C	C	C	C	C	C	C	C	C	C	C	C	C	C	C	C	C	Y	Y	C	C	C	C	C	C	C	C	C	C	C	C	C	Y	C
snp_sb042060596694	T/G	5	62642121	+	NA	NA	NA	NA	NA	NA	K	T	T	T	T	T	T	T	T	T	K	T	T	T	T	K	T	T	T	T	T	T	K	K	T	T	T	T	T	T	T	T	T	T	T	T	T	T	T
snp_sb042060596821	C/T	5	62688871	+	NA	NA	NA	NA	NA	NA	Y	Y	C	T	T	C	C	C	Y	C	T	Y	C	C	Y	Y	C	C	C	Y	C	C	Y	C	C	T	C	C	C	C	C	C	C	C	C	C	C	C	C
snp_sb042060596883	A/C	5	62738399	+	NA	NA	NA	NA	NA	NA	C	C	C	C	C	A	A	A	C	A	C	A	A	M	A	M	A	A	A	C	A	A	M	M	A	C	A	A	A	A	A	A	A	A	A	A	A	M	A
snp_sb042060597297	A/G	5	62841513	+	NA	NA	NA	NA	NA	NA	G	G	G	G	R	A	A	A	A	A	A	A	A	R	A	R	A	A	A	R	A	A	R	R	A	A	A	A	A	A	A	A	A	A	A	A	A	R	A
snp_sb042060597662	A/G	5	62958918	+	NA	NA	NA	NA	NA	NA	R	R	A	G	A	A	G	A	R	A	A	A	A	A	A	R	A	A	A	A	A	A	R	A	A	A	A	A	A	A	A	A	A	A	A	A	A	R	A
snp_sb042060597664	G/A	5	62959323	+	NA	NA	NA	NA	NA	NA	R	R	G	A	G	G	A	G	R	G	G	G	G	G	G	R	G	G	G	G	G	G	R	G	G	G	G	G	G	G	G	G	G	G	G	G	G	R	G
snp_sb042060597666	A/G	5	62959664	+	NA	NA	NA	NA	NA	NA	R	R	A	G	A	A	G	A	R	A	A	A	A	A	A	R	A	A	A	A	A	A	R	A	A	A	A	A	A	A	A	A	A	A	A	A	A	R	A
snp_sb042060598474	A/G	5	63377155	+	NA	NA	NA	NA	NA	NA	R	R	A	A	A	G	A	G	A	G	A	A	A	R	A	A	A	A	R	R	A	A	R	A	G	A	G	G	G	G	G	A	G	R	G	G	A	R	A
snp_sb042060598805	T/C	5	63500451	+	NA	NA	NA	NA	NA	NA	T	T	T	T	T	Y	T	Y	T	C	T	T	T	Y	Y	T	T	C	Y	T	T	Y	Y	Y	Y	T	C	C	C	T	Y	C	T	T	Y	T	T	T	T
snp_sb042060599037	T/C	5	63601444	+	NA	NA	NA	NA	NA	NA	T	T	T	T	T	T	T	T	T	T	T	T	T	T	T	T	T	T	T	T	T	T	T	T	Y	T	T	T	T	T	T	C	T	T	T	T	T	T	T
snp_sb042060599139	G/C	5	63641149	+	NA	NA	NA	NA	NA	NA	G	G	G	G	G	C	S	C	G	C	G	G	G	G	G	G	G	G	S	G	G	G	S	G	S	G	S	C	C	G	C	G	G	S	S	G	G	S	G
snp_sb042060599560	G/T	5	63830554	+	NA	NA	NA	NA	NA	NA	K	G	G	T	G	G	G	G	G	G	G	G	G	G	G	G	G	G	G	K	G	G	K	G	G	G	G	G	G	G	G	G	G	G	G	G	G	G	G
snp_sb042060599561	C/A	5	63830777	+	NA	NA	NA	NA	NA	NA	M	C	C	A	C	C	C	C	C	C	C	C	C	C	C	C	C	C	C	C	C	C	M	C	C	C	C	C	C	C	C	C	C	C	C	C	C	C	C
snp_sb042060599591	T/C	5	63850454	+	NA	NA	NA	NA	NA	NA	Y	T	T	C	T	T	T	T	T	T	T	T	T	T	T	T	T	T	T	Y	T	T	Y	T	T	T	T	T	T	T	T	T	T	T	T	T	T	T	T
snp_sb042060599760	C/A	5	63938394	+	NA	NA	NA	NA	NA	NA	C	C	C	C	C	C	M	C	M	C	C	C	C	C	C	M	C	C	C	C	C	C	C	C	C	C	C	C	C	A	C	C	C	C	M	C	C	C	C
snp_sb042060599982	G/C	5	64030569	+	NA	NA	NA	NA	NA	NA	G	G	G	G	S	C	G	C	G	C	S	G	G	G	G	S	G	G	G	C	G	S	S	G	S	G	G	G	G	C	G	C	G	G	S	C	G	G	G
snp_sb042060600725	C/T	5	64413006	+	NA	NA	NA	NA	NA	NA	C	C	C	C	Y	C	C	T	T	T	T	C	C	Y	Y	Y	C	C	C	Y	C	Y	C	C	Y	T	Y	C	C	C	C	T	C	C	Y	C	C	C	C
snp_sb042060600783	C/T	5	64446905	+	NA	NA	NA	NA	NA	NA	Y	Y	C	T	Y	Y	Y	C	T	C	T	C	C	C	Y	Y	C	C	C	Y	C	C	Y	C	C	T	C	C	C	C	C	C	C	C	C	C	C	C	C
snp_sb042060600784	C/G	5	64447085	+	NA	NA	NA	NA	NA	NA	S	S	C	G	S	S	S	G	G	G	G	C	C	C	S	S	C	C	C	S	C	C	S	C	C	G	C	C	C	C	C	C	C	C	C	C	C	C	C
snp_sb042060601340	G/T	5	64629471	+	NA	NA	NA	NA	NA	NA	K	K	G	G	K	K	G	G	G	G	G	G	G	K	G	K	G	G	T	G	G	G	K	G	K	G	K	T	T	T	T	T	T	T	K	G	T	K	T
snp_sb042060601544	T/C	5	64669481	+	NA	NA	NA	NA	NA	NA	Y	T	T	T	T	Y	C	T	Y	T	T	Y	T	Y	T	Y	T	T	T	T	T	T	Y	T	T	T	T	T	T	T	T	T	T	T	T	T	T	T	T
snp_sb042060601570	G/C	5	64672076	+	NA	NA	NA	NA	NA	NA	G	G	G	C	G	C	C	G	G	G	G	S	G	S	G	S	G	G	G	G	G	G	S	G	G	G	G	G	G	G	G	G	G	G	G	G	G	G	G
snp_sb042060601611	C/A	5	64774564	+	NA	NA	NA	NA	NA	NA	M	C	C	C	C	M	A	C	C	C	C	M	C	M	C	M	M	A	C	C	A	M	M	C	C	C	M	A	C	A	A	C	C	C	M	A	C	M	C
snp_sb042060601701	C/T	5	64826851	+	NA	NA	NA	NA	NA	NA	Y	Y	C	C	C	C	C	C	C	C	C	Y	C	Y	C	C	C	C	C	C	C	C	C	C	C	C	C	C	C	C	C	C	C	C	Y	C	C	C	C
snp_sb042060601702	T/G	5	64827151	+	NA	NA	NA	NA	NA	NA	K	K	T	T	T	T	T	T	T	T	T	K	T	K	T	T	T	T	T	T	T	T	T	T	T	T	T	T	T	T	T	T	T	T	K	T	T	T	T
snp_sb042060601833	T/A	5	64922774	+	NA	NA	NA	NA	NA	NA	W	W	A	T	A	T	A	T	A	T	A	T	T	W	W	W	T	T	W	A	T	W	W	T	T	A	T	T	T	T	T	T	T	T	T	W	T	W	T
snp_sb042060602394	C/A	5	65223839	+	NA	NA	NA	NA	NA	NA	C	M	C	C	C	M	C	A	C	A	C	C	C	C	C	C	C	C	C	C	C	C	C	C	C	C	M	A	C	A	A	A	A	C	M	C	C	M	C
snp_sb042060602463	A/G	5	65250521	+	NA	NA	NA	NA	NA	NA	G	R	A	G	A	A	A	A	A	A	R	R	G	R	A	R	G	A	R	R	A	A	A	A	A	A	A	A	A	A	A	A	A	A	A	A	A	R	A
snp_sb042060602589	T/C	5	65316613	+	NA	NA	NA	NA	NA	NA	T	T	T	T	T	T	C	T	Y	T	T	T	Y	Y	C	Y	T	C	T	T	C	Y	Y	Y	T	T	C	C	T	T	C	T	T	T	Y	T	T	Y	T
snp_sb042060602632	C/A	5	65518518	+	NA	NA	NA	NA	NA	NA	A	A	A	A	C	C	A	C	M	C	C	C	M	M	A	M	M	A	C	C	A	A	M	A	M	C	C	C	A	C	C	C	C	M	M	A	C	M	C
snp_sb042060603128	A/C	5	65697673	+	NA	NA	NA	NA	NA	NA	A	A	A	A	C	C	A	C	M	C	C	A	A	A	A	M	A	A	M	M	A	A	M	A	A	C	A	A	A	C	A	C	C	A	M	A	A	A	A
snp_sb042060603282	G/T	5	65756918	+	NA	NA	NA	NA	NA	NA	G	G	G	T	T	G	G	G	K	G	T	T	K	K	G	K	K	G	G	K	G	G	G	G	G	G	G	G	G	G	G	G	G	G	G	G	G	G	G
snp_sb042060603547	A/G	5	65842430	+	NA	NA	NA	NA	NA	NA	A	A	A	G	A	A	A	A	R	A	A	A	A	R	A	A	A	A	A	A	A	A	R	A	A	A	A	A	A	A	A	A	A	A	A	A	A	A	A
snp_sb042060603552	T/C	5	65842636	+	NA	NA	NA	NA	NA	NA	C	C	C	C	C	T	C	T	C	T	C	T	T	Y	T	Y	T	T	T	C	T	T	Y	T	T	C	T	T	T	T	T	T	T	T	T	T	T	Y	T
snp_sb042060603952	G/A	5	66002141	+	NA	NA	NA	NA	NA	NA	G	G	G	G	G	G	G	G	G	G	G	G	G	G	G	G	G	G	G	G	G	R	G	R	G	G	G	G	G	G	G	G	G	R	G	G	G	G	G
snp_sb042060603989	A/G	5	66010949	+	NA	NA	NA	NA	NA	NA	A	A	A	G	G	A	A	A	R	A	G	A	A	R	A	R	A	A	A	G	A	A	R	A	A	G	A	A	A	A	A	A	A	A	A	A	A	A	A
snp_sb042060604049	G/A	5	66015710	+	NA	NA	NA	NA	NA	NA	G	G	G	G	A	G	G	G	R	G	A	G	G	G	G	R	G	G	G	A	G	G	R	G	G	A	G	G	G	G	G	G	G	G	G	G	G	G	G
snp_sb042060604284	G/A	5	66074614	+	NA	NA	NA	NA	NA	NA	A	A	A	G	G	G	G	G	G	G	G	G	G	G	G	G	G	G	G	G	G	G	G	G	G	G	G	G	G	G	G	G	G	G	G	G	G	R	G
snp_sb042060604335	C/T	5	66084643	+	NA	NA	NA	NA	NA	NA	C	C	C	C	C	C	C	C	C	C	C	C	C	C	C	Y	C	C	C	C	C	C	C	C	C	C	C	C	C	C	C	C	C	C	C	C	C	C	C
snp_sb042060604526	A/C	5	66186399	+	NA	NA	NA	NA	NA	NA	C	C	C	A	A	A	A	A	A	A	A	A	A	A	A	A	A	A	A	A	A	A	A	A	A	A	A	A	A	A	A	A	A	A	A	A	A	M	A
snp_sb042060605134	G/C	5	66438642	+	NA	NA	NA	NA	NA	NA	C	C	C	C	G	G	C	G	S	G	G	G	G	S	G	G	G	G	G	G	G	G	S	G	G	G	G	G	G	G	G	G	G	G	G	G	G	S	G
snp_sb042060605141	G/A	5	66440680	+	NA	NA	NA	NA	NA	NA	A	A	A	G	G	G	A	G	R	G	G	G	G	R	G	G	G	G	G	G	G	G	R	R	R	G	R	G	A	A	G	G	G	G	G	G	G	R	G
snp_sb042060605562	G/T	5	66607304	+	NA	NA	NA	NA	NA	NA	G	G	G	G	G	G	G	G	G	G	G	T	G	K	K	G	K	T	G	G	G	G	G	G	G	G	G	G	G	G	G	G	G	G	G	G	G	G	G
snp_sb042060605565	A/G	5	66607603	+	NA	NA	NA	NA	NA	NA	G	G	G	G	A	A	G	A	R	A	A	A	A	R	A	A	A	A	A	A	A	A	R	A	A	A	A	A	A	A	R	A	A	R	A	A	G	R	G
snp_sb042060605575	T/A	5	66609103	+	NA	NA	NA	NA	NA	NA	T	T	T	T	A	T	T	T	W	T	A	A	T	W	W	W	W	A	T	A	T	T	W	T	T	T	T	T	T	T	T	T	T	T	T	T	T	T	T
snp_sb042060605708	G/A	5	66623075	+	NA	NA	NA	NA	NA	NA	G	G	G	G	A	G	G	G	R	G	A	A	G	R	R	R	R	A	G	A	G	G	R	G	G	G	G	G	G	G	R	G	G	R	G	G	A	R	A
snp_sb042060605725	C/A	5	66642558	+	NA	NA	NA	NA	NA	NA	C	C	C	C	C	C	C	C	C	C	C	A	A	M	M	M	A	A	C	C	A	C	M	M	C	C	M	A	C	C	M	A	A	C	C	C	C	M	C
snp_sb042060605790	C/G	5	66811221	+	NA	NA	NA	NA	NA	NA	G	G	G	C	C	C	G	C	C	C	C	G	S	S	S	S	S	G	C	C	S	S	S	C	C	C	C	C	C	C	C	C	C	C	C	C	C	S	C
snp_sb042060606480	T/A	5	67058725	+	NA	NA	NA	NA	NA	NA	T	T	T	T	T	T	T	T	W	T	T	T	T	T	T	W	T	T	T	T	T	T	W	T	W	T	T	T	A	T	T	T	T	T	W	T	T	T	T
snp_sb042060606587	C/G	5	67092426	+	NA	NA	NA	NA	NA	NA	C	C	C	G	C	C	C	C	C	C	C	C	C	S	C	C	C	C	S	C	C	C	C	C	S	C	C	C	C	G	C	G	G	C	C	C	C	C	C
snp_sb042060606757	C/A	5	67128285	+	NA	NA	NA	NA	NA	NA	M	C	C	A	C	C	A	C	C	C	C	C	M	M	M	M	M	C	A	C	C	C	M	M	M	C	C	C	A	A	M	A	A	M	C	M	A	M	A
snp_sb042060606847	G/A	5	67192670	+	NA	NA	NA	NA	NA	NA	A	A	A	A	R	G	A	G	R	G	A	G	R	R	G	R	R	G	R	A	R	G	R	R	R	A	G	G	A	G	R	G	G	A	G	G	A	R	A
snp_sb042060606998	T/C	5	67248272	+	NA	NA	NA	NA	NA	NA	Y	Y	C	T	T	T	C	T	Y	T	T	T	Y	Y	T	Y	Y	T	T	Y	T	C	Y	C	T	T	T	T	T	T	T	T	T	T	T	T	T	Y	T
snp_sb042060607000	A/T	5	67249777	+	NA	NA	NA	NA	NA	NA	A	A	A	T	T	W	A	T	A	T	A	A	W	W	T	W	A	T	W	A	W	A	W	A	W	A	W	A	A	T	A	T	T	A	W	T	A	A	A
snp_sb042060607317	G/A	5	67364913	+	NA	NA	NA	NA	NA	NA	A	R	A	A	G	G	A	G	G	G	G	G	G	R	G	G	G	G	G	R	G	G	R	G	R	G	G	G	G	G	G	A	A	G	G	G	G	R	G
snp_sb042060607672	A/T	5	67494930	+	NA	NA	NA	NA	NA	NA	W	W	A	A	W	A	A	A	A	A	W	A	A	A	W	W	A	A	A	W	A	A	W	A	A	T	A	A	A	A	A	A	A	A	A	A	A	A	A
snp_sb042060608425	T/C	5	67739573	+	NA	NA	NA	NA	NA	NA	T	T	T	Y	T	T	T	T	T	T	T	T	T	T	T	T	T	T	T	T	T	T	T	T	T	T	T	T	T	T	T	T	T	T	T	T	T	T	T
snp_sb042060608437	G/A	5	67741418	+	NA	NA	NA	NA	NA	NA	G	G	G	G	G	R	G	A	R	A	G	R	R	G	R	R	G	G	A	G	G	G	G	R	G	G	R	G	A	G	G	G	G	G	G	G	G	G	G
snp_sb042060608761	T/C	5	67832338	+	NA	NA	NA	NA	NA	NA	Y	C	T	T	C	C	C	C	C	C	C	Y	Y	Y	Y	Y	Y	C	T	C	C	C	Y	Y	T	C	T	C	T	T	T	T	T	Y	Y	C	T	Y	T
snp_sb042060608768	T/A	5	67833354	+	NA	NA	NA	NA	NA	NA	W	A	T	T	A	A	A	A	A	A	A	W	W	W	W	W	W	A	T	A	A	A	W	W	T	A	W	A	T	T	T	T	T	W	W	A	T	W	T
snp_sb042060608865	G/T	5	67858384	+	NA	NA	NA	NA	NA	NA	G	G	G	G	G	K	G	G	G	G	G	K	K	G	G	G	T	T	G	G	T	K	K	K	G	G	K	T	G	G	G	G	G	K	K	G	G	K	G
snp_sb042060608958	C/T	5	67925002	+	NA	NA	NA	NA	NA	NA	Y	C	T	C	C	Y	T	T	C	T	C	C	C	C	Y	C	Y	C	C	C	C	C	C	Y	C	C	Y	C	T	C	C	C	C	C	C	C	C	C	C
snp_sb042060609009	G/A	5	67938439	+	NA	NA	NA	NA	NA	NA	R	G	A	G	G	G	A	R	G	G	G	G	G	G	G	R	G	G	G	G	G	G	G	G	G	G	A	G	G	G	G	G	G	G	G	G	G	G	G
snp_sb042060609584	C/T	5	68152109	+	NA	NA	NA	NA	NA	NA	C	C	C	C	Y	C	C	C	C	C	Y	C	C	C	C	C	C	C	C	Y	C	C	Y	C	C	T	C	C	C	C	C	C	C	C	C	C	C	C	C
snp_sb042060609601	T/C	5	68166262	+	NA	NA	NA	NA	NA	NA	T	T	T	T	T	T	C	T	Y	T	T	T	T	T	T	T	T	T	T	T	T	T	T	T	T	T	T	T	T	T	T	T	T	T	T	T	T	T	T
snp_sb042060609633	G/A	5	68185644	+	NA	NA	NA	NA	NA	NA	R	A	G	G	G	G	A	G	R	G	G	G	R	G	G	R	G	G	G	G	G	G	R	G	R	G	G	G	A	G	G	G	A	G	G	G	G	R	G
snp_sb042060609888	T/C	5	68400117	+	NA	NA	NA	NA	NA	NA	T	T	T	T	C	T	T	T	Y	T	C	T	Y	T	Y	Y	Y	T	T	Y	T	T	Y	T	T	C	T	T	T	T	T	T	T	T	T	T	T	T	T
snp_sb042060610493	C/T	5	68659480	+	NA	NA	NA	NA	NA	NA	C	C	C	C	T	C	T	C	T	C	T	C	C	C	Y	Y	C	C	C	Y	C	C	Y	C	C	T	C	C	C	C	C	C	C	C	C	C	C	C	C
snp_sb042060610739	C/G	5	68706913	+	NA	NA	NA	NA	NA	NA	C	C	C	C	G	C	C	C	S	C	G	C	C	C	C	S	C	C	C	S	C	C	S	C	C	G	C	C	C	C	C	C	G	C	C	C	C	C	C
snp_sb042060610752	A/C	5	68711023	+	NA	NA	NA	NA	NA	NA	A	A	A	A	A	A	A	A	A	A	A	A	A	A	M	M	A	C	A	A	M	A	M	C	A	A	A	A	A	A	A	A	A	M	A	A	A	M	A
snp_sb042060610812	A/T	5	68742726	+	NA	NA	NA	NA	NA	NA	A	A	A	A	T	A	A	A	W	A	T	A	A	A	W	W	A	A	A	W	A	T	W	A	W	T	T	A	T	A	A	A	T	A	A	T	A	A	A
snp_sb042060610936	T/C	5	68809376	+	NA	NA	NA	NA	NA	NA	T	T	T	T	C	T	C	T	C	T	C	T	T	T	T	Y	Y	T	T	Y	T	T	Y	T	T	C	T	T	T	T	T	T	C	T	T	T	T	T	T
snp_sb042060611315	C/T	5	68878053	+	NA	NA	NA	NA	NA	NA	C	C	C	C	C	C	T	C	C	C	C	C	C	C	C	C	C	C	C	C	C	C	Y	C	C	C	C	C	C	C	C	C	C	C	C	C	C	C	C
snp_sb042060611777	G/T	5	68969154	+	NA	NA	NA	NA	NA	NA	G	G	G	G	G	G	G	G	K	G	G	T	T	G	K	K	K	G	G	G	T	T	K	K	K	G	G	G	G	G	G	G	G	G	G	K	G	G	G
snp_sb042060612041	T/C	5	69065199	+	NA	NA	NA	NA	NA	NA	T	T	T	C	Y	C	C	C	Y	C	T	T	T	Y	T	Y	Y	T	T	Y	T	T	T	T	Y	T	C	C	C	C	Y	T	C	Y	Y	T	T	Y	C
snp_sb042060612674	A/C	5	69260980	+	NA	NA	NA	NA	NA	NA	A	M	A	A	C	A	C	A	M	A	C	A	M	A	M	M	A	A	A	C	A	A	M	A	A	C	A	A	A	A	M	A	C	A	A	A	C	A	A
snp_sb042060612677	C/A	5	69261533	+	NA	NA	NA	NA	NA	NA	C	M	C	C	A	C	A	C	M	C	A	C	M	C	M	M	C	C	C	M	C	C	M	C	C	A	C	C	C	C	C	C	C	C	C	C	C	C	C
snp_sb042060612739	A/G	5	69295196	+	NA	NA	NA	NA	NA	NA	A	A	A	A	G	A	G	A	R	A	G	A	A	A	A	R	A	A	A	R	R	A	R	A	A	G	A	A	A	A	R	A	G	A	A	A	G	R	A
snp_sb042060612912	C/T	5	69344727	+	NA	NA	NA	NA	NA	NA	C	C	C	C	T	C	T	C	T	C	T	C	Y	C	Y	Y	C	C	T	T	T	Y	Y	Y	Y	T	C	C	C	C	C	T	C	Y	Y	Y	C	Y	C
snp_sb042060613086	T/A	5	69456518	+	NA	NA	NA	NA	NA	NA	T	T	T	T	T	T	A	T	T	T	T	T	T	T	T	T	T	T	T	T	T	T	T	T	T	T	T	T	T	T	T	T	T	T	T	T	T	T	T
snp_sb042060613473	G/A	5	69674648	+	NA	NA	NA	NA	NA	NA	G	G	G	G	G	G	A	G	G	G	G	G	G	G	G	G	G	G	G	G	G	G	R	G	G	G	G	G	G	G	G	G	G	G	G	G	G	G	G
snp_sb042060613568	T/C	5	69689975	+	NA	NA	NA	NA	NA	NA	C	C	C	C	T	T	T	T	T	T	T	T	T	Y	T	T	T	T	T	T	T	T	Y	T	T	T	T	T	T	T	T	T	T	T	T	T	T	Y	T
snp_sb042060613587	C/A	5	69698874	+	NA	NA	NA	NA	NA	NA	C	C	C	C	C	C	A	C	A	C	M	C	C	C	C	C	C	C	C	M	C	C	M	C	C	A	A	C	C	A	C	C	C	C	M	C	C	M	C
snp_sb042060613643	A/G	5	69702391	+	NA	NA	NA	NA	NA	NA	G	G	G	G	G	A	A	A	A	A	R	A	A	R	R	R	A	A	A	A	A	A	R	R	A	A	A	A	A	A	R	A	G	A	A	A	G	R	A
snp_sb042060613722	A/G	5	69730122	+	NA	NA	NA	NA	NA	NA	G	G	G	G	A	A	A	A	A	A	A	G	R	R	R	R	R	G	A	A	G	G	R	R	A	A	A	A	A	A	A	A	A	R	A	A	A	R	A
snp_sb042060613790	C/G	5	69766421	+	NA	NA	NA	NA	NA	NA	C	S	C	C	G	C	G	C	G	C	G	C	S	S	G	S	S	G	G	S	G	C	S	S	S	G	G	C	G	G	C	C	C	C	S	S	C	C	C
snp_sb042060613793	C/G	5	69766819	+	NA	NA	NA	NA	NA	NA	G	G	G	G	C	S	C	G	C	G	C	C	C	S	C	S	C	C	C	S	C	C	C	C	C	C	C	C	C	C	S	G	G	C	C	C	G	S	C
snp_sb042060614174	T/C	5	69851229	+	NA	NA	NA	NA	NA	NA	T	T	T	C	Y	Y	Y	C	Y	C	T	T	T	Y	T	T	T	T	T	Y	C	T	T	T	T	T	T	T	T	T	T	C	T	T	T	T	T	T	T
snp_sb042060614282	A/C	5	69866269	+	NA	NA	NA	NA	NA	NA	A	A	A	M	A	A	M	A	M	A	A	A	A	M	A	A	A	A	A	A	A	A	M	A	A	A	A	C	A	A	M	A	A	M	M	A	C	M	C
snp_sb042060614406	C/A	5	69912000	+	NA	NA	NA	NA	NA	NA	A	A	A	A	C	C	A	C	M	C	C	C	C	C	C	C	C	C	C	M	C	C	M	C	C	C	C	C	C	A	M	C	A	C	M	C	C	C	C
snp_sb042060614539	T/C	5	69928410	+	NA	NA	NA	NA	NA	NA	T	Y	T	C	T	T	C	T	C	T	T	T	T	Y	T	T	T	T	T	C	T	T	T	T	T	T	T	T	T	C	T	T	T	T	Y	T	T	T	T
snp_sb042060614585	G/A	5	69951230	+	NA	NA	NA	NA	NA	NA	A	A	A	G	A	G	A	G	A	G	A	R	A	R	A	R	G	A	G	R	A	G	R	R	G	A	G	G	G	G	G	G	G	G	R	G	G	R	G
snp_sb042060614741	T/C	5	70062920	+	NA	NA	NA	NA	NA	NA	C	C	C	C	T	T	T	T	T	T	T	T	T	Y	Y	T	T	C	T	T	T	T	T	T	T	T	T	T	T	T	T	T	T	T	T	T	T	Y	T
snp_sb042060615217	T/C	5	70240534	+	NA	NA	NA	NA	NA	NA	Y	C	C	C	T	Y	T	C	C	C	T	T	T	Y	T	T	T	T	T	Y	T	T	T	T	T	T	T	T	T	T	T	T	T	T	T	T	T	Y	T
snp_sb042060615273	A/T	5	70318478	+	NA	NA	NA	NA	NA	NA	W	T	T	T	A	A	A	A	A	A	A	T	T	W	A	A	W	A	A	W	A	A	W	W	W	A	A	A	A	T	W	A	T	A	A	T	A	W	A
snp_sb042060615450	G/A	5	70356072	+	NA	NA	NA	NA	NA	NA	R	G	G	A	G	A	A	A	A	A	G	G	G	R	R	R	G	G	A	G	G	G	R	G	R	G	G	A	A	G	R	A	G	R	A	G	A	R	A
snp_sb042060615471	G/A	5	70373110	+	NA	NA	NA	NA	NA	NA	G	G	G	G	A	R	A	G	A	G	A	R	A	G	R	R	R	A	G	R	A	G	R	R	G	G	A	G	G	G	G	G	G	G	R	A	G	G	G
snp_sb042060615690	C/T	5	70431266	+	NA	NA	NA	NA	NA	NA	Y	T	T	C	C	C	C	C	C	C	C	C	C	C	C	C	C	C	C	C	C	C	Y	C	C	C	C	C	C	C	C	C	C	C	C	C	C	Y	C
snp_sb042060615949	A/T	5	70687447	+	NA	NA	NA	NA	NA	NA	A	A	A	A	W	W	A	A	A	A	A	A	A	A	W	A	A	A	A	A	A	A	W	A	W	A	A	A	T	A	A	A	A	A	A	A	A	A	A
snp_sb042060616573	C/A	5	71240168	+	NA	NA	NA	NA	NA	NA	C	M	C	A	A	C	A	C	A	C	M	C	C	M	M	M	C	C	C	A	C	C	C	C	C	C	C	C	C	C	C	C	C	C	C	C	C	C	C
snp_sb042060616655	T/C	5	71294114	+	NA	NA	NA	NA	NA	NA	C	C	C	C	Y	C	C	C	C	C	T	C	C	C	C	T	Y	C	T	T	Y	C	Y	Y	T	T	T	T	T	T	T	T	T	Y	Y	T	T	Y	T
snp_sb042060616769	A/T	5	71340912	+	NA	NA	NA	NA	NA	NA	A	W	A	T	A	A	A	A	A	A	A	A	A	W	W	W	T	T	A	A	W	W	W	A	A	A	A	A	A	A	A	A	A	A	A	T	A	A	A
snp_sb042060617009	G/A	5	71672678	+	NA	NA	NA	NA	NA	NA	G	R	G	G	G	R	G	A	G	A	G	G	G	G	G	G	G	G	G	G	G	G	G	G	A	G	A	A	A	A	G	A	A	G	A	G	A	R	G
snp_sb042060617037	G/A	5	71685277	+	NA	NA	NA	NA	NA	NA	A	A	A	A	G	G	G	G	G	G	G	G	G	A	G	A	G	G	G	G	G	G	A	G	G	G	G	G	G	G	G	G	G	G	G	G	G	A	G
snp_sb042060617076	C/G	5	71695838	+	NA	NA	NA	NA	NA	NA	G	S	G	G	C	C	C	C	C	C	C	C	C	S	C	C	C	C	C	C	C	C	S	C	C	C	C	C	C	C	C	C	C	C	C	C	C	S	C
snp_sb042060617111	G/T	5	71726568	+	NA	NA	NA	NA	NA	NA	T	K	T	T	G	K	G	G	G	G	G	T	T	T	K	K	K	T	T	G	G	T	T	T	G	G	G	G	G	G	T	G	G	T	G	G	G	K	T
snp_sb042060620197	A/C	6	1001235	+	NA	NA	NA	NA	NA	NA	A	A	A	A	A	C	A	C	A	C	A	M	A	M	M	A	C	A	C	A	C	C	M	A	M	A	C	C	C	A	C	C	C	C	M	C	C	M	C
snp_sb042060620390	A/G	6	1096482	+	NA	NA	NA	NA	NA	NA	R	A	A	A	A	A	A	A	A	A	R	A	A	A	A	R	A	A	A	G	A	A	A	A	A	R	A	A	A	A	A	A	A	A	A	A	A	A	A
snp_sb042060620496	C/A	6	1168815	+	NA	NA	NA	NA	NA	NA	M	A	A	C	A	C	C	C	C	C	A	C	C	C	C	M	C	C	C	A	C	C	M	C	C	A	C	C	C	C	C	C	C	C	C	C	C	M	C
snp_sb042060620964	T/G	6	1312096	+	NA	NA	NA	NA	NA	NA	K	G	G	G	G	T	T	T	T	T	K	T	T	K	T	K	T	T	T	K	T	T	K	T	T	G	T	T	T	T	T	T	T	T	T	T	T	K	T
snp_sb001000591749	A/G	6	1845249	+	NA	NA	NA	NA	NA	NA	A	A	A	A	G	A	A	A	A	A	G	A	A	A	A	R	R	A	A	R	A	A	R	A	A	R	A	A	A	A	A	A	A	A	A	A	A	A	A
snp_sb001000591841	C/G	6	1893544	+	NA	NA	NA	NA	NA	NA	C	C	C	C	C	C	C	C	G	C	C	C	C	C	C	C	C	C	C	C	C	C	C	C	C	C	C	C	C	C	C	C	C	C	C	C	C	C	C
snp_sb001000591921	C/T	6	1920403	+	NA	NA	NA	NA	NA	NA	C	C	C	C	C	T	C	C	C	C	C	C	C	C	C	C	C	C	T	C	C	C	C	C	T	C	Y	T	C	C	T	C	C	Y	Y	C	T	Y	T
snp_sb001000592119	C/T	6	1961574	+	NA	NA	NA	NA	NA	NA	T	T	T	T	C	Y	T	T	Y	T	C	T	T	Y	Y	Y	T	C	C	Y	T	Y	Y	Y	Y	Y	Y	C	T	T	C	T	T	C	Y	T	C	Y	C
snp_sb001000593071	C/G	6	2315241	+	NA	NA	NA	NA	NA	NA	C	C	C	G	C	C	C	C	C	C	G	C	C	C	C	C	C	C	C	C	C	C	C	C	C	C	C	C	C	C	C	C	C	C	C	C	C	C	C
snp_sb001000593558	T/G	6	2456022	+	NA	NA	NA	NA	NA	NA	G	G	G	G	G	T	T	T	G	T	G	T	T	K	K	K	T	T	T	G	T	T	K	T	T	K	T	T	T	T	T	T	T	T	T	T	T	T	T
snp_sb001000597017	C/G	6	3257628	+	NA	NA	NA	NA	NA	NA	C	C	C	C	C	G	G	C	G	G	C	C	C	S	C	S	C	C	G	C	S	S	S	C	S	C	S	G	G	C	G	C	C	G	S	G	G	S	G
snp_sb001000597483	G/C	6	3382035	+	NA	NA	NA	NA	NA	NA	G	G	G	G	S	G	G	G	C	G	C	G	G	S	G	S	S	G	G	C	G	G	S	G	G	S	G	G	G	G	G	G	G	G	G	G	G	S	G
snp_sb001000599480	A/G	6	3877931	+	NA	NA	NA	NA	NA	NA	G	G	G	G	A	R	A	G	A	G	A	R	A	R	R	R	G	A	G	A	A	R	R	A	G	A	R	A	G	A	G	G	G	R	R	G	G	R	G
snp_sb042060630775	T/G	6	4087639	+	NA	NA	NA	NA	NA	NA	G	G	G	G	T	T	K	T	T	T	T	T	T	K	T	T	T	T	T	T	K	T	T	T	T	T	T	T	T	T	T	T	T	T	T	T	T	T	T
snp_sb042060630779	A/G	6	4087760	+	NA	NA	NA	NA	NA	NA	G	G	G	G	A	A	R	A	A	A	A	A	A	R	A	A	A	A	A	A	R	A	A	A	A	A	A	A	A	A	A	A	A	A	A	A	A	A	A
snp_sb001000600067	G/T	6	4119745	+	NA	NA	NA	NA	NA	NA	T	G	T	G	G	T	G	T	T	T	G	G	G	K	G	K	G	G	T	G	G	G	K	G	T	G	K	T	T	G	T	G	T	K	T	G	T	K	T
snp_sb001000600993	T/A	6	4719375	+	NA	NA	NA	NA	NA	NA	T	T	T	T	T	T	T	T	T	T	T	T	T	W	T	T	T	T	T	T	W	A	W	T	T	W	W	T	T	A	T	T	T	T	T	A	T	T	T
snp_sb001000603506	G/T	6	5571971	+	NA	NA	NA	NA	NA	NA	G	G	G	G	T	T	G	T	G	T	T	G	K	K	G	K	K	G	G	T	K	G	K	G	G	K	K	G	T	T	G	G	G	G	G	G	G	G	G
snp_sb001000604407	G/A	6	6115706	+	NA	NA	NA	NA	NA	NA	G	G	G	A	G	G	G	G	A	G	A	G	G	G	G	G	R	G	G	R	G	G	R	G	G	R	G	G	G	G	G	G	G	G	G	G	G	G	G
snp_sb001000604537	G/A	6	6142367	+	NA	NA	NA	NA	NA	NA	G	G	G	A	A	G	G	G	A	G	A	G	G	G	G	R	R	G	G	R	G	G	R	G	G	R	G	G	G	G	G	G	G	G	G	G	G	G	G
snp_sb001000605264	T/C	6	6460648	+	NA	NA	NA	NA	NA	NA	T	T	T	T	T	T	T	T	T	T	T	T	Y	T	T	T	T	T	T	T	T	T	T	T	C	T	Y	C	T	T	C	T	C	Y	Y	T	C	Y	C
snp_sb001000605389	A/G	6	6509935	+	NA	NA	NA	NA	NA	NA	G	G	G	G	G	A	G	A	G	A	R	G	G	R	R	R	A	A	A	G	R	R	R	R	A	G	A	A	A	A	A	A	A	A	A	A	A	R	A
snp_sb001000605411	C/G	6	6511835	+	NA	NA	NA	NA	NA	NA	G	G	G	C	G	C	G	C	G	C	G	C	C	S	C	S	S	C	C	S	C	C	S	C	C	S	C	C	C	C	C	C	C	C	C	C	C	S	C
snp_sb001000605532	C/T	6	6588554	+	NA	NA	NA	NA	NA	NA	C	C	C	C	C	C	C	C	T	C	C	T	T	Y	Y	Y	Y	C	C	C	Y	Y	Y	Y	T	Y	Y	T	C	C	T	C	T	T	T	C	T	Y	T
snp_sb001000605574	G/A	6	6592681	+	NA	NA	NA	NA	NA	NA	G	G	G	G	G	G	G	G	A	G	G	A	A	R	R	R	R	G	G	G	R	R	R	R	A	R	R	A	G	G	A	G	A	A	A	G	A	R	A
snp_sb042060637556	A/G	6	6888994	+	NA	NA	NA	NA	NA	NA	R	R	A	G	G	A	A	A	A	A	A	A	A	R	R	A	A	A	A	R	A	R	A	A	A	A	R	A	A	G	A	A	A	A	A	A	A	R	A
snp_sb001000606897	C/T	6	6977645	+	NA	NA	NA	NA	NA	NA	Y	Y	C	C	C	C	C	C	C	C	C	C	C	Y	C	C	C	C	C	C	C	C	C	C	C	C	C	C	C	C	C	C	C	C	C	C	C	Y	C
snp_sb001000607432	G/A	6	7170773	+	NA	NA	NA	NA	NA	NA	R	R	A	G	R	G	G	G	A	G	A	G	R	R	G	R	R	G	G	A	G	G	R	G	G	R	G	G	G	G	G	G	G	G	G	G	G	R	G
snp_sb042060638666	C/T	6	7365330	+	NA	NA	NA	NA	NA	NA	Y	Y	C	C	Y	C	T	C	C	C	T	C	Y	C	C	C	Y	C	C	Y	C	C	Y	C	C	Y	C	C	C	C	C	C	C	C	C	C	C	C	C
snp_sb001000607954	T/C	6	7368472	+	NA	NA	NA	NA	NA	NA	C	C	C	T	C	T	C	T	T	T	C	T	Y	Y	T	Y	Y	T	T	C	T	T	Y	T	T	Y	T	T	T	T	T	T	T	T	T	T	T	Y	T
snp_sb001000607955	A/G	6	7368847	+	NA	NA	NA	NA	NA	NA	G	G	G	A	G	A	G	A	G	A	G	A	R	R	A	R	R	A	A	G	A	A	R	A	A	R	A	A	A	A	A	A	A	A	A	A	A	R	A
snp_sb001000613717	A/T	6	9693376	+	NA	NA	NA	NA	NA	NA	T	T	T	A	T	A	T	A	T	A	T	A	A	W	A	W	W	A	A	T	A	A	W	A	A	W	A	A	A	A	A	A	A	A	A	A	A	W	A
snp_sb042060652655	G/C	6	12448067	+	NA	NA	NA	NA	NA	NA	C	C	C	G	S	G	C	G	C	G	G	G	G	S	G	S	G	G	G	S	G	G	S	G	G	G	G	G	G	G	G	G	G	G	G	G	G	S	G
snp_sb001000652380	A/G	6	26387044	+	NA	NA	NA	NA	NA	NA	R	R	G	A	A	A	A	A	A	A	A	A	A	R	A	A	A	A	A	A	A	A	R	A	A	A	A	A	A	A	A	A	A	A	A	A	A	R	A
snp_sb001000657491	C/G	6	28163676	+	NA	NA	NA	NA	NA	NA	S	S	G	C	C	C	C	C	C	C	C	C	C	S	C	S	C	C	C	C	C	C	S	C	C	C	C	C	C	C	C	C	C	C	C	C	C	S	C
snp_sb001000661277	C/T	6	29539011	+	NA	NA	NA	NA	NA	NA	T	T	T	C	Y	Y	T	C	T	C	T	C	C	Y	C	Y	Y	C	C	T	C	C	Y	C	C	Y	C	C	C	C	C	C	C	C	C	C	C	Y	C
snp_sb001000663493	A/G	6	30297630	+	NA	NA	NA	NA	NA	NA	R	R	G	A	A	A	A	A	A	A	A	A	A	R	A	A	A	A	A	A	A	A	R	A	A	A	A	A	A	A	A	A	A	A	A	A	A	R	A
snp_sb001000664982	A/T	6	30771394	+	NA	NA	NA	NA	NA	NA	T	T	T	A	W	W	T	A	T	A	T	A	A	W	A	W	A	A	A	T	A	A	W	A	A	W	A	A	A	A	A	A	A	A	A	A	A	W	A
snp_sb001000665443	A/G	6	30979222	+	NA	NA	NA	NA	NA	NA	G	G	G	A	A	R	G	A	G	A	A	A	A	R	A	R	A	A	A	R	A	A	R	A	A	A	A	A	A	A	A	A	A	A	A	A	A	R	A
snp_sb001000665444	G/C	6	30979346	+	NA	NA	NA	NA	NA	NA	C	C	C	G	G	S	C	G	C	G	G	G	G	S	G	S	G	G	G	S	G	G	S	G	G	G	G	G	G	G	G	G	G	G	G	G	G	S	G
snp_sb001000669161	G/T	6	32289505	+	NA	NA	NA	NA	NA	NA	G	G	G	G	G	G	G	G	G	G	G	K	K	K	K	K	K	T	G	G	G	K	K	K	G	G	G	G	G	G	G	G	G	G	G	G	G	G	G
snp_sb001000669181	C/A	6	32355423	+	NA	NA	NA	NA	NA	NA	C	C	C	C	M	C	C	C	C	C	A	C	C	C	C	M	M	C	C	M	C	C	C	C	C	M	C	C	C	C	C	C	C	C	C	C	C	C	C
snp_sb001000669203	T/C	6	32357689	+	NA	NA	NA	NA	NA	NA	T	T	T	T	Y	T	T	T	T	T	C	T	T	T	T	Y	Y	T	T	Y	T	T	T	T	T	Y	T	T	T	T	T	T	T	T	T	T	T	T	T
snp_sb042060702012	C/T	6	32370128	+	NA	NA	NA	NA	NA	NA	T	T	T	T	C	T	C	C	T	C	C	C	C	Y	C	Y	C	C	C	Y	C	C	Y	C	C	C	C	C	C	C	C	C	C	C	C	C	C	Y	C
snp_sb001000670342	C/T	6	32864342	+	NA	NA	NA	NA	NA	NA	C	C	C	C	Y	C	C	C	C	C	T	C	C	C	C	Y	C	C	C	Y	C	C	C	C	C	Y	C	C	C	C	C	C	C	C	C	C	C	C	C
snp_sb001000670627	T/C	6	33732395	+	NA	NA	NA	NA	NA	NA	T	T	T	T	Y	T	T	T	T	T	C	T	T	T	T	Y	Y	T	T	Y	T	T	T	T	T	Y	T	T	T	T	T	T	T	T	T	T	T	T	T
snp_sb001000670667	A/T	6	33738295	+	NA	NA	NA	NA	NA	NA	A	A	A	A	W	A	A	A	A	A	T	A	A	A	A	A	W	A	A	W	A	A	A	A	A	W	A	A	A	A	A	A	A	A	A	A	A	A	A
snp_sb001000670807	G/A	6	33759286	+	NA	NA	NA	NA	NA	NA	G	G	G	G	R	G	G	G	G	G	A	G	G	G	G	G	R	G	G	R	G	G	G	G	G	R	G	G	G	G	G	G	G	G	G	G	G	G	G
snp_sb001000681326	A/G	6	37907084	+	NA	NA	NA	NA	NA	NA	R	R	G	G	R	A	A	A	A	A	A	A	A	A	R	R	R	A	A	R	A	A	A	A	A	R	A	A	A	A	A	A	A	A	A	A	A	A	A
snp_sb001000681640	G/A	6	38029471	+	NA	NA	NA	NA	NA	NA	G	G	G	G	G	G	G	G	A	G	A	G	G	G	G	R	R	G	G	G	G	G	R	G	G	G	G	G	G	G	G	G	G	G	G	G	G	R	G
snp_sb001000682282	A/G	6	38353641	+	NA	NA	NA	NA	NA	NA	A	A	A	G	A	R	G	A	G	G	G	A	A	R	A	R	R	A	A	R	A	R	R	A	R	R	A	A	G	A	A	A	A	A	A	G	A	R	A
snp_sb001000683320	A/G	6	38730782	+	NA	NA	NA	NA	NA	NA	A	A	A	G	A	A	A	A	G	A	G	A	A	A	R	R	R	A	A	R	A	A	R	A	A	G	A	A	A	A	A	A	A	A	A	A	A	R	A
snp_sb001000684448	G/A	6	39213106	+	NA	NA	NA	NA	NA	NA	G	G	G	A	G	G	G	G	A	G	G	G	G	G	G	G	G	G	G	G	G	G	G	G	G	G	G	G	G	G	G	G	G	G	G	G	G	G	G
snp_sb001000684481	C/A	6	39331853	+	NA	NA	NA	NA	NA	NA	C	C	C	A	C	C	C	C	A	C	C	C	C	C	M	M	C	C	C	C	C	C	M	C	C	M	C	C	C	C	C	C	C	C	C	C	C	M	C
snp_sb001000684513	G/A	6	39334139	+	NA	NA	NA	NA	NA	NA	G	G	G	A	G	G	G	G	A	G	G	G	G	G	R	R	G	G	G	G	G	G	R	G	G	R	G	G	G	G	G	G	G	G	G	G	G	R	G
snp_sb001000684514	T/G	6	39334255	+	NA	NA	NA	NA	NA	NA	T	T	T	G	T	T	T	T	G	T	T	T	T	T	K	K	T	T	T	T	T	T	K	T	T	K	T	T	T	T	T	T	T	T	T	T	T	K	T
snp_sb001000684532	G/A	6	39338450	+	NA	NA	NA	NA	NA	NA	G	G	G	A	G	G	G	G	A	G	G	G	G	G	R	R	G	G	G	G	G	G	R	G	G	R	G	G	G	G	G	G	G	G	G	G	G	R	G
snp_sb001000685308	G/C	6	39650537	+	NA	NA	NA	NA	NA	NA	C	C	C	G	C	G	C	G	G	G	G	C	S	S	S	S	S	G	G	S	S	C	S	S	G	C	S	G	G	C	G	G	G	G	G	C	G	G	G
snp_sb042060719625	A/G	6	39731168	+	NA	NA	NA	NA	NA	NA	A	R	A	G	G	A	A	A	G	A	G	A	A	R	A	R	R	A	A	R	A	A	R	A	A	R	A	A	A	A	A	A	A	A	A	A	A	A	A
snp_sb001000685521	T/C	6	39744274	+	NA	NA	NA	NA	NA	NA	T	Y	T	C	C	T	T	T	C	T	C	T	T	Y	T	T	Y	T	T	Y	T	T	Y	T	T	Y	T	T	T	T	T	T	T	T	T	T	T	T	T
snp_sb001000686289	A/G	6	39926582	+	NA	NA	NA	NA	NA	NA	A	A	A	G	A	A	A	A	G	A	G	A	A	A	R	R	A	A	A	G	A	A	R	A	A	A	A	A	A	A	A	A	A	A	A	A	A	A	A
snp_sb042060720440	A/C	6	39941989	+	NA	NA	NA	NA	NA	NA	C	M	C	C	M	A	C	A	C	A	C	A	A	A	M	M	A	A	A	M	A	A	M	A	A	C	A	A	A	A	A	A	A	A	A	A	A	A	A
snp_sb001000686451	T/A	6	40020920	+	NA	NA	NA	NA	NA	NA	T	T	T	T	T	A	A	A	A	A	T	T	T	W	W	W	T	T	A	W	W	T	W	W	W	W	W	A	T	T	A	A	A	W	A	T	A	A	A
snp_sb001000687033	T/C	6	40233322	+	NA	NA	NA	NA	NA	NA	T	T	T	T	Y	Y	C	C	T	C	C	T	Y	Y	Y	Y	Y	C	T	C	T	T	Y	Y	T	C	T	T	T	T	T	T	T	T	T	T	T	Y	T
snp_sb042060720937	G/A	6	40234319	+	NA	NA	NA	NA	NA	NA	G	G	G	G	R	R	A	A	G	A	G	G	R	R	R	R	G	A	G	R	R	G	R	G	G	A	G	G	G	G	G	G	G	G	G	G	G	R	G
snp_sb001000687855	C/A	6	40438821	+	NA	NA	NA	NA	NA	NA	A	A	A	A	C	C	A	C	A	C	C	C	C	M	C	M	C	C	C	M	C	C	M	C	C	C	C	C	C	C	C	C	C	C	C	C	C	M	C
snp_sb001000688009	A/G	6	40518645	+	NA	NA	NA	NA	NA	NA	A	A	A	A	A	R	G	G	A	G	A	A	R	R	A	R	A	A	A	A	R	A	R	A	R	A	A	A	G	A	A	A	A	A	A	A	A	A	A
snp_sb001000688895	C/A	6	41876397	+	NA	NA	NA	NA	NA	NA	M	A	A	A	A	A	C	A	C	A	A	C	C	C	C	M	C	C	C	M	M	C	M	C	M	M	M	A	C	C	C	C	C	C	M	C	C	C	C
snp_sb001000688911	C/A	6	41877916	+	NA	NA	NA	NA	NA	NA	C	C	C	C	C	A	C	A	C	A	C	C	C	C	C	C	C	C	C	C	M	C	C	C	M	C	M	A	C	C	C	C	C	C	M	C	C	C	C
snp_sb001000689113	C/T	6	41901838	+	NA	NA	NA	NA	NA	NA	T	T	T	T	C	Y	C	T	C	T	C	C	C	C	C	Y	C	C	C	Y	Y	C	Y	C	Y	C	Y	T	C	C	C	C	C	C	Y	C	C	Y	C
snp_sb001000689515	G/C	6	42048165	+	NA	NA	NA	NA	NA	NA	S	C	C	C	G	G	C	G	G	G	G	G	G	S	G	G	G	G	G	S	G	G	S	G	G	G	G	G	G	G	G	G	G	G	G	G	G	S	G
snp_sb001000690197	G/A	6	42349416	+	NA	NA	NA	NA	NA	NA	G	G	G	G	G	R	G	G	G	G	G	R	R	R	A	R	A	A	G	G	A	A	R	A	G	G	R	G	G	A	G	G	G	R	R	A	G	G	G
snp_sb001000690343	C/G	6	42427745	+	NA	NA	NA	NA	NA	NA	G	G	G	C	G	C	C	G	G	G	G	C	C	S	C	S	C	C	G	S	C	C	S	C	G	G	S	G	C	C	G	C	C	S	S	C	G	S	G
snp_sb001000690607	T/A	6	42544094	+	NA	NA	NA	NA	NA	NA	W	W	T	T	T	T	T	T	W	T	T	T	T	T	T	W	T	T	T	T	T	T	T	T	T	T	T	T	T	T	T	T	T	T	T	T	T	T	T
snp_sb001000690991	A/G	6	42692323	+	NA	NA	NA	NA	NA	NA	A	A	A	A	A	A	A	A	A	A	A	R	G	R	G	R	R	G	A	A	R	G	R	R	A	A	A	A	G	A	A	G	G	A	R	G	A	A	A
snp_sb001000691116	C/T	6	42724389	+	NA	NA	NA	NA	NA	NA	Y	Y	C	C	C	C	C	C	C	C	C	C	C	C	C	Y	C	C	C	C	C	C	C	C	C	C	C	C	C	C	C	C	C	C	C	C	C	C	C
snp_sb001000691301	G/A	6	42753613	+	NA	NA	NA	NA	NA	NA	A	A	A	A	A	G	A	G	A	G	A	G	G	R	G	R	R	G	A	A	G	G	R	G	R	A	A	A	G	A	G	G	G	G	R	G	G	R	G
snp_sb001000691446	T/C	6	42804037	+	NA	NA	NA	NA	NA	NA	Y	Y	T	T	T	T	T	T	Y	T	T	T	T	T	T	Y	T	T	T	T	T	T	T	T	T	T	T	T	T	T	T	T	T	T	T	T	T	T	T
snp_sb001000691448	C/T	6	42805948	+	NA	NA	NA	NA	NA	NA	C	C	C	C	Y	C	C	C	C	C	C	Y	T	Y	T	Y	T	C	C	C	Y	T	Y	Y	C	Y	C	C	T	C	C	T	T	C	C	T	C	C	C
snp_sb001000691485	G/C	6	42835020	+	NA	NA	NA	NA	NA	NA	C	C	C	C	S	S	C	C	S	C	S	G	G	S	G	S	S	G	G	G	G	G	S	G	G	G	G	G	G	G	G	G	G	G	G	G	G	S	G
snp_sb001000691587	C/G	6	42916365	+	NA	NA	NA	NA	NA	NA	S	S	G	G	C	S	G	G	S	G	C	C	C	S	C	S	C	C	C	S	C	C	S	C	C	C	C	C	C	C	C	C	C	C	C	C	C	S	C
snp_sb001000692146	C/T	6	43189859	+	NA	NA	NA	NA	NA	NA	Y	Y	T	T	C	Y	T	T	Y	T	C	C	C	Y	C	Y	C	C	C	C	C	C	Y	C	C	C	C	C	C	C	C	C	C	C	C	C	C	Y	C
snp_sb001000694460	A/G	6	43635960	+	NA	NA	NA	NA	NA	NA	A	A	A	A	A	R	A	G	A	G	A	A	A	A	R	A	A	A	A	A	A	R	A	A	A	A	A	A	A	A	G	A	A	R	A	A	G	R	G
snp_sb001000694969	C/T	6	43991145	+	NA	NA	NA	NA	NA	NA	C	C	C	C	C	C	T	C	Y	C	C	C	C	C	C	Y	C	C	C	C	C	C	C	C	C	C	Y	T	C	C	C	C	C	C	Y	C	C	C	C
snp_sb042060729301	G/A	6	43994013	+	NA	NA	NA	NA	NA	NA	G	G	G	G	G	G	A	G	R	G	G	G	G	G	G	R	G	G	G	G	G	G	G	G	G	G	R	A	G	G	G	G	G	G	R	G	G	R	G
snp_sb042060729662	A/G	6	44378510	+	NA	NA	NA	NA	NA	NA	R	G	G	G	A	A	A	A	A	A	A	G	G	G	G	R	G	G	A	A	G	G	R	G	A	R	R	A	A	A	A	A	A	R	A	G	A	A	A
snp_sb042060730295	C/G	6	44608282	+	NA	NA	NA	NA	NA	NA	G	G	G	C	G	C	S	C	G	C	G	S	S	C	C	S	S	G	C	G	S	S	S	G	C	S	C	C	C	C	C	C	C	C	C	C	C	C	C
snp_sb001000696481	A/G	6	44830155	+	NA	NA	NA	NA	NA	NA	A	A	A	A	A	A	A	A	A	A	A	A	A	A	A	A	A	A	A	A	A	A	A	A	A	A	A	A	A	A	A	A	A	A	A	A	A	A	A
snp_sb001000696505	G/A	6	44831371	+	NA	NA	NA	NA	NA	NA	G	G	G	G	G	G	G	G	G	G	G	G	G	G	G	G	G	G	G	G	G	G	G	G	G	G	G	G	G	G	G	G	G	G	G	G	G	G	G
snp_sb001000696623	T/C	6	44852919	+	NA	NA	NA	NA	NA	NA	T	T	T	T	T	T	T	T	Y	T	C	T	T	T	T	T	T	T	T	C	T	T	T	T	T	Y	T	T	T	T	T	T	T	T	T	T	T	T	T
snp_sb001000696689	G/C	6	44886514	+	NA	NA	NA	NA	NA	NA	G	G	G	G	C	G	G	G	S	G	C	G	G	G	G	S	G	G	G	C	G	G	G	G	G	C	G	G	G	G	G	G	G	G	G	G	G	G	G
snp_sb001000696706	T/A	6	44897579	+	NA	NA	NA	NA	NA	NA	T	T	T	T	A	T	T	T	W	T	A	T	T	T	T	W	T	T	T	A	T	T	T	T	T	W	T	T	T	T	T	T	T	T	T	T	T	T	T
snp_sb001000696837	C/G	6	44959317	+	NA	NA	NA	NA	NA	NA	C	C	C	C	S	S	C	C	C	G	G	C	C	C	C	C	C	C	C	S	C	C	S	C	C	C	C	C	C	C	G	C	C	S	C	C	G	S	G
snp_sb001000696927	G/C	6	44994061	+	NA	NA	NA	NA	NA	NA	G	G	G	G	G	S	C	G	G	G	G	G	G	G	G	S	S	C	G	S	G	G	S	G	G	G	G	G	G	G	C	G	G	S	G	G	C	S	C
snp_sb001000697046	T/C	6	45028184	+	NA	NA	NA	NA	NA	NA	T	T	T	T	C	T	C	T	T	T	C	T	T	T	T	Y	Y	T	T	T	T	T	T	T	T	T	T	T	T	T	T	T	T	T	T	T	T	T	T
snp_sb001000697108	G/C	6	45047830	+	NA	NA	NA	NA	NA	NA	C	C	C	C	C	S	C	G	C	G	C	G	G	S	G	S	G	G	C	C	G	G	S	G	S	S	G	G	G	G	C	G	G	C	G	G	C	S	C
snp_sb001000697150	G/T	6	45080634	+	NA	NA	NA	NA	NA	NA	G	G	G	T	T	G	G	G	K	G	T	G	G	K	G	K	K	G	G	T	G	G	K	G	G	T	G	G	G	G	G	G	G	G	G	G	G	K	G
snp_sb001000697245	T/C	6	45141773	+	NA	NA	NA	NA	NA	NA	C	C	C	C	T	T	T	T	T	T	T	T	T	Y	T	T	T	T	T	T	T	Y	Y	T	T	T	T	T	T	T	T	T	T	T	T	T	T	Y	T
snp_sb001000697293	T/C	6	45160764	+	NA	NA	NA	NA	NA	NA	T	T	T	C	T	T	T	T	T	T	T	T	T	Y	Y	T	T	T	T	T	T	T	Y	T	T	Y	Y	T	T	T	T	T	T	T	T	T	T	Y	T
snp_sb001000697427	C/G	6	45286367	+	NA	NA	NA	NA	NA	NA	G	G	G	G	G	S	G	C	G	C	G	C	C	S	C	S	S	C	G	G	C	G	S	C	S	S	S	G	C	C	C	C	C	C	S	C	C	S	C
snp_sb001000697468	G/C	6	45312181	+	NA	NA	NA	NA	NA	NA	G	G	G	G	G	G	G	G	G	G	C	G	G	G	G	S	G	G	G	G	G	S	S	G	G	G	G	G	G	G	G	G	G	G	G	G	G	G	G
snp_sb001000697470	G/C	6	45312366	+	NA	NA	NA	NA	NA	NA	G	G	G	G	G	G	G	G	G	G	C	G	G	G	G	S	G	G	G	G	G	S	S	G	G	G	G	G	G	G	G	G	G	G	G	G	G	G	G
snp_sb001000697558	C/G	6	45347198	+	NA	NA	NA	NA	NA	NA	G	G	G	G	C	C	C	C	S	C	C	C	C	S	C	S	C	C	C	C	C	C	S	C	C	C	C	C	C	C	C	C	C	C	C	C	C	S	C
snp_sb001000697800	C/T	6	45484410	+	NA	NA	NA	NA	NA	NA	C	C	C	C	C	C	C	C	T	C	Y	C	C	C	C	Y	C	C	T	C	C	C	C	C	Y	C	Y	T	C	C	C	C	C	C	Y	C	C	C	C
snp_sb001000697803	T/A	6	45484918	+	NA	NA	NA	NA	NA	NA	T	T	T	T	T	T	T	T	A	T	W	T	T	T	T	W	T	T	A	T	T	T	T	T	W	T	W	A	T	T	T	T	T	T	W	T	T	T	T
snp_sb001000697985	T/C	6	45686419	+	NA	NA	NA	NA	NA	NA	T	T	T	T	C	T	T	T	C	T	Y	T	T	T	T	Y	T	T	T	C	T	T	Y	T	T	Y	T	T	T	T	T	T	T	T	T	T	T	T	T
snp_sb001000698305	A/C	6	45779191	+	NA	NA	NA	NA	NA	NA	A	A	A	N	A	M	C	C	A	C	A	A	A	M	A	M	A	A	C	A	A	C	M	M	C	A	A	A	A	C	A	A	A	A	M	M	A	A	A
snp_sb001000698784	G/A	6	45990128	+	NA	NA	NA	NA	NA	NA	G	G	G	G	G	A	A	A	G	A	G	R	R	G	G	G	R	G	A	G	A	G	R	G	A	G	R	G	G	G	A	G	A	A	G	A	A	R	A
snp_sb001000698835	C/T	6	46004555	+	NA	NA	NA	NA	NA	NA	C	C	C	C	C	C	C	C	C	C	C	C	C	C	C	C	C	C	T	C	C	C	Y	C	T	C	C	C	C	C	C	C	C	C	C	C	C	C	C
snp_sb001000699110	T/C	6	46078494	+	NA	NA	NA	NA	NA	NA	T	T	T	T	T	Y	C	C	T	C	T	Y	Y	T	Y	Y	Y	C	T	T	Y	Y	Y	Y	T	Y	T	T	T	T	T	T	T	T	T	T	T	Y	T
snp_sb001000699258	T/C	6	46123636	+	NA	NA	NA	NA	NA	NA	Y	C	C	C	C	Y	T	C	Y	C	C	T	T	Y	T	Y	T	T	T	C	T	T	Y	T	T	Y	T	T	T	T	T	T	T	T	T	T	T	Y	T
snp_sb042060734146	G/A	6	46381871	+	NA	NA	NA	NA	NA	NA	R	G	G	G	G	G	G	G	G	G	G	G	G	R	G	G	G	G	G	G	G	G	G	G	G	G	G	G	G	G	G	G	G	G	G	G	G	G	G
snp_sb042060734166	A/C	6	46382188	+	NA	NA	NA	NA	NA	NA	M	A	A	A	A	A	A	A	A	A	A	A	A	M	A	A	A	A	A	A	A	A	A	A	A	A	A	A	A	A	A	A	A	A	A	A	A	A	A
snp_sb042060734280	C/T	6	46404067	+	NA	NA	NA	NA	NA	NA	Y	Y	C	T	C	C	C	C	Y	C	C	Y	Y	Y	Y	Y	Y	T	C	C	Y	Y	Y	Y	C	C	C	C	C	C	C	C	C	C	C	T	C	C	C
snp_sb001000699642	G/T	6	46593261	+	NA	NA	NA	NA	NA	NA	G	G	G	G	G	G	G	G	K	G	G	G	G	G	G	K	G	G	G	K	G	G	G	G	G	G	G	G	G	G	G	G	G	G	G	G	G	G	G
snp_sb042060734718	C/T	6	46692473	+	NA	NA	NA	NA	NA	NA	T	Y	T	T	C	C	C	C	C	C	Y	T	T	Y	Y	Y	Y	T	C	Y	T	T	Y	Y	C	C	C	C	C	C	C	C	C	C	C	Y	C	C	C
snp_sb001000699886	C/G	6	46698888	+	NA	NA	NA	NA	NA	NA	G	G	G	G	C	C	C	C	C	C	C	S	C	S	S	S	C	C	C	G	C	C	S	C	C	C	G	G	C	G	C	C	C	C	G	C	C	S	C
snp_sb001000699926	G/A	6	46724767	+	NA	NA	NA	NA	NA	NA	G	G	G	G	R	G	G	G	A	G	R	G	G	G	G	R	G	G	G	R	G	G	G	G	G	R	G	G	G	G	G	G	G	G	G	G	G	G	G
snp_sb001000701074	A/G	6	47227969	+	NA	NA	NA	NA	NA	NA	A	A	A	A	A	A	A	A	R	A	R	A	A	A	A	A	A	A	A	A	A	A	A	A	A	A	R	G	A	G	A	A	A	A	G	A	A	A	A
snp_sb001000701166	T/G	6	47267462	+	NA	NA	NA	NA	NA	NA	K	K	T	G	G	T	T	T	K	T	T	T	T	K	T	T	T	T	T	T	T	G	K	T	T	K	K	G	T	G	T	T	T	T	G	T	T	K	T
snp_sb001000701292	C/T	6	47306837	+	NA	NA	NA	NA	NA	NA	C	C	C	C	C	C	C	C	C	C	C	C	C	C	C	C	C	C	C	C	C	C	C	C	C	C	Y	T	C	Y	C	C	C	C	T	C	C	C	C
snp_sb001000701343	G/C	6	47320052	+	NA	NA	NA	NA	NA	NA	G	G	G	G	G	G	G	G	G	G	G	G	G	G	G	G	G	G	G	G	G	G	G	G	G	G	S	C	G	C	G	G	G	G	C	G	G	S	G
snp_sb001000702141	C/A	6	47599757	+	NA	NA	NA	NA	NA	NA	C	C	C	C	A	M	A	A	A	A	A	A	A	M	M	M	A	A	C	M	A	C	M	M	C	A	C	C	C	C	C	C	C	C	C	A	C	M	C
snp_sb001000702204	G/T	6	47614312	+	NA	NA	NA	NA	NA	NA	G	G	G	G	T	G	T	G	T	G	K	T	T	K	T	K	K	G	G	K	T	G	K	T	G	T	K	T	G	T	G	G	G	G	K	G	G	G	G
snp_sb001000702333	C/A	6	47643257	+	NA	NA	NA	NA	NA	NA	A	A	A	A	C	C	A	C	M	C	C	C	C	M	C	M	C	C	C	M	C	C	M	C	C	C	C	C	C	C	C	C	C	C	C	C	C	M	C
snp_sb001000702417	T/A	6	47661888	+	NA	NA	NA	NA	NA	NA	A	A	A	A	A	T	A	T	A	T	W	T	T	W	T	W	T	T	T	A	T	T	W	T	T	W	T	T	T	T	T	T	T	T	T	T	T	W	T
snp_sb001000702655	A/G	6	47747134	+	NA	NA	NA	NA	NA	NA	R	R	G	G	G	R	A	G	R	G	R	G	G	G	G	R	G	G	A	A	G	A	R	G	A	G	A	A	A	A	A	A	A	R	A	G	A	A	A
snp_sb001000702744	G/A	6	47777852	+	NA	NA	NA	NA	NA	NA	A	R	A	A	A	R	G	A	R	A	R	A	A	A	A	R	A	A	G	A	A	G	G	A	G	A	R	A	G	G	G	G	G	G	G	A	G	G	G
snp_sb001000702898	C/T	6	47851284	+	NA	NA	NA	NA	NA	NA	T	T	T	T	C	C	T	C	C	C	C	C	C	Y	C	C	C	C	C	C	C	C	Y	C	C	C	C	C	C	C	C	C	C	C	C	C	C	C	C
snp_sb001000703068	T/C	6	47897247	+	NA	NA	NA	NA	NA	NA	C	C	C	C	C	C	C	C	Y	C	C	C	C	Y	C	Y	C	C	T	Y	C	T	Y	C	T	C	Y	C	T	T	T	T	T	Y	T	C	T	Y	T
snp_sb001000703070	G/A	6	47897367	+	NA	NA	NA	NA	NA	NA	A	A	A	A	G	G	A	G	R	G	G	G	G	R	G	R	G	G	G	R	G	G	R	G	G	G	G	G	G	G	G	G	G	G	G	G	G	G	G
snp_sb001000703205	C/T	6	47920200	+	NA	NA	NA	NA	NA	NA	C	C	C	C	C	C	C	C	C	C	C	C	C	C	C	C	C	C	C	C	C	C	C	C	C	C	C	C	C	C	C	C	C	C	C	C	C	C	C
snp_sb001000703358	G/A	6	47999962	+	NA	NA	NA	NA	NA	NA	G	G	G	G	G	R	G	A	G	A	G	A	A	R	R	R	A	G	G	G	A	G	G	A	G	G	R	A	G	G	G	G	G	R	G	G	G	G	G
snp_sb001000703373	C/T	6	48007508	+	NA	NA	NA	NA	NA	NA	C	C	C	C	C	Y	C	T	C	T	C	T	T	Y	Y	Y	T	C	C	C	T	C	C	T	C	Y	Y	T	C	C	C	C	C	Y	C	C	C	C	C
snp_sb001000703397	C/G	6	48019015	+	NA	NA	NA	NA	NA	NA	C	C	C	C	G	S	C	G	S	G	G	G	G	S	G	S	G	G	C	G	G	G	S	G	C	G	S	G	C	C	C	C	C	C	C	G	C	C	C
snp_sb001000703435	C/T	6	48022337	+	NA	NA	NA	NA	NA	NA	C	C	C	C	Y	Y	C	T	Y	T	T	T	T	Y	Y	Y	T	C	C	T	T	T	Y	T	C	Y	Y	T	C	C	C	C	C	C	C	C	C	C	C
snp_sb001000703506	C/A	6	48046955	+	NA	NA	NA	NA	NA	NA	A	A	A	A	C	C	A	C	M	C	C	C	C	M	C	M	C	C	C	C	C	C	C	C	C	C	C	C	C	C	C	C	C	C	C	C	C	M	C
snp_sb001000703591	C/A	6	48091568	+	NA	NA	NA	NA	NA	NA	C	C	C	C	C	M	C	A	M	A	A	A	A	M	M	M	A	C	C	M	A	A	M	A	C	C	C	C	C	C	C	C	C	C	C	C	C	C	C
snp_sb001000703641	T/C	6	48120255	+	NA	NA	NA	NA	NA	NA	C	C	C	C	T	T	C	T	Y	T	T	T	T	Y	T	Y	T	T	T	T	T	T	T	T	T	T	T	T	T	T	T	T	T	T	T	T	T	Y	T
snp_sb042060736794	G/A	6	48120490	+	NA	NA	NA	NA	NA	NA	A	A	A	A	G	G	A	G	R	G	G	G	G	R	G	R	G	G	G	G	G	G	G	G	G	G	G	G	G	G	G	G	G	G	G	G	G	R	G
snp_sb001000703801	T/C	6	48212057	+	NA	NA	NA	NA	NA	NA	C	C	C	C	C	T	C	T	C	T	C	T	T	T	T	Y	T	T	T	C	T	C	Y	T	T	Y	T	T	T	T	T	T	T	T	T	T	T	Y	T
snp_sb001000703881	G/A	6	48247578	+	NA	NA	NA	NA	NA	NA	G	G	G	G	G	R	G	A	G	A	G	A	A	R	A	R	R	A	G	G	A	R	G	R	G	G	G	G	G	G	G	G	G	G	G	A	G	G	G
snp_sb001000703914	C/T	6	48277496	+	NA	NA	NA	NA	NA	NA	T	T	T	T	C	C	T	C	Y	C	C	C	C	C	C	C	C	C	C	Y	C	C	Y	C	C	C	C	C	C	C	C	C	C	C	C	C	C	C	C
snp_sb001000704016	G/A	6	48331622	+	NA	NA	NA	NA	NA	NA	R	G	A	A	G	G	A	G	R	G	G	G	G	R	G	R	G	G	G	G	G	G	R	G	G	G	G	G	G	G	G	G	G	G	G	G	G	R	G
snp_sb042060737133	T/C	6	48407002	+	NA	NA	NA	NA	NA	NA	T	C	T	C	C	Y	C	C	C	C	C	C	C	Y	T	C	Y	T	T	C	C	Y	Y	Y	T	C	T	T	T	C	T	T	T	Y	Y	T	T	Y	T
snp_sb001000704129	T/C	6	48554466	+	NA	NA	NA	NA	NA	NA	Y	Y	C	T	T	T	T	T	Y	T	T	T	T	T	T	T	T	T	T	Y	T	T	Y	T	T	T	T	T	T	T	T	T	T	T	T	T	T	Y	T
snp_sb001000704130	C/G	6	48554934	+	NA	NA	NA	NA	NA	NA	C	C	C	C	C	C	C	C	C	C	C	C	C	C	S	S	S	C	C	C	C	C	C	C	S	C	S	G	C	G	G	C	C	S	S	C	G	S	G
snp_sb042060737403	G/A	6	48555002	+	NA	NA	NA	NA	NA	NA	G	G	G	G	G	G	G	G	G	G	G	G	G	G	R	R	R	G	G	G	G	G	G	G	R	G	R	A	G	A	A	G	G	R	R	G	A	R	A
snp_sb001000704367	G/A	6	48610679	+	NA	NA	NA	NA	NA	NA	G	G	G	G	G	G	G	G	G	G	G	G	G	G	G	G	G	G	G	G	G	G	G	G	G	G	G	G	G	G	G	G	G	G	G	G	G	G	G
snp_sb001000704426	G/T	6	48637484	+	NA	NA	NA	NA	NA	NA	G	K	G	G	T	G	G	G	K	G	T	G	G	G	G	K	G	G	G	K	G	G	K	G	G	K	G	G	G	G	G	G	G	G	G	G	G	G	G
snp_sb001000704497	C/A	6	48658149	+	NA	NA	NA	NA	NA	NA	M	M	C	C	A	C	C	C	M	C	M	M	C	A	C	M	C	C	C	A	C	A	M	C	C	A	C	C	C	C	C	C	C	C	C	A	C	M	C
snp_sb001000704585	A/T	6	48682625	+	NA	NA	NA	NA	NA	NA	A	W	A	T	W	A	T	A	T	A	W	A	A	A	A	W	A	A	A	T	A	A	W	A	A	W	A	A	A	A	A	A	A	A	A	A	A	A	A
snp_sb001000704968	C/T	6	49314267	+	NA	NA	NA	NA	NA	NA	C	Y	C	T	Y	T	C	T	Y	T	T	C	C	Y	C	Y	C	T	C	T	C	Y	Y	C	Y	Y	Y	T	C	C	Y	C	C	T	Y	T	T	Y	T
snp_sb001000705015	G/A	6	49342716	+	NA	NA	NA	NA	NA	NA	G	G	G	G	G	R	G	A	G	A	G	G	G	G	G	G	G	A	G	G	G	G	R	G	G	G	G	G	G	G	G	G	G	G	G	G	G	G	G
snp_sb042060738491	A/G	6	49349678	+	NA	NA	NA	NA	NA	NA	G	R	G	G	A	A	G	A	R	A	A	A	A	A	A	A	A	A	A	R	A	A	R	A	A	A	A	A	A	A	A	A	A	A	A	A	A	R	A
snp_sb042060738496	T/G	6	49350518	+	NA	NA	NA	NA	NA	NA	G	K	G	G	T	T	G	T	K	T	T	T	T	T	T	T	T	T	T	K	T	T	K	T	T	T	T	T	T	T	T	T	T	T	T	T	T	K	T
snp_sb001000705080	A/G	6	49378237	+	NA	NA	NA	NA	NA	NA	G	G	G	G	R	R	G	G	G	G	G	A	A	R	A	R	R	G	A	G	A	A	R	A	A	A	A	A	A	A	A	A	A	A	A	A	A	R	A
snp_sb042060738908	C/A	6	49459024	+	NA	NA	NA	NA	NA	NA	A	M	A	A	C	C	A	C	M	C	C	C	C	C	C	C	C	C	C	C	C	C	M	C	C	C	C	C	C	C	C	C	C	C	C	C	C	C	C
snp_sb042060739261	A/T	6	49566356	+	NA	NA	NA	NA	NA	NA	T	W	T	T	A	A	T	A	W	A	A	A	A	A	A	W	A	A	A	W	A	A	W	A	A	A	A	A	A	A	A	A	A	A	A	A	A	A	A
snp_sb001000705282	T/A	6	49672003	+	NA	NA	NA	NA	NA	NA	T	W	T	T	W	T	T	T	W	T	A	T	T	T	T	W	T	T	T	W	T	T	T	T	T	T	T	T	T	A	T	T	T	T	W	T	T	T	T
snp_sb001000705513	T/C	6	49720484	+	NA	NA	NA	NA	NA	NA	C	Y	C	C	T	T	C	T	Y	T	T	T	T	T	T	T	T	T	T	T	T	T	Y	T	T	T	T	T	T	T	T	T	T	T	T	T	T	Y	T
snp_sb001000705699	A/G	6	49773228	+	NA	NA	NA	NA	NA	NA	G	R	G	G	R	A	A	A	R	A	A	A	A	A	A	A	A	A	A	R	A	G	R	A	A	G	A	A	A	G	A	A	A	A	R	G	A	R	A
snp_sb001000705807	A/T	6	49822728	+	NA	NA	NA	NA	NA	NA	A	A	A	A	A	A	A	A	A	A	A	A	A	A	W	A	A	A	A	A	A	T	W	W	A	A	A	A	A	T	A	A	A	A	W	T	A	A	A
snp_sb001000705914	A/C	6	49878045	+	NA	NA	NA	NA	NA	NA	A	M	A	A	C	M	A	C	C	C	C	A	A	M	A	M	A	A	A	C	A	A	M	A	M	C	A	A	A	A	M	A	A	M	A	A	C	M	C
snp_sb001000706185	T/C	6	50084963	+	NA	NA	NA	NA	NA	NA	T	Y	T	C	Y	T	T	T	C	T	C	T	T	T	T	Y	Y	T	T	C	T	C	Y	T	T	C	T	T	T	C	T	T	T	T	Y	C	T	T	T
snp_sb001000706311	C/T	6	50132441	+	NA	NA	NA	NA	NA	NA	Y	C	C	C	T	C	C	C	T	C	C	C	C	C	C	Y	C	C	C	C	C	C	Y	C	C	Y	C	C	C	C	C	C	C	C	C	C	C	C	C
snp_sb001000706323	T/C	6	50134199	+	NA	NA	NA	NA	NA	NA	Y	T	T	T	C	T	T	T	C	T	T	T	T	T	T	Y	T	T	T	T	T	T	Y	T	T	Y	T	T	T	T	T	T	T	T	T	T	T	T	T
snp_sb001000706358	T/G	6	50157808	+	NA	NA	NA	NA	NA	NA	K	K	T	T	G	T	T	T	G	T	G	K	T	K	T	K	K	T	T	G	T	G	K	T	T	G	T	T	T	G	T	T	T	T	K	G	T	K	T
snp_sb001000706520	A/G	6	50268526	+	NA	NA	NA	NA	NA	NA	R	R	G	G	A	A	G	A	A	A	A	A	A	A	A	A	A	A	A	A	A	A	R	A	A	A	A	A	A	A	A	A	A	A	A	A	A	R	A
snp_sb001000706561	G/A	6	50295459	+	NA	NA	NA	NA	NA	NA	R	R	A	A	A	G	A	G	R	G	G	G	G	G	G	R	G	G	G	R	G	G	R	G	G	R	G	G	G	G	G	G	G	G	G	G	G	R	G
snp_sb001000706650	C/T	6	50338989	+	NA	NA	NA	NA	NA	NA	C	C	C	C	Y	C	T	C	Y	C	C	C	C	C	C	Y	Y	C	C	C	C	C	Y	C	C	T	C	C	C	C	C	C	C	C	C	C	C	Y	C
snp_sb001000706796	T/C	6	50362709	+	NA	NA	NA	NA	NA	NA	T	T	T	T	Y	T	C	T	T	T	T	T	T	T	T	Y	T	T	T	T	T	T	Y	T	T	Y	T	T	T	T	T	T	T	T	T	T	T	Y	T
snp_sb042060740672	A/G	6	50414351	+	NA	NA	NA	NA	NA	NA	A	A	A	A	R	A	G	A	A	A	A	A	A	A	A	R	A	A	A	A	A	A	R	A	A	R	A	A	A	A	A	A	A	A	A	A	A	A	A
snp_sb001000706935	G/A	6	50443940	+	NA	NA	NA	NA	NA	NA	G	G	G	G	G	G	A	G	R	G	G	G	G	G	G	G	G	G	G	G	G	G	R	G	G	G	G	G	G	G	G	G	G	G	G	G	G	R	G
snp_sb001000707047	T/C	6	50484789	+	NA	NA	NA	NA	NA	NA	T	Y	T	T	C	T	T	T	Y	T	C	T	T	T	T	Y	T	T	T	Y	T	T	Y	T	T	C	T	T	T	T	T	T	T	T	T	T	T	Y	T
snp_sb001000707060	C/T	6	50486545	+	NA	NA	NA	NA	NA	NA	C	Y	C	C	T	C	C	C	Y	C	T	C	C	C	C	Y	C	C	C	Y	C	C	Y	C	C	Y	C	C	C	C	C	C	C	C	C	C	C	Y	C
snp_sb001000707134	A/G	6	50501595	+	NA	NA	NA	NA	NA	NA	A	R	A	A	G	A	A	A	R	A	G	A	A	A	A	R	A	A	A	G	A	A	R	A	A	R	A	A	A	A	A	A	A	A	A	A	A	R	A
snp_sb042060741317	A/C	6	50616774	+	NA	NA	NA	NA	NA	NA	C	C	C	A	M	A	A	A	C	C	C	A	A	M	C	M	A	A	A	M	A	C	M	A	A	A	M	C	A	A	A	A	A	A	M	C	A	M	A
snp_sb001000707825	G/C	6	50674893	+	NA	NA	NA	NA	NA	NA	G	S	G	G	G	G	G	G	S	C	C	G	G	S	S	S	S	G	G	S	G	C	S	G	G	S	S	C	G	G	G	G	G	G	S	C	G	G	G
snp_sb001000708211	C/A	6	50797214	+	NA	NA	NA	NA	NA	NA	M	M	A	C	A	C	C	C	C	C	C	C	C	M	C	M	M	C	C	C	C	C	C	C	C	M	C	C	C	A	C	C	C	C	M	C	C	C	C
snp_sb001000708218	C/T	6	50797810	+	NA	NA	NA	NA	NA	NA	Y	Y	T	C	T	C	C	C	C	C	C	C	C	Y	C	Y	C	C	C	C	C	C	C	C	C	Y	C	C	C	T	C	C	C	C	Y	C	C	C	C
snp_sb001000708273	C/T	6	50827928	+	NA	NA	NA	NA	NA	NA	Y	Y	C	T	T	C	T	C	T	C	T	C	C	C	Y	Y	C	C	C	T	C	T	Y	C	C	T	Y	T	C	C	C	C	C	C	Y	T	C	Y	C
snp_sb042060742281	C/T	6	51139278	+	NA	NA	NA	NA	NA	NA	T	T	T	T	T	C	C	C	C	C	C	Y	C	C	C	C	Y	C	C	T	C	C	Y	Y	C	T	C	C	C	C	C	C	C	C	C	C	C	C	C
snp_sb042060742285	A/G	6	51141384	+	NA	NA	NA	NA	NA	NA	G	G	G	G	G	A	A	A	A	A	A	R	A	A	A	R	R	A	A	G	A	A	R	R	A	G	A	A	A	A	A	A	A	A	A	A	A	A	A
snp_sb001000709187	G/A	6	51277958	+	NA	NA	NA	NA	NA	NA	A	R	A	G	G	G	G	G	R	G	G	G	G	G	G	G	G	G	G	G	G	G	G	G	G	G	G	G	G	G	G	G	G	G	G	G	G	R	G
snp_sb001000709370	G/T	6	51378543	+	NA	NA	NA	NA	NA	NA	T	T	T	T	G	G	T	G	G	G	K	G	G	G	K	K	K	G	G	K	T	G	K	G	G	K	G	G	G	G	G	G	G	G	G	G	G	K	G
snp_sb001000709457	C/T	6	51413506	+	NA	NA	NA	NA	NA	NA	C	C	C	C	Y	T	C	T	C	T	C	T	T	T	T	Y	Y	T	T	C	T	T	Y	T	Y	Y	T	T	T	T	T	T	T	T	T	T	T	Y	T
snp_sb001000709800	T/C	6	51540248	+	NA	NA	NA	NA	NA	NA	C	C	C	C	T	T	C	C	T	T	T	T	T	T	T	Y	T	T	T	C	T	T	Y	T	T	T	T	T	T	T	T	T	T	T	T	T	T	Y	T
snp_sb001000710036	A/G	6	51604058	+	NA	NA	NA	NA	NA	NA	A	A	A	A	G	R	A	G	G	G	G	R	G	G	G	R	R	G	A	R	G	G	R	R	A	G	R	G	A	R	A	A	A	R	R	G	A	A	A
snp_sb001000710207	T/A	6	51668191	+	NA	NA	NA	NA	NA	NA	T	T	T	T	T	W	A	A	T	A	T	W	A	A	W	W	W	A	T	T	W	A	W	W	T	W	W	A	T	W	T	T	T	W	W	A	T	W	T
snp_sb001000710540	A/G	6	51799302	+	NA	NA	NA	NA	NA	NA	G	G	G	G	A	R	A	A	A	G	A	A	A	A	R	A	A	G	A	A	A	R	R	R	A	A	A	A	A	A	A	A	A	R	A	G	A	A	A
snp_sb001000710643	G/T	6	51839867	+	NA	NA	NA	NA	NA	NA	K	K	T	G	G	G	T	G	G	G	K	G	G	G	G	G	G	G	G	G	G	G	K	G	G	G	G	G	G	G	G	G	G	G	G	G	G	K	G
snp_sb001000710765	C/G	6	51870339	+	NA	NA	NA	NA	NA	NA	S	S	G	G	G	C	C	C	G	C	G	C	C	C	S	S	C	G	C	G	S	C	S	C	C	S	C	C	C	C	C	C	C	C	C	C	C	C	C
snp_sb001000710785	C/G	6	51877933	+	NA	NA	NA	NA	NA	NA	G	G	G	G	C	S	G	C	C	C	C	C	C	C	C	S	C	C	G	C	C	C	S	S	G	C	C	C	G	C	G	G	G	S	C	C	G	S	G
snp_sb001000711220	G/A	6	51996375	+	NA	NA	NA	NA	NA	NA	R	R	G	G	R	G	G	G	R	G	R	R	A	R	G	R	R	G	G	A	G	G	R	G	G	A	G	G	G	G	G	G	G	G	G	G	G	G	G
snp_sb001000711539	G/A	6	52154464	+	NA	NA	NA	NA	NA	NA	G	R	A	A	G	G	A	G	G	G	G	G	G	G	G	G	G	G	G	G	G	G	R	G	G	G	G	G	G	G	G	G	G	G	G	G	G	R	G
snp_sb001000711569	C/T	6	52168034	+	NA	NA	NA	NA	NA	NA	T	Y	C	C	Y	C	C	C	T	C	T	C	C	C	C	Y	C	C	C	T	C	C	Y	C	C	Y	C	C	C	C	C	C	C	C	C	C	C	C	C
snp_sb001000711882	C/G	6	52381281	+	NA	NA	NA	NA	NA	NA	G	S	G	G	C	C	C	C	S	C	C	S	C	C	C	C	C	C	C	C	C	S	C	S	C	C	C	C	C	C	C	C	C	S	S	C	C	C	C
snp_sb001000711955	G/T	6	52441508	+	NA	NA	NA	NA	NA	NA	K	K	T	G	T	G	G	G	K	G	T	G	G	G	K	K	G	G	G	T	G	G	G	G	G	T	G	G	G	G	G	G	G	G	G	G	G	G	G
snp_sb001000711973	T/G	6	52451173	+	NA	NA	NA	NA	NA	NA	T	K	T	T	G	T	T	T	K	T	K	T	T	T	K	K	K	T	T	G	T	T	T	T	T	K	T	T	T	T	T	T	T	T	T	T	T	T	T
snp_sb001000712610	C/G	6	52868836	+	NA	NA	NA	NA	NA	NA	C	C	C	C	S	C	G	C	G	C	G	S	C	S	C	S	S	C	C	C	G	C	S	C	S	S	C	C	G	C	C	C	C	S	C	C	G	S	G
snp_sb001000712713	A/G	6	53131572	+	NA	NA	NA	NA	NA	NA	G	R	G	G	A	A	A	A	A	A	R	A	A	A	R	A	A	A	A	A	A	A	R	A	A	A	A	A	A	A	A	A	A	A	A	A	A	A	A
snp_sb001000712750	C/G	6	53156521	+	NA	NA	NA	NA	NA	NA	C	S	C	C	S	C	G	C	S	C	S	G	G	G	G	S	S	G	C	C	G	G	S	G	C	C	G	G	C	G	C	C	C	S	G	G	C	S	C
snp_sb001000712795	A/G	6	53171693	+	NA	NA	NA	NA	NA	NA	G	A	G	G	A	A	A	A	A	A	A	A	A	A	A	A	A	A	A	A	A	A	R	A	A	A	A	A	A	A	A	A	A	A	A	A	A	R	A
snp_sb001000712921	A/G	6	53254560	+	NA	NA	NA	NA	NA	NA	G	R	G	G	A	A	G	A	R	A	A	A	A	R	R	A	A	A	A	A	A	A	R	A	A	R	A	A	A	A	A	A	A	A	A	A	A	R	A
snp_sb001000712936	T/C	6	53260931	+	NA	NA	NA	NA	NA	NA	C	Y	C	C	T	T	C	T	T	T	T	T	T	T	T	Y	T	T	T	T	T	T	Y	T	T	T	T	T	T	T	T	T	T	T	T	T	T	T	T
snp_sb001000713110	T/C	6	53371891	+	NA	NA	NA	NA	NA	NA	T	Y	T	T	C	T	T	T	T	T	Y	T	Y	T	Y	Y	T	T	T	C	T	T	Y	T	T	T	T	T	T	T	T	T	T	T	T	T	T	T	T
snp_sb001000713148	C/T	6	53402074	+	NA	NA	NA	NA	NA	NA	C	Y	C	C	C	C	T	C	Y	C	Y	C	C	C	C	Y	C	C	C	C	C	C	Y	C	C	C	C	C	C	C	C	C	C	C	C	C	C	Y	C
snp_sb042060747207	A/C	6	53674587	+	NA	NA	NA	NA	NA	NA	A	A	A	A	C	A	A	A	C	A	A	M	A	M	A	M	A	A	A	A	A	A	M	M	A	C	A	A	A	A	A	A	A	A	A	A	A	M	A
snp_sb001000713611	G/T	6	53691094	+	NA	NA	NA	NA	NA	NA	G	G	G	G	G	G	G	G	K	G	G	G	G	G	G	K	G	G	G	G	G	G	K	G	G	G	G	G	G	G	G	G	G	G	G	G	G	K	G
snp_sb001000714037	C/T	6	54067123	+	NA	NA	NA	NA	NA	NA	C	Y	C	C	Y	C	C	C	C	C	T	C	C	C	C	Y	C	C	C	T	C	C	Y	C	C	C	C	C	C	C	C	C	C	C	C	C	C	C	C
snp_sb001000714064	C/A	6	54068708	+	NA	NA	NA	NA	NA	NA	C	M	C	C	M	C	C	A	M	A	A	C	C	C	C	M	C	C	C	A	C	C	M	M	M	C	C	C	C	C	C	C	C	C	C	C	C	C	C
snp_sb001000714492	C/T	6	54267402	+	NA	NA	NA	NA	NA	NA	T	T	T	T	T	C	T	C	T	C	T	Y	C	C	C	Y	C	C	C	T	T	Y	T	Y	C	Y	C	C	C	C	C	C	C	C	C	C	C	Y	C
snp_sb001000715128	T/C	6	54881469	+	NA	NA	NA	NA	NA	NA	T	T	T	C	T	T	C	T	Y	T	T	T	T	T	T	T	T	T	T	T	T	T	T	T	T	T	T	T	T	T	T	T	T	T	T	C	T	T	T
snp_sb001000715230	T/C	6	54891931	+	NA	NA	NA	NA	NA	NA	T	T	T	C	T	T	C	T	Y	T	T	T	T	T	T	T	T	T	T	T	T	T	T	T	T	T	T	T	T	T	T	T	T	T	T	C	T	T	T
snp_sb001000715501	A/G	6	55641669	+	NA	NA	NA	NA	NA	NA	A	A	A	A	G	A	A	A	G	A	G	A	R	A	A	R	A	A	G	G	A	A	R	A	G	R	R	G	A	G	A	G	A	A	R	G	A	R	A
snp_sb001000715511	A/T	6	55645668	+	NA	NA	NA	NA	NA	NA	A	A	A	A	T	A	A	A	T	A	T	A	A	A	A	W	A	A	T	T	A	A	W	A	T	W	W	T	A	T	A	T	A	A	W	T	A	W	A
snp_sb001000715871	C/A	6	55746081	+	NA	NA	NA	NA	NA	NA	C	C	C	C	C	M	A	C	C	C	C	A	M	A	A	M	M	A	C	C	A	A	M	A	C	M	A	A	A	C	A	C	A	A	A	C	A	M	A
snp_sb001000716159	A/G	6	56172025	+	NA	NA	NA	NA	NA	NA	A	A	A	A	G	A	A	A	R	A	G	R	R	A	G	R	A	A	G	G	A	R	R	A	G	G	R	A	A	G	A	G	A	A	R	A	A	R	A
snp_sb001000716199	T/C	6	56194451	+	NA	NA	NA	NA	NA	NA	T	T	T	T	C	T	T	T	Y	T	T	Y	Y	T	T	Y	T	T	T	C	T	T	Y	T	T	Y	T	T	T	T	T	T	T	T	T	T	T	T	T
snp_sb001000716273	T/C	6	56217492	+	NA	NA	NA	NA	NA	NA	T	T	T	T	T	T	T	T	T	T	T	T	T	T	C	Y	T	T	T	T	T	Y	Y	T	T	T	Y	T	T	T	T	T	T	T	Y	T	T	T	T
snp_sb001000716365	C/G	6	56262484	+	NA	NA	NA	NA	NA	NA	S	G	G	G	C	C	G	C	C	C	C	C	C	S	C	C	C	C	G	C	C	S	C	C	G	C	S	G	G	G	G	G	G	G	S	C	G	S	G
snp_sb001000716455	A/G	6	56343707	+	NA	NA	NA	NA	NA	NA	A	A	A	A	A	A	A	A	A	A	A	A	A	A	G	A	A	A	A	A	A	R	R	A	A	A	R	A	A	A	A	A	A	A	R	A	A	A	A
snp_sb001000716466	G/A	6	56344099	+	NA	NA	NA	NA	NA	NA	R	A	A	A	G	G	A	G	A	G	G	G	G	G	G	G	G	G	G	G	G	G	R	G	G	G	G	G	G	G	G	G	G	G	G	G	G	R	G
snp_sb001000716836	G/C	6	56635377	+	NA	NA	NA	NA	NA	NA	G	S	G	G	G	S	G	G	G	G	G	G	G	G	C	G	S	G	C	G	G	C	S	G	C	G	G	C	G	C	G	C	C	G	S	G	G	S	G
snp_sb001000716914	C/G	6	56643008	+	NA	NA	NA	NA	NA	NA	C	S	C	C	C	S	C	C	C	C	C	C	C	C	S	C	S	C	G	C	C	G	S	C	G	C	C	G	C	G	C	G	G	C	S	C	C	S	C
snp_sb001000716915	C/A	6	56647307	+	NA	NA	NA	NA	NA	NA	C	M	C	C	C	C	C	C	C	C	C	C	C	C	M	C	M	C	A	C	C	A	M	C	A	C	C	A	C	A	C	A	A	C	M	C	C	M	C
snp_sb001000717221	C/A	6	56706182	+	NA	NA	NA	NA	NA	NA	C	M	C	A	A	C	A	C	A	C	A	M	M	M	C	M	M	C	C	A	C	C	M	M	C	A	M	C	C	C	C	C	C	C	M	C	C	M	C
snp_sb001000717407	T/C	6	56823241	+	NA	NA	NA	NA	NA	NA	T	T	T	T	C	T	T	T	T	T	C	T	T	T	T	Y	Y	T	T	C	T	T	Y	Y	T	C	T	T	T	T	T	T	T	T	T	T	T	T	T
snp_sb001000717436	T/C	6	56827757	+	NA	NA	NA	NA	NA	NA	T	T	T	T	C	T	T	T	T	T	C	T	T	T	T	Y	Y	T	T	C	T	T	Y	Y	T	C	T	T	T	T	T	T	T	T	T	T	T	T	T
snp_sb001000717470	C/G	6	56832119	+	NA	NA	NA	NA	NA	NA	C	C	C	C	G	C	C	C	C	C	G	C	C	C	C	S	C	C	C	G	C	C	S	S	C	S	C	C	C	C	C	C	C	C	C	C	C	C	C
snp_sb001000717540	A/C	6	56895878	+	NA	NA	NA	NA	NA	NA	A	M	A	A	C	A	A	A	A	A	C	A	A	M	A	M	A	A	A	C	A	A	M	M	A	M	A	A	A	A	A	A	A	A	A	A	A	A	A
snp_sb001000717574	G/T	6	56899037	+	NA	NA	NA	NA	NA	NA	G	K	G	G	G	G	G	G	T	G	G	G	G	K	G	G	G	G	G	G	G	G	K	G	G	G	G	G	G	G	G	G	G	G	G	G	G	G	G
snp_sb001000717596	G/C	6	56901011	+	NA	NA	NA	NA	NA	NA	G	S	G	G	C	G	G	G	C	G	C	G	G	S	G	S	G	G	G	C	G	G	S	S	G	S	G	G	G	G	G	G	G	G	G	G	G	G	G
snp_sb001000717781	A/G	6	56929435	+	NA	NA	NA	NA	NA	NA	A	A	A	A	R	A	A	A	N	A	R	A	A	A	A	R	A	A	A	R	A	A	A	A	A	R	A	A	A	A	A	A	A	A	A	A	A	A	A
snp_sb001000717878	A/C	6	56937090	+	NA	NA	NA	NA	NA	NA	A	M	A	A	C	A	A	A	C	A	C	A	A	A	A	M	A	A	A	C	A	A	A	M	A	M	A	A	A	A	A	A	A	A	A	A	A	A	A
snp_sb001000717892	G/A	6	56937691	+	NA	NA	NA	NA	NA	NA	G	R	G	G	A	G	G	G	A	G	A	G	G	R	G	R	R	G	G	A	G	G	R	R	G	R	G	G	G	G	G	G	G	G	G	G	G	G	G
snp_sb001000718063	G/T	6	56974070	+	NA	NA	NA	NA	NA	NA	G	G	G	G	T	K	G	T	T	T	T	G	K	K	G	K	K	G	G	T	G	G	K	K	G	K	G	G	G	G	G	G	G	G	G	G	G	G	G
snp_sb001000718066	C/T	6	56975436	+	NA	NA	NA	NA	NA	NA	C	C	C	C	T	Y	C	T	T	T	T	C	Y	Y	C	Y	Y	C	C	T	C	C	Y	Y	C	T	C	C	C	C	C	C	C	C	C	C	C	C	C
snp_sb001000718077	C/T	6	56978687	+	NA	NA	NA	NA	NA	NA	C	C	C	C	C	Y	C	T	C	T	C	C	C	C	C	C	C	C	C	C	C	C	C	C	C	C	C	C	C	C	C	C	C	C	C	C	C	C	C
snp_sb001000718172	T/C	6	57050176	+	NA	NA	NA	NA	NA	NA	T	Y	C	C	T	C	C	C	T	C	T	T	T	Y	C	Y	T	T	C	T	T	T	T	Y	C	T	T	C	T	C	T	C	C	T	Y	T	T	Y	T
snp_sb001000718185	A/C	6	57051380	+	NA	NA	NA	NA	NA	NA	A	M	A	C	A	C	C	C	A	C	A	A	A	M	C	A	A	A	C	A	A	A	A	M	C	A	A	C	A	C	A	C	C	A	M	A	A	M	A
snp_sb001000718265	T/G	6	57063875	+	NA	NA	NA	NA	NA	NA	T	K	T	G	T	G	G	G	G	G	T	K	K	K	G	K	T	T	G	T	T	T	K	K	G	T	T	G	T	G	T	G	G	T	K	T	T	K	T
snp_sb001000718335	G/A	6	57087853	+	NA	NA	NA	NA	NA	NA	G	R	G	A	G	A	A	G	G	G	G	R	R	R	A	R	G	G	A	G	G	G	R	R	A	G	G	A	G	A	G	A	A	G	R	G	G	R	G
snp_sb001000718336	A/G	6	57093254	+	NA	NA	NA	NA	NA	NA	A	A	A	G	A	G	G	A	A	A	A	R	R	R	G	A	A	A	G	A	A	A	R	R	G	A	A	G	A	G	A	G	G	A	R	A	A	R	A
snp_sb001000718414	A/T	6	57133203	+	NA	NA	NA	NA	NA	NA	A	A	A	A	A	A	A	T	A	T	A	W	A	W	A	W	T	T	A	A	T	T	W	W	W	W	T	A	T	A	T	A	A	T	W	T	T	W	T
snp_sb001000718486	G/T	6	57166656	+	NA	NA	NA	NA	NA	NA	G	G	G	G	G	G	G	T	G	T	G	G	G	G	G	G	G	G	G	G	G	G	G	G	G	G	G	G	G	G	G	G	G	G	G	G	G	G	G
snp_sb001000718499	C/G	6	57171484	+	NA	NA	NA	NA	NA	NA	G	G	G	C	G	C	C	G	G	G	G	C	S	C	C	S	C	C	C	G	C	C	S	S	C	G	C	C	C	C	C	C	C	C	C	C	C	S	C
snp_sb001000718726	G/C	6	57325067	+	NA	NA	NA	NA	NA	NA	C	C	C	C	G	G	G	G	C	G	S	G	G	G	G	S	G	G	G	C	G	G	G	G	G	G	G	G	G	G	G	G	G	G	G	G	G	G	G
snp_sb001000718763	A/G	6	57341190	+	NA	NA	NA	NA	NA	NA	G	G	G	A	A	A	A	A	A	A	A	A	A	A	A	R	A	A	A	G	A	A	A	A	A	A	A	A	A	A	A	A	A	A	A	A	A	A	A
snp_sb001000718864	A/G	6	57405764	+	NA	NA	NA	NA	NA	NA	G	G	G	G	A	R	G	G	G	G	A	A	A	A	A	R	A	A	A	A	A	A	R	A	A	A	A	A	A	A	A	A	A	A	A	A	A	R	A
snp_sb001000718874	A/C	6	57406525	+	NA	NA	NA	NA	NA	NA	C	C	C	C	A	M	C	C	C	C	A	A	A	A	A	M	A	A	A	A	A	A	M	A	A	A	A	A	A	A	A	A	A	A	A	A	A	M	A
snp_sb001000719123	A/G	6	57647043	+	NA	NA	NA	NA	NA	NA	A	A	A	A	A	A	G	A	G	A	A	R	A	R	A	R	G	G	G	A	G	G	R	R	G	A	G	G	G	G	G	G	G	G	G	G	G	R	G
snp_sb001000719127	T/G	6	57647287	+	NA	NA	NA	NA	NA	NA	T	T	T	T	T	T	G	T	G	T	T	K	T	K	T	K	G	G	G	T	G	G	K	K	G	T	G	G	G	G	G	G	G	G	G	G	G	K	G
snp_sb001000719254	G/T	6	57704110	+	NA	NA	NA	NA	NA	NA	T	T	T	T	G	K	G	G	G	G	G	G	G	K	T	K	G	G	G	G	G	G	G	G	G	G	G	G	G	G	G	G	G	G	G	G	G	K	G
snp_sb001000719315	G/A	6	57760061	+	NA	NA	NA	NA	NA	NA	A	A	A	A	A	G	G	G	G	G	A	G	G	G	G	R	G	G	G	A	G	G	R	G	G	A	G	G	G	G	G	G	G	G	G	G	G	R	G
snp_sb001000719459	A/C	6	57842306	+	NA	NA	NA	NA	NA	NA	C	C	C	A	C	A	C	A	A	A	C	A	A	A	A	M	A	A	A	C	A	A	M	A	A	C	A	A	A	A	A	A	A	A	A	A	A	A	A
snp_sb001000719606	T/A	6	57947690	+	NA	NA	NA	NA	NA	NA	A	A	A	A	A	T	T	T	T	T	A	T	T	T	T	W	T	T	T	A	T	T	W	T	T	A	T	T	T	T	T	T	T	T	T	T	T	T	T
snp_sb001000719669	T/C	6	58035596	+	NA	NA	NA	NA	NA	NA	C	C	C	T	C	T	C	T	C	T	C	T	T	T	T	Y	T	T	T	C	T	T	Y	T	T	C	T	T	T	T	T	T	T	T	T	T	T	Y	T
snp_sb001000719671	A/G	6	58036183	+	NA	NA	NA	NA	NA	NA	G	R	G	A	G	A	G	A	G	A	G	A	A	A	A	R	A	A	A	G	A	A	R	A	A	G	A	A	A	A	A	A	A	A	A	A	A	R	A
snp_sb001000719789	G/C	6	58131310	+	NA	NA	NA	NA	NA	NA	C	S	C	C	C	G	C	G	G	G	C	G	G	G	G	S	G	G	G	C	G	G	S	S	G	C	G	G	G	G	G	G	G	G	G	G	G	S	G
snp_sb001000719922	A/G	6	58190942	+	NA	NA	NA	NA	NA	NA	G	R	A	A	A	A	A	A	G	A	A	A	A	A	G	R	A	A	A	A	A	A	R	R	A	A	A	A	A	A	A	A	A	A	A	A	A	A	A
snp_sb001000719923	G/T	6	58191746	+	NA	NA	NA	NA	NA	NA	T	K	G	G	G	G	G	G	T	G	G	G	G	G	T	K	G	G	G	G	G	G	K	K	G	G	G	G	G	G	G	G	G	G	G	G	G	G	G
snp_sb001000720111	C/A	6	58537465	+	NA	NA	NA	NA	NA	NA	M	M	A	C	C	C	C	C	C	C	A	C	C	C	C	C	C	C	C	A	C	C	M	C	C	C	C	C	C	C	C	C	C	C	C	C	C	C	C
snp_sb001000720307	C/T	6	58638883	+	NA	NA	NA	NA	NA	NA	Y	Y	C	C	Y	C	C	C	C	C	Y	C	C	C	C	C	C	C	C	Y	C	C	C	C	C	Y	C	C	C	C	C	C	C	C	C	C	C	C	C
snp_sb001000720335	T/C	6	58654811	+	NA	NA	NA	NA	NA	NA	Y	Y	T	T	C	T	T	T	T	T	C	T	T	T	T	Y	T	T	T	C	T	T	Y	Y	T	C	T	T	T	T	T	T	T	T	T	T	T	Y	T
snp_sb001000720450	C/T	6	58735206	+	NA	NA	NA	NA	NA	NA	C	C	C	T	Y	T	T	C	T	T	C	C	C	C	C	Y	C	C	C	C	C	C	Y	C	C	T	C	C	C	C	C	C	C	C	C	T	C	C	C
snp_sb001000720600	A/G	6	58860779	+	NA	NA	NA	NA	NA	NA	G	G	G	G	G	A	G	A	G	A	G	A	A	A	A	R	A	A	A	A	R	A	R	A	A	A	A	A	A	A	A	A	A	A	A	A	A	A	A
snp_sb001000720625	G/A	6	58910092	+	NA	NA	NA	NA	NA	NA	G	G	G	G	G	G	G	G	G	G	A	G	G	G	G	G	G	G	G	A	G	G	R	G	G	G	G	G	G	G	G	G	G	G	G	R	G	G	G
snp_sb001000720897	A/T	6	59157048	+	NA	NA	NA	NA	NA	NA	A	A	A	T	T	A	T	A	T	A	T	A	A	A	A	W	A	A	A	T	W	A	W	A	A	T	A	A	A	A	A	A	A	A	A	A	A	A	A
snp_sb001000721097	T/G	6	59276261	+	NA	NA	NA	NA	NA	NA	G	G	G	G	T	T	T	T	T	T	G	T	T	T	T	T	T	T	T	T	T	T	T	T	T	T	T	T	T	T	T	T	T	T	T	T	T	T	T
snp_sb001000721113	T/A	6	59286857	+	NA	NA	NA	NA	NA	NA	A	A	A	T	T	T	T	T	T	T	T	T	T	T	T	T	T	T	T	T	T	T	T	T	T	T	T	T	T	T	T	T	T	T	T	T	T	T	T
snp_sb001000721176	T/A	6	59300084	+	NA	NA	NA	NA	NA	NA	T	T	T	A	T	T	A	T	T	T	T	T	T	T	T	T	T	T	T	T	T	T	W	T	T	T	T	T	T	T	T	T	T	T	T	T	T	W	T
snp_sb001000721736	C/T	6	59535899	+	NA	NA	NA	NA	NA	NA	C	C	C	C	C	C	T	C	T	C	C	C	C	C	C	Y	C	C	C	C	C	C	Y	C	C	C	C	C	C	C	C	C	C	C	C	C	C	Y	C
snp_sb001000721900	T/C	6	59999698	+	NA	NA	NA	NA	NA	NA	C	C	C	C	C	T	C	T	T	T	T	T	T	T	T	Y	T	T	T	T	T	T	Y	T	T	C	T	T	T	T	T	T	T	T	T	T	T	Y	T
snp_sb001000722037	G/A	6	60025425	+	NA	NA	NA	NA	NA	NA	A	A	A	A	A	G	A	G	G	G	G	G	G	G	G	R	G	G	G	G	G	G	R	G	G	A	G	G	G	G	G	G	G	G	G	G	G	R	G
snp_sb001000722230	C/T	6	60125608	+	NA	NA	NA	NA	NA	NA	C	C	C	C	T	C	T	C	T	C	T	C	C	Y	Y	Y	Y	T	C	T	C	C	Y	Y	Y	T	Y	C	C	C	Y	C	C	Y	Y	C	T	Y	T
snp_sb001000722624	C/A	6	60311964	+	NA	NA	NA	NA	NA	NA	A	A	A	A	A	C	A	C	A	C	A	C	C	C	C	M	C	C	C	A	M	C	M	C	C	A	C	C	C	C	C	C	C	C	C	C	C	M	C
snp_sb001000722728	C/A	6	60365032	+	NA	NA	NA	NA	NA	NA	C	C	C	C	C	C	C	C	C	C	C	C	C	C	C	C	C	C	C	C	C	C	C	C	C	C	C	C	C	C	C	C	C	C	C	C	C	C	C
snp_sb001000722757	A/C	6	60369078	+	NA	NA	NA	NA	NA	NA	A	A	A	A	A	A	A	A	A	A	A	A	A	A	A	A	A	A	A	A	A	A	A	A	A	A	A	A	A	A	A	A	A	A	A	A	A	A	A
snp_sb001000722953	G/C	6	60430265	+	NA	NA	NA	NA	NA	NA	G	G	G	G	S	G	G	G	G	G	C	G	G	G	G	S	G	G	G	C	G	G	S	G	G	C	G	G	G	G	G	G	G	G	G	G	G	G	G
snp_sb001000723106	C/G	6	60538899	+	NA	NA	NA	NA	NA	NA	S	S	S	C	S	C	C	C	C	C	S	C	C	S	C	S	C	C	C	C	C	C	C	C	C	C	C	C	C	C	C	C	C	C	C	C	C	C	C
snp_sb001000723739	T/A	6	60908842	+	NA	NA	NA	NA	NA	NA	W	W	T	T	T	T	A	T	A	T	A	T	A	W	T	W	W	T	T	A	T	T	W	T	T	A	T	T	T	T	T	T	T	T	T	T	T	W	T
snp_sb001000723812	A/G	6	60992689	+	NA	NA	NA	NA	NA	NA	G	G	G	G	G	G	G	G	A	G	A	G	G	R	R	G	G	A	A	G	G	A	R	R	A	G	R	A	A	A	R	A	A	R	R	A	A	R	A
snp_sb001000723852	T/G	6	61023837	+	NA	NA	NA	NA	NA	NA	K	K	G	G	G	K	T	G	T	G	T	K	T	K	K	K	K	T	T	T	K	T	K	K	T	T	K	T	T	T	K	T	T	K	K	T	T	K	T
snp_sb001000724245	C/T	6	61176174	+	NA	NA	NA	NA	NA	NA	Y	Y	T	T	T	T	C	T	C	T	C	Y	T	C	Y	T	T	C	C	C	Y	C	Y	Y	C	T	Y	C	C	C	Y	C	C	Y	Y	C	C	Y	C
snp_sb001000724447	G/A	6	61216366	+	NA	NA	NA	NA	NA	NA	R	R	A	A	A	R	G	A	G	A	G	R	G	G	R	R	R	G	G	G	R	G	R	R	G	G	R	G	G	G	R	G	G	G	R	G	G	R	G
snp_sb042060757126	T/C	7	602368	+	NA	NA	NA	NA	NA	NA	T	T	T	T	Y	T	T	T	Y	T	Y	T	T	T	Y	Y	T	T	T	T	T	T	Y	T	T	C	T	T	T	T	T	T	T	T	T	T	T	T	T
snp_sb042060757144	A/G	7	603229	+	NA	NA	NA	NA	NA	NA	A	A	A	A	R	A	A	A	R	A	R	A	A	A	A	R	A	A	A	A	A	A	A	A	A	G	A	A	A	A	A	A	A	A	A	A	A	A	A
snp_sb042060757346	C/T	7	668438	+	NA	NA	NA	NA	NA	NA	C	C	C	C	C	C	C	C	C	C	C	C	C	C	C	C	C	C	C	Y	C	C	C	C	C	C	T	T	C	T	C	C	C	C	Y	C	C	Y	C
snp_sb042060757566	C/T	7	697553	+	NA	NA	NA	NA	NA	NA	T	T	T	T	Y	C	T	C	T	C	T	C	C	Y	C	Y	C	C	C	C	C	C	Y	C	C	T	C	C	C	C	C	C	C	C	C	C	C	Y	C
snp_sb042060757568	C/T	7	697883	+	NA	NA	NA	NA	NA	NA	T	T	T	T	Y	C	T	C	T	C	T	C	C	Y	Y	Y	C	C	C	Y	C	C	Y	C	C	T	C	C	C	C	C	C	C	C	C	C	C	Y	C
snp_sb042060757698	T/C	7	746481	+	NA	NA	NA	NA	NA	NA	C	Y	C	C	T	T	C	T	Y	T	T	T	T	Y	T	Y	T	T	T	T	T	T	Y	T	T	T	T	T	T	T	T	T	T	T	T	T	T	Y	T
snp_sb042060757793	C/G	7	838294	+	NA	NA	NA	NA	NA	NA	G	G	G	G	S	C	G	C	G	C	S	C	C	S	C	S	C	C	C	G	C	C	S	C	C	G	C	C	C	C	C	C	C	C	C	C	C	S	C
snp_sb042060757817	T/A	7	920248	+	NA	NA	NA	NA	NA	NA	A	W	A	A	W	T	T	T	A	T	T	T	T	W	W	W	T	T	W	A	T	T	W	W	W	A	A	A	T	A	A	T	T	A	W	T	A	A	A
snp_sb042060757888	A/C	7	960731	+	NA	NA	NA	NA	NA	NA	C	M	C	A	M	A	C	A	A	A	A	A	A	M	A	A	A	A	A	M	A	A	A	A	A	A	A	A	A	A	A	A	A	A	A	A	A	M	A
snp_sb042060758016	A/C	7	1223268	+	NA	NA	NA	NA	NA	NA	C	C	C	C	A	A	C	A	M	A	C	A	C	M	A	M	A	A	A	C	A	A	M	A	M	A	A	A	A	A	A	A	A	A	A	A	A	M	A
snp_sb042060758026	C/T	7	1225141	+	NA	NA	NA	NA	NA	NA	T	Y	T	C	C	C	C	C	C	C	C	C	C	Y	C	Y	C	C	C	C	C	C	C	C	C	C	C	C	C	C	C	C	C	C	C	C	C	Y	C
snp_sb042060758044	G/C	7	1226466	+	NA	NA	NA	NA	NA	NA	C	C	C	N	G	G	S	G	S	G	C	G	C	S	G	S	G	G	G	C	G	G	S	G	G	G	G	G	G	G	G	G	G	G	G	G	G	S	G
snp_sb042060758094	A/T	7	1263271	+	NA	NA	NA	NA	NA	NA	A	W	A	T	W	A	T	A	T	A	T	W	T	W	T	W	A	T	W	T	A	A	W	W	W	T	A	A	A	A	T	A	A	W	A	A	T	W	T
snp_sb042060758247	T/G	7	1478259	+	NA	NA	NA	NA	NA	NA	T	T	T	T	K	T	K	T	T	T	T	T	T	K	T	K	T	T	T	T	T	T	T	T	T	K	T	T	T	T	T	T	T	T	T	T	T	T	T
snp_sb042060758885	C/A	7	2141155	+	NA	NA	NA	NA	NA	NA	A	M	C	C	C	C	C	C	M	C	C	C	C	C	M	M	C	C	C	C	C	C	C	C	C	C	C	C	C	C	C	C	C	C	C	C	C	M	C
snp_sb042060758889	A/G	7	2141730	+	NA	NA	NA	NA	NA	NA	G	R	A	A	A	A	A	A	R	A	A	A	A	A	A	R	A	A	A	A	A	A	A	A	A	A	A	A	A	A	A	A	A	A	A	A	A	R	A
snp_sb042060759165	C/T	7	2201883	+	NA	NA	NA	NA	NA	NA	T	Y	C	C	Y	C	C	C	Y	C	T	T	C	C	Y	Y	T	C	C	T	T	C	Y	Y	C	Y	C	C	C	C	C	C	C	C	C	C	C	Y	C
snp_sb042060759518	G/C	7	2404921	+	NA	NA	NA	NA	NA	NA	G	C	G	G	S	G	G	G	S	G	C	G	G	S	S	S	G	G	G	G	G	G	G	G	G	S	G	G	G	G	G	G	G	G	G	G	G	G	G
snp_sb042060759604	A/G	7	2424916	+	NA	NA	NA	NA	NA	NA	A	G	A	A	A	A	A	A	R	A	A	A	A	A	A	A	A	A	A	A	A	A	R	A	A	A	A	A	A	A	A	A	A	A	A	A	A	A	A
snp_sb042060759633	G/A	7	2440350	+	NA	NA	NA	NA	NA	NA	G	A	G	G	G	R	A	A	R	A	G	G	G	R	G	R	G	G	R	A	G	R	R	R	R	G	G	G	A	G	G	G	G	G	R	G	G	G	G
snp_sb042060759726	C/T	7	2472272	+	NA	NA	NA	NA	NA	NA	C	C	Y	C	C	C	C	C	C	C	C	C	C	C	C	C	C	C	C	C	C	C	C	C	C	C	C	C	C	C	C	C	C	C	C	C	C	C	C
snp_sb042060759872	C/T	7	2558553	+	NA	NA	NA	NA	NA	NA	Y	T	T	C	C	C	T	C	T	C	C	C	Y	Y	Y	Y	T	T	C	C	T	Y	Y	T	C	C	C	C	C	C	C	C	C	Y	C	T	C	C	C
snp_sb042060759910	G/A	7	2561261	+	NA	NA	NA	NA	NA	NA	R	G	G	G	G	G	G	G	G	G	A	G	G	R	G	R	G	G	G	A	G	G	G	G	G	A	G	G	G	G	G	G	G	G	G	G	G	R	G
snp_sb042060760081	G/A	7	2622240	+	NA	NA	NA	NA	NA	NA	G	G	A	G	G	G	G	G	G	G	G	G	G	R	G	R	G	G	G	G	G	G	G	G	G	G	G	G	G	G	G	G	G	G	G	G	G	G	G
snp_sb042060760098	A/C	7	2623348	+	NA	NA	NA	NA	NA	NA	A	A	C	A	A	A	A	A	A	A	A	A	A	M	A	M	A	A	A	A	A	A	A	A	A	A	A	A	A	A	A	A	A	A	A	A	A	A	A
snp_sb042060760099	T/C	7	2623635	+	NA	NA	NA	NA	NA	NA	T	T	C	T	T	T	T	T	T	T	T	T	T	Y	T	Y	T	T	T	T	T	T	T	T	T	T	T	T	T	T	T	T	T	T	T	T	T	T	T
snp_sb042060760334	G/T	7	2807219	+	NA	NA	NA	NA	NA	NA	K	K	G	G	T	G	T	G	K	G	T	G	G	G	G	K	G	G	G	T	G	G	K	G	G	K	G	G	G	G	G	G	G	G	G	G	G	G	G
snp_sb042060760356	G/A	7	2820515	+	NA	NA	NA	NA	NA	NA	R	A	A	G	A	G	A	G	A	G	A	G	G	G	G	R	G	G	G	A	G	G	R	G	G	A	G	G	G	G	G	G	G	G	G	G	G	R	G
snp_sb042060760417	G/A	7	2922271	+	NA	NA	NA	NA	NA	NA	G	G	G	G	G	R	A	A	R	A	A	G	G	G	G	R	G	G	R	G	G	G	R	G	R	G	G	G	A	G	G	G	G	G	G	G	G	G	G
snp_sb042060760455	A/G	7	2945057	+	NA	NA	NA	NA	NA	NA	R	A	G	A	A	A	A	A	A	A	A	G	G	R	G	R	G	G	A	A	G	G	R	G	R	R	G	G	A	A	A	A	A	R	A	G	A	R	A
snp_sb042060760754	A/C	7	3219408	+	NA	NA	NA	NA	NA	NA	A	A	A	A	A	M	C	C	M	C	A	A	A	A	C	M	C	M	M	A	C	A	M	M	M	A	A	A	C	C	A	A	C	A	A	A	A	A	A
snp_sb042060761346	A/T	7	3661289	+	NA	NA	NA	NA	NA	NA	A	A	A	A	T	A	A	A	W	A	T	A	A	A	A	W	A	A	A	T	A	A	A	A	A	T	A	A	A	A	A	A	A	A	A	A	A	A	A
snp_sb042060761490	A/T	7	3776173	+	NA	NA	NA	NA	NA	NA	A	A	A	A	A	A	T	A	A	A	A	A	A	A	A	A	A	A	A	A	A	A	W	A	A	A	A	A	A	A	A	A	A	A	A	A	A	A	A
snp_sb042060761520	T/A	7	3809206	+	NA	NA	NA	NA	NA	NA	A	A	A	T	T	T	T	T	T	T	T	T	T	T	T	W	T	T	T	T	T	T	T	T	T	T	T	T	T	T	T	T	T	T	T	T	T	W	T
snp_sb042060761567	C/T	7	3811877	+	NA	NA	NA	NA	NA	NA	T	T	T	C	C	C	C	C	C	C	C	C	C	C	C	Y	C	C	C	C	C	C	C	C	C	C	C	C	C	C	C	C	C	C	C	C	C	Y	C
snp_sb042060761693	A/T	7	3918156	+	NA	NA	NA	NA	NA	NA	A	W	T	A	A	A	T	A	A	A	A	T	T	W	A	W	T	T	A	A	T	W	W	W	A	A	A	A	A	A	A	A	A	A	A	W	A	A	A
snp_sb042060761927	T/C	7	4010741	+	NA	NA	NA	NA	NA	NA	C	Y	T	T	C	T	T	T	C	T	C	C	C	Y	T	Y	C	C	T	C	C	Y	Y	Y	T	C	T	T	T	T	T	T	T	T	T	C	T	Y	T
snp_sb042060762195	C/T	7	4069225	+	NA	NA	NA	NA	NA	NA	T	Y	C	C	T	C	C	C	Y	C	T	C	C	Y	C	Y	C	C	C	T	C	C	Y	C	C	Y	C	C	C	C	C	C	C	C	C	C	C	Y	C
snp_sb042060762223	A/G	7	4075896	+	NA	NA	NA	NA	NA	NA	G	R	A	A	G	A	A	A	R	A	G	G	G	R	A	R	G	G	A	G	G	R	R	R	A	R	A	A	A	A	A	A	A	A	A	A	A	R	A
snp_sb042060762367	A/T	7	4347171	+	NA	NA	NA	NA	NA	NA	A	A	A	A	T	A	W	A	W	A	T	A	A	A	A	A	A	A	A	T	A	A	A	A	A	A	A	A	A	A	A	A	A	A	A	A	A	A	A
snp_sb042060762947	G/A	7	4628148	+	NA	NA	NA	NA	NA	NA	R	R	A	G	A	G	A	G	R	A	A	G	G	R	A	R	G	A	G	A	R	G	R	R	G	R	G	G	G	G	G	G	G	R	G	G	G	R	G
snp_sb042060762959	A/C	7	4631417	+	NA	NA	NA	NA	NA	NA	M	M	A	A	A	M	A	A	M	A	A	C	C	A	A	M	C	A	A	A	M	M	A	M	A	M	A	A	A	A	A	A	A	A	A	A	A	M	A
snp_sb042060763007	G/A	7	4674191	+	NA	NA	NA	NA	NA	NA	R	R	G	A	G	R	A	G	G	G	G	G	G	R	G	G	G	G	A	G	G	R	R	G	G	G	G	G	G	G	G	A	A	G	G	G	G	G	G
snp_sb042060763043	A/C	7	4677807	+	NA	NA	NA	NA	NA	NA	A	A	A	A	A	A	A	A	M	C	A	A	A	A	A	M	A	A	A	A	A	A	M	A	A	A	A	A	A	A	A	A	A	A	A	A	A	A	A
snp_sb042060763215	A/T	7	4750720	+	NA	NA	NA	NA	NA	NA	W	W	T	A	T	A	T	A	W	A	T	A	A	W	A	W	A	A	A	T	W	A	W	A	A	W	T	T	A	T	A	A	A	A	T	W	A	W	A
snp_sb042060763225	A/G	7	4755872	+	NA	NA	NA	NA	NA	NA	A	A	A	A	A	A	G	A	A	A	A	A	A	A	A	A	A	A	A	A	A	A	R	A	A	A	A	A	A	A	A	A	A	A	A	A	A	A	A
snp_sb042060763267	G/T	7	4779853	+	NA	NA	NA	NA	NA	NA	K	K	T	G	T	G	T	G	T	G	T	G	G	K	G	K	G	G	G	T	K	G	K	G	G	K	T	T	G	T	G	G	G	G	T	G	G	K	G
snp_sb042060763285	T/G	7	4787738	+	NA	NA	NA	NA	NA	NA	K	K	G	G	T	T	G	T	T	T	T	T	T	K	T	T	T	T	K	T	T	T	K	T	K	K	T	T	T	T	T	G	G	T	T	T	T	K	T
snp_sb042060763434	C/A	7	4845740	+	NA	NA	NA	NA	NA	NA	C	C	C	C	A	C	C	C	M	C	A	C	C	C	C	M	C	C	C	A	C	C	M	C	C	M	C	C	C	C	C	C	C	C	C	C	C	C	C
snp_sb042060763688	G/T	7	4883094	+	NA	NA	NA	NA	NA	NA	G	G	G	G	G	G	G	G	G	G	G	T	T	K	K	K	K	G	K	G	G	K	K	G	K	G	G	G	G	G	G	T	T	G	G	G	G	G	G
snp_sb042060764024	G/A	7	5101345	+	NA	NA	NA	NA	NA	NA	G	R	A	G	G	G	A	G	G	G	G	G	G	G	G	R	R	G	R	G	G	G	R	G	R	G	A	A	G	G	G	G	A	G	R	G	G	R	G
snp_sb042060764205	T/A	7	5144341	+	NA	NA	NA	NA	NA	NA	T	T	T	T	T	W	T	T	T	T	T	T	T	T	T	T	T	T	W	T	T	T	W	T	W	T	T	T	A	T	A	A	T	W	T	T	A	W	A
snp_sb042060764681	G/T	7	5394964	+	NA	NA	NA	NA	NA	NA	G	G	G	G	G	G	T	G	G	G	G	K	T	K	T	K	K	K	G	G	G	G	K	G	G	G	G	G	G	T	G	G	G	G	K	G	G	G	G
snp_sb042060764746	C/T	7	5447930	+	NA	NA	NA	NA	NA	NA	T	T	T	C	C	C	C	C	C	C	C	Y	T	Y	C	Y	Y	C	T	C	C	T	Y	Y	C	Y	T	T	T	T	T	T	T	Y	T	C	T	T	T
snp_sb042060764772	A/C	7	5463290	+	NA	NA	NA	NA	NA	NA	A	A	A	C	A	A	A	A	M	A	A	A	A	M	A	M	A	A	C	A	A	A	M	M	M	A	A	A	C	A	C	C	C	M	A	A	C	M	C
snp_sb042060764913	A/T	7	5480147	+	NA	NA	NA	NA	NA	NA	A	A	A	T	T	A	A	A	T	A	T	A	A	A	A	W	A	A	A	T	A	A	W	A	A	W	A	A	A	A	A	A	A	A	A	A	A	A	A
snp_sb042060764926	C/T	7	5481324	+	NA	NA	NA	NA	NA	NA	C	C	C	T	T	C	C	C	T	C	T	C	C	C	C	Y	C	C	C	T	C	C	Y	C	C	Y	C	C	C	C	C	C	C	C	C	C	C	C	C
snp_sb042060764937	C/G	7	5482937	+	NA	NA	NA	NA	NA	NA	C	C	C	G	G	C	C	C	G	C	G	C	C	C	C	S	C	C	C	G	C	C	S	C	C	S	C	C	C	C	C	C	C	C	C	C	C	C	C
snp_sb042060765279	A/C	7	5784440	+	NA	NA	NA	NA	NA	NA	A	A	A	C	A	A	C	A	M	A	A	A	A	M	A	A	A	A	M	A	A	A	A	A	A	A	C	C	A	C	M	C	C	M	C	A	C	M	C
snp_sb042060765294	A/G	7	5786738	+	NA	NA	NA	NA	NA	NA	A	A	A	G	A	A	G	A	R	A	A	A	A	R	A	R	A	A	R	A	A	A	A	A	A	A	G	G	A	A	R	G	G	R	R	A	G	R	G
snp_sb042060765316	T/A	7	5807555	+	NA	NA	NA	NA	NA	NA	T	T	T	T	W	T	T	T	T	T	T	T	W	T	T	W	T	T	T	A	W	T	W	T	T	T	T	T	T	T	T	T	T	T	T	T	T	T	T
snp_sb042060765319	C/T	7	5809196	+	NA	NA	NA	NA	NA	NA	C	C	C	C	Y	C	C	C	C	C	C	C	Y	C	C	Y	C	C	C	T	Y	C	Y	C	C	C	C	C	C	C	C	C	C	C	C	C	C	C	C
snp_sb042060765355	G/A	7	5846603	+	NA	NA	NA	NA	NA	NA	A	A	A	G	G	G	G	G	R	G	G	R	R	A	A	R	R	A	R	G	G	R	R	R	G	R	A	A	G	A	R	A	A	A	A	G	A	A	A
snp_sb042060765489	C/T	7	5994696	+	NA	NA	NA	NA	NA	NA	C	C	C	C	Y	C	C	C	T	C	Y	C	C	C	C	Y	C	C	C	T	Y	Y	Y	C	C	Y	C	C	C	C	C	C	C	C	C	T	C	C	C
snp_sb042060766286	G/A	7	6410245	+	NA	NA	NA	NA	NA	NA	R	R	R	R	G	G	G	G	R	G	G	G	G	G	G	G	G	G	G	G	G	G	G	G	G	G	G	G	G	G	G	G	G	G	G	G	G	G	G
snp_sb042060766366	C/A	7	6458250	+	NA	NA	NA	NA	NA	NA	C	C	C	C	A	C	C	C	C	C	M	C	C	C	C	M	C	C	C	A	C	C	M	C	C	M	C	C	C	C	C	C	C	C	C	C	C	C	C
snp_sb042060766621	C/T	7	6671420	+	NA	NA	NA	NA	NA	NA	T	T	T	T	C	C	C	C	Y	C	Y	Y	C	T	T	Y	T	T	C	C	T	T	T	T	C	Y	C	C	C	C	C	C	C	Y	C	T	C	Y	C
snp_sb042060767862	G/C	7	7569781	+	NA	NA	NA	NA	NA	NA	S	C	C	C	G	G	G	G	G	G	G	G	G	S	G	G	G	G	G	G	G	G	G	G	G	G	C	C	G	G	G	G	G	G	S	G	G	S	G
snp_sb042060768158	G/A	7	7712082	+	NA	NA	NA	NA	NA	NA	R	G	G	G	A	G	G	G	G	G	R	G	G	G	G	R	G	G	G	G	G	G	G	G	G	R	G	G	G	G	G	A	A	G	G	G	G	G	G
snp_sb042060768252	G/A	7	7782733	+	NA	NA	NA	NA	NA	NA	A	A	A	A	R	G	R	G	G	G	R	G	G	R	G	R	G	G	G	A	G	G	R	G	G	G	G	G	G	G	G	G	G	G	G	G	G	R	G
snp_sb042060768391	C/A	7	7861800	+	NA	NA	NA	NA	NA	NA	C	C	C	C	C	C	A	C	C	C	C	C	C	C	C	C	C	C	C	C	C	C	M	C	C	C	C	C	C	C	C	C	C	C	C	C	C	C	C
snp_sb042060768757	T/C	7	8018533	+	NA	NA	NA	NA	NA	NA	T	Y	Y	T	C	T	T	T	T	T	C	T	T	T	T	Y	T	T	T	T	T	T	Y	T	T	Y	T	T	T	T	T	T	T	T	T	T	T	T	T
snp_sb042060769363	A/T	7	8202881	+	NA	NA	NA	NA	NA	NA	W	W	W	A	A	W	A	T	A	T	A	T	T	T	A	W	W	W	T	A	T	W	W	W	T	W	T	T	T	T	T	A	A	T	T	T	T	W	T
snp_sb042060769816	G/A	7	8302386	+	NA	NA	NA	NA	NA	NA	R	R	A	G	A	G	G	G	G	G	A	G	A	R	A	R	R	R	G	A	G	A	R	R	G	A	A	A	G	G	G	G	G	R	R	A	G	R	G
snp_sb042060769852	T/C	7	8304515	+	NA	NA	NA	NA	NA	NA	Y	Y	C	T	C	T	T	T	T	T	C	T	C	Y	C	Y	T	Y	T	C	T	C	Y	Y	T	C	C	C	T	T	T	T	T	Y	Y	C	T	Y	T
snp_sb042060769890	C/A	7	8307004	+	NA	NA	NA	NA	NA	NA	M	M	A	C	C	C	C	C	C	C	C	C	A	M	A	M	C	M	C	C	C	A	M	M	C	C	C	C	C	C	C	C	C	M	C	A	C	C	C
snp_sb042060770010	G/A	7	8326201	+	NA	NA	NA	NA	NA	NA	A	A	A	A	G	G	G	G	A	G	G	A	G	A	G	R	R	R	G	G	A	G	G	G	G	G	R	A	G	A	G	A	A	G	A	G	G	R	G
snp_sb042060770126	G/A	7	8408434	+	NA	NA	NA	NA	NA	NA	A	R	A	A	G	G	A	G	G	G	G	R	G	R	G	R	G	R	G	G	G	G	R	R	G	R	R	G	G	A	G	G	G	G	R	G	G	R	G
snp_sb042060770307	C/T	7	8424378	+	NA	NA	NA	NA	NA	NA	Y	C	C	C	C	C	C	C	C	C	C	C	C	C	C	C	C	C	C	C	C	C	C	C	C	C	C	C	C	C	C	T	T	C	C	C	C	Y	C
snp_sb042060770742	A/G	7	8646573	+	NA	NA	NA	NA	NA	NA	A	A	A	A	A	G	A	G	A	G	A	A	A	A	A	A	A	A	A	A	A	A	A	A	G	A	A	A	G	A	G	G	G	R	A	A	G	R	G
snp_sb042060770748	G/T	7	8647644	+	NA	NA	NA	NA	NA	NA	G	G	G	G	G	T	G	T	T	T	G	G	G	G	G	K	G	G	G	K	G	G	K	G	T	G	G	G	T	G	T	T	T	T	G	G	T	K	T
snp_sb042060771257	G/A	7	8852228	+	NA	NA	NA	NA	NA	NA	G	G	G	G	A	G	G	G	A	G	A	R	A	R	A	R	G	A	G	R	G	R	R	R	R	A	G	G	G	G	G	G	G	G	G	G	G	G	G
snp_sb042060771309	A/G	7	8865948	+	NA	NA	NA	NA	NA	NA	G	G	G	G	G	A	G	A	A	A	G	R	G	G	G	R	A	G	A	R	A	R	R	R	R	G	A	A	A	A	A	A	A	A	A	A	A	R	A
snp_sb042060771406	T/C	7	8888881	+	NA	NA	NA	NA	NA	NA	C	C	C	C	C	T	C	T	T	T	C	C	C	C	C	Y	C	C	T	T	C	C	Y	C	Y	C	T	T	T	T	T	T	T	T	T	Y	T	Y	T
snp_sb042060771471	G/A	7	8897791	+	NA	NA	NA	NA	NA	NA	G	R	R	G	G	G	G	G	A	G	G	G	G	G	G	R	G	G	G	R	G	G	R	R	G	G	G	G	G	G	G	G	G	G	G	G	G	R	G
snp_sb042060772026	A/G	7	9428572	+	NA	NA	NA	NA	NA	NA	R	R	G	G	A	A	A	G	G	A	A	A	A	R	A	R	A	A	A	A	A	A	A	A	A	A	A	A	A	A	A	A	A	A	A	A	A	R	A
snp_sb042060772306	C/G	7	9517138	+	NA	NA	NA	NA	NA	NA	G	S	G	G	C	C	G	G	G	C	C	C	C	S	C	S	C	C	C	S	C	C	C	C	C	C	C	C	C	C	C	C	C	C	C	C	C	S	C
snp_sb042060773067	G/T	7	10104320	+	NA	NA	NA	NA	NA	NA	K	K	K	G	G	G	G	T	K	G	G	G	G	K	G	K	G	G	G	K	G	G	G	G	G	G	G	G	G	G	G	G	G	G	G	G	G	G	G
snp_sb042060773069	C/A	7	10105177	+	NA	NA	NA	NA	NA	NA	M	A	A	C	M	C	C	M	A	C	M	C	C	M	C	M	C	C	C	M	C	C	M	C	C	M	C	C	C	C	C	C	C	C	C	C	C	M	C
snp_sb042060774248	G/C	7	10969160	+	NA	NA	NA	NA	NA	NA	G	G	G	G	C	G	G	G	G	G	C	G	G	G	G	S	G	G	G	C	G	G	S	G	G	C	G	G	G	G	G	G	G	G	G	S	G	G	G
snp_sb042060774985	C/T	7	12018772	+	NA	NA	NA	NA	NA	NA	T	T	T	T	T	C	T	C	T	C	T	C	C	Y	C	Y	C	C	C	T	C	C	Y	C	C	Y	C	C	C	C	C	C	C	C	C	C	C	Y	C
snp_sb042060775129	A/G	7	12074205	+	NA	NA	NA	NA	NA	NA	A	A	A	A	A	A	A	A	G	A	G	A	A	A	A	R	A	A	A	R	A	A	R	A	A	A	A	A	A	A	A	A	A	A	A	A	A	R	A
snp_sb042060775131	A/T	7	12076185	+	NA	NA	NA	NA	NA	NA	A	A	A	A	A	A	A	A	T	A	T	T	T	W	T	W	T	T	A	W	T	T	T	T	A	W	A	A	A	T	A	A	A	A	W	T	A	W	A
snp_sb042060775622	G/A	7	12297319	+	NA	NA	NA	NA	NA	NA	G	G	G	G	G	R	G	G	G	G	A	A	R	G	R	G	R	A	G	R	G	G	R	R	G	R	A	A	G	A	G	G	G	R	A	G	G	R	G
snp_sb042060775771	A/T	7	12350458	+	NA	NA	NA	NA	NA	NA	A	A	A	A	A	A	W	A	A	A	W	T	A	W	T	A	W	T	A	W	A	W	W	W	A	A	T	T	A	T	A	A	A	A	T	A	A	W	A
snp_sb042060775878	T/G	7	12402181	+	NA	NA	NA	NA	NA	NA	G	G	G	G	T	T	T	T	G	T	T	T	T	K	T	T	T	T	T	T	T	T	K	T	T	T	T	T	T	T	T	T	T	T	T	T	T	T	T
snp_sb042060776855	T/C	7	15654417	+	NA	NA	NA	NA	NA	NA	C	C	C	C	T	T	T	T	T	T	T	T	T	Y	T	Y	T	T	T	Y	T	Y	Y	T	T	T	T	T	T	T	T	T	T	T	T	T	T	Y	T
snp_sb042060777297	C/A	7	15926543	+	NA	NA	NA	NA	NA	NA	A	A	A	A	A	C	A	A	A	C	A	A	A	M	A	M	A	A	C	A	A	A	M	A	C	A	A	A	C	A	C	C	C	M	A	A	C	M	C
snp_sb042060777301	A/G	7	15931278	+	NA	NA	NA	NA	NA	NA	G	G	G	G	A	A	A	A	A	A	A	R	R	R	A	R	G	A	A	A	G	A	R	R	A	A	G	G	A	A	A	A	A	A	R	R	A	R	A
snp_sb042060778293	G/C	7	17094520	+	NA	NA	NA	NA	NA	NA	C	C	C	C	G	G	G	G	G	G	G	G	G	S	G	G	G	G	G	G	G	G	G	G	G	G	G	G	G	G	G	G	G	G	G	G	G	S	G
snp_sb042060778451	G/C	7	17139586	+	NA	NA	NA	NA	NA	NA	G	G	G	G	G	C	G	G	G	C	G	G	G	S	G	G	G	G	C	G	G	G	S	G	C	G	G	G	C	G	C	C	C	S	G	G	C	S	C
snp_sb042060778763	C/T	7	17302182	+	NA	NA	NA	NA	NA	NA	T	T	T	T	C	C	C	C	C	C	C	C	C	Y	C	C	C	C	C	C	C	C	C	C	C	C	C	C	C	C	C	C	C	C	C	C	C	Y	C
snp_sb042060779858	C/T	7	17758809	+	NA	NA	NA	NA	NA	NA	T	T	T	T	C	C	T	C	C	C	C	C	Y	Y	C	Y	C	C	C	C	C	C	C	Y	C	C	C	C	C	C	C	C	C	C	C	C	C	Y	C
snp_sb042060780467	G/C	7	18092953	+	NA	NA	NA	NA	NA	NA	C	C	C	C	G	G	C	G	G	G	G	G	S	S	G	G	G	G	G	G	G	G	G	S	G	G	G	G	G	G	G	G	G	G	G	G	G	S	G
snp_sb042060782711	T/C	7	19039088	+	NA	NA	NA	NA	NA	NA	C	C	C	C	T	T	C	T	T	T	T	T	Y	Y	T	Y	T	T	T	T	T	T	T	Y	T	T	T	T	T	T	T	T	T	T	T	T	T	Y	T
snp_sb042060782721	T/C	7	19052080	+	NA	NA	NA	NA	NA	NA	T	T	T	T	T	T	T	T	T	T	T	T	T	Y	T	Y	T	T	T	Y	T	T	Y	T	T	T	T	T	T	T	T	T	T	T	T	T	T	T	T
snp_sb042060783818	G/C	7	19892836	+	NA	NA	NA	NA	NA	NA	G	G	G	G	G	G	G	G	G	G	G	G	S	G	G	S	G	G	G	S	G	G	S	S	G	G	G	G	G	G	G	G	G	G	G	G	G	G	G
snp_sb042060791045	T/C	7	22819202	+	NA	NA	NA	NA	NA	NA	C	C	C	C	T	T	C	T	T	T	T	T	T	Y	T	Y	T	T	T	T	T	T	T	T	T	T	T	T	T	T	T	T	T	T	T	T	T	Y	T
snp_sb042060792678	G/T	7	23484389	+	NA	NA	NA	NA	NA	NA	G	G	G	G	G	G	G	G	G	G	G	G	K	G	G	K	G	G	G	G	G	G	K	K	G	G	G	G	G	G	G	G	G	G	G	G	G	G	G
snp_sb042060804835	A/G	7	30435297	+	NA	NA	NA	NA	NA	NA	A	A	A	A	A	A	A	A	A	A	A	A	R	A	A	A	A	A	A	A	A	A	R	R	A	A	A	A	A	A	A	A	A	A	A	A	A	A	A
snp_sb042060806808	C/T	7	32013076	+	NA	NA	NA	NA	NA	NA	C	C	C	C	C	C	C	C	C	C	C	C	Y	C	C	C	C	C	C	C	C	C	Y	Y	C	C	C	C	C	C	C	C	C	C	C	C	C	C	C
snp_sb042060810749	G/A	7	37587848	+	NA	NA	NA	NA	NA	NA	G	G	G	G	A	G	G	A	A	G	A	G	G	G	G	R	G	G	G	R	G	G	R	G	G	R	G	G	G	G	G	G	G	G	G	G	G	G	G
snp_sb042060811075	C/G	7	37727439	+	NA	NA	NA	NA	NA	NA	C	C	C	C	G	C	C	C	G	C	G	S	S	C	G	S	S	G	C	S	C	G	S	S	C	G	C	C	C	G	C	C	C	S	S	G	C	C	C
snp_sb042060811508	T/C	7	37893915	+	NA	NA	NA	NA	NA	NA	T	T	T	T	C	T	T	C	C	T	C	Y	Y	T	C	Y	Y	C	T	Y	T	C	Y	Y	T	C	T	T	T	C	T	T	T	Y	Y	T	T	T	T
snp_sb042060811516	T/C	7	37902851	+	NA	NA	NA	NA	NA	NA	T	T	T	T	C	T	T	C	C	T	C	Y	Y	T	C	Y	Y	C	T	Y	T	C	Y	Y	T	C	T	T	T	C	T	T	T	Y	Y	T	T	T	T
snp_sb042060812228	C/G	7	39076799	+	NA	NA	NA	NA	NA	NA	C	C	C	C	C	C	C	C	C	C	C	C	C	C	C	C	C	C	C	C	C	C	S	C	C	C	C	C	C	C	C	C	C	C	C	C	C	C	C
snp_sb042060812269	T/C	7	39091085	+	NA	NA	NA	NA	NA	NA	T	T	T	T	T	T	T	T	T	T	T	T	T	T	T	T	T	T	T	T	T	T	Y	T	T	T	T	T	T	T	T	T	T	T	T	T	T	T	T
snp_sb042060812271	T/G	7	39091328	+	NA	NA	NA	NA	NA	NA	T	T	T	T	T	T	T	T	T	T	T	T	T	T	T	T	T	T	T	T	T	T	K	T	T	T	T	T	T	T	T	T	T	T	T	T	T	T	T
snp_sb042060813825	A/G	7	39653062	+	NA	NA	NA	NA	NA	NA	A	A	A	A	A	A	A	A	A	A	A	A	A	A	A	A	A	A	A	A	A	A	R	A	A	A	A	A	A	A	A	A	A	A	A	A	A	A	A
snp_sb042060814271	A/G	7	39762751	+	NA	NA	NA	NA	NA	NA	A	A	A	A	A	G	A	A	A	G	A	A	A	R	A	R	A	A	G	R	A	A	R	A	G	A	A	A	G	A	G	G	G	R	A	A	G	R	G
snp_sb042060815045	T/C	7	40120879	+	NA	NA	NA	NA	NA	NA	T	T	T	T	T	T	T	T	T	T	T	T	Y	T	T	Y	T	T	T	Y	T	T	Y	Y	T	T	T	T	T	T	T	T	T	T	T	T	T	T	T
snp_sb042060829083	T/C	7	49513148	+	NA	NA	NA	NA	NA	NA	T	T	T	T	C	T	T	C	C	T	C	T	T	T	T	Y	T	T	T	C	T	T	Y	T	T	Y	T	T	T	T	T	T	T	T	T	T	T	T	T
snp_sb042060830052	C/T	7	49995276	+	NA	NA	NA	NA	NA	NA	C	C	C	C	T	C	C	C	T	C	T	C	C	C	C	Y	C	C	C	T	C	C	Y	C	C	Y	C	C	C	C	C	C	C	C	C	C	C	C	C
snp_sb042060830088	C/G	7	50011255	+	NA	NA	NA	NA	NA	NA	C	C	C	C	G	C	C	C	G	C	G	C	C	C	C	S	C	C	C	G	C	C	S	C	C	S	C	C	C	C	C	C	C	C	C	C	C	C	C
snp_sb042060830323	A/G	7	50124330	+	NA	NA	NA	NA	NA	NA	A	A	A	A	G	A	A	G	G	A	G	A	A	A	A	R	A	A	A	G	A	A	R	A	A	R	A	A	A	A	A	A	A	A	A	A	A	A	A
snp_sb042060830701	A/C	7	50318248	+	NA	NA	NA	NA	NA	NA	A	A	A	A	C	A	A	C	C	A	C	A	A	A	A	M	A	A	A	M	A	A	M	A	A	M	A	A	A	A	A	A	A	A	A	A	A	A	A
snp_sb042060830942	T/C	7	50465987	+	NA	NA	NA	NA	NA	NA	T	T	T	T	C	T	T	C	C	T	C	T	T	T	T	Y	T	T	T	C	T	T	Y	T	T	Y	T	T	T	T	T	T	T	T	T	T	T	T	T
snp_sb042060833046	G/C	7	53013186	+	NA	NA	NA	NA	NA	NA	G	C	G	G	G	G	G	G	G	G	G	C	G	G	S	S	S	C	G	S	C	C	S	S	G	G	G	G	G	G	G	G	G	G	G	G	G	G	G
snp_sb042060833189	C/G	7	53164249	+	NA	NA	NA	NA	NA	NA	G	G	G	G	C	C	G	C	G	G	C	C	C	S	C	C	C	C	C	S	C	C	C	C	C	C	C	C	C	C	C	C	C	C	C	C	C	C	C
snp_sb042060833611	G/A	7	53988427	+	NA	NA	NA	NA	NA	NA	G	G	G	G	A	R	G	G	G	G	A	G	G	G	R	R	G	G	G	R	G	G	R	G	G	R	G	G	G	G	G	G	G	G	G	G	G	G	G
snp_sb042060833889	T/A	7	54091299	+	NA	NA	NA	NA	NA	NA	A	A	A	A	A	W	A	A	A	A	A	T	T	W	W	W	T	T	T	A	T	T	W	T	T	W	T	T	T	T	T	T	T	T	T	T	T	W	T
snp_sb042060833896	C/G	7	54092026	+	NA	NA	NA	NA	NA	NA	G	G	G	G	G	G	G	G	G	G	G	C	C	S	C	S	C	C	C	G	C	C	S	C	C	S	C	C	C	C	C	C	C	C	C	C	C	S	C
snp_sb042060834108	C/A	7	54216799	+	NA	NA	NA	NA	NA	NA	A	A	A	A	C	M	A	A	A	A	C	C	C	M	C	M	C	C	C	C	C	C	M	C	C	C	C	C	C	C	C	C	C	C	C	C	C	M	C
snp_sb042060834212	A/G	7	54307459	+	NA	NA	NA	NA	NA	NA	G	G	G	G	G	G	G	G	G	G	G	A	A	R	R	R	A	A	A	G	A	A	R	A	A	R	A	A	A	A	A	A	A	A	A	A	A	R	A
snp_sb042060834378	A/T	7	54371263	+	NA	NA	NA	NA	NA	NA	T	T	T	T	A	W	T	T	T	T	A	T	T	W	W	W	W	T	A	A	T	T	W	T	A	A	T	T	A	T	A	A	A	W	T	T	A	W	A
snp_sb042060834531	C/G	7	54578827	+	NA	NA	NA	NA	NA	NA	G	G	G	G	C	C	C	G	G	C	C	C	S	S	C	C	C	C	S	C	C	C	S	C	S	C	S	C	C	C	C	C	C	C	C	C	C	S	C
snp_sb042060836142	C/T	7	55684121	+	NA	NA	NA	NA	NA	NA	T	T	T	T	C	C	T	C	C	C	C	C	C	Y	C	C	C	C	C	C	C	C	C	C	C	C	C	C	C	C	C	C	C	C	C	C	C	Y	C
snp_sb042060838087	G/T	7	56619115	+	NA	NA	NA	NA	NA	NA	G	G	G	G	G	G	G	G	G	G	G	G	G	G	G	K	G	G	G	G	G	G	K	G	G	G	G	G	G	G	G	G	G	G	G	G	G	G	G
snp_sb042060838738	G/A	7	56911820	+	NA	NA	NA	NA	NA	NA	R	G	G	G	G	G	A	G	R	G	G	A	A	R	R	R	A	G	G	G	A	G	R	R	G	G	G	G	G	G	G	G	G	R	G	G	G	R	G
snp_sb042060838745	C/G	7	56914586	+	NA	NA	NA	NA	NA	NA	S	C	C	C	C	C	G	C	S	C	C	G	G	S	S	S	G	C	C	C	G	C	S	S	C	C	C	C	C	C	C	C	C	S	C	C	C	S	C
snp_sb042060838802	T/A	7	56950794	+	NA	NA	NA	NA	NA	NA	W	T	T	T	T	T	A	T	W	T	T	A	A	W	W	W	A	T	T	T	A	T	W	W	T	T	T	T	T	T	T	T	T	W	T	T	T	T	T
snp_sb042060839003	G/A	7	56987058	+	NA	NA	NA	NA	NA	NA	R	A	A	A	G	G	G	G	R	G	A	G	G	R	G	R	G	G	G	A	G	G	R	G	G	G	G	G	G	G	G	G	G	G	G	G	G	R	G
snp_sb042060839386	G/A	7	57399747	+	NA	NA	NA	NA	NA	NA	G	G	G	G	G	A	G	G	G	G	G	R	A	R	R	R	A	G	G	R	A	A	R	A	G	R	G	G	G	G	G	G	G	R	R	A	G	G	G
snp_sb042060839694	G/C	7	57574138	+	NA	NA	NA	NA	NA	NA	S	C	G	C	C	S	C	G	S	G	C	G	G	C	G	S	G	G	G	C	G	S	S	G	G	S	G	G	G	C	S	G	G	G	S	C	G	G	G
snp_sb042060839737	G/T	7	57636755	+	NA	NA	NA	NA	NA	NA	T	T	T	T	T	G	T	G	T	G	T	G	G	K	G	K	G	G	G	T	K	G	K	G	G	K	G	G	G	G	G	G	G	G	G	G	G	K	G
snp_sb042060840008	C/G	7	57778908	+	NA	NA	NA	NA	NA	NA	G	G	G	G	G	S	G	C	G	G	G	S	G	S	S	S	G	C	C	G	S	C	S	S	C	G	C	C	C	C	C	C	C	S	C	C	C	S	C
snp_sb042060840501	C/G	7	58157210	+	NA	NA	NA	NA	NA	NA	G	G	G	G	G	C	C	C	S	C	G	C	C	S	C	S	C	C	C	G	C	C	S	S	C	S	C	C	C	C	C	C	C	C	C	C	C	S	C
snp_sb042060840684	T/C	7	58231374	+	NA	NA	NA	NA	NA	NA	T	T	T	T	C	T	T	T	Y	T	C	T	T	T	Y	Y	T	T	T	C	T	T	Y	Y	T	Y	T	T	T	T	T	T	T	T	T	T	T	T	T
snp_sb042060840838	T/A	7	58313922	+	NA	NA	NA	NA	NA	NA	A	A	A	A	T	T	A	T	W	T	T	T	T	W	T	W	T	T	T	T	T	T	W	W	T	T	T	T	T	T	T	T	T	T	T	T	T	W	T
snp_sb042060842020	G/A	7	59046460	+	NA	NA	NA	NA	NA	NA	A	A	A	A	A	G	A	G	A	G	A	R	A	R	R	R	A	A	G	A	R	R	R	R	G	R	A	A	G	G	G	G	G	R	R	G	G	R	G
snp_sb042060842434	G/C	7	59307792	+	NA	NA	NA	NA	NA	NA	G	G	G	G	C	G	G	G	C	G	C	G	G	G	S	S	G	G	G	C	G	G	S	G	G	S	G	G	G	G	G	G	G	G	G	G	G	G	G
snp_sb042060842613	G/C	7	59397184	+	NA	NA	NA	NA	NA	NA	G	G	G	G	G	G	G	G	S	G	G	G	G	G	G	G	G	G	G	G	G	G	S	G	G	G	G	G	G	G	G	G	G	G	G	G	G	G	G
snp_sb042060842784	G/A	7	59420739	+	NA	NA	NA	NA	NA	NA	A	G	A	A	G	R	A	A	G	A	G	G	G	R	G	R	G	G	R	G	G	G	G	G	R	G	G	G	A	G	R	G	G	R	G	G	A	R	A
snp_sb042060842875	C/T	7	59454848	+	NA	NA	NA	NA	NA	NA	C	C	C	C	C	C	C	C	Y	C	C	C	C	C	C	C	C	C	C	C	C	C	Y	C	C	C	C	C	C	C	C	C	C	C	C	C	C	Y	C
snp_sb042060843121	A/C	7	59597397	+	NA	NA	NA	NA	NA	NA	A	A	A	A	A	A	C	A	A	A	A	A	A	A	M	A	A	A	A	A	A	A	M	A	A	A	C	C	A	C	A	A	A	A	M	C	A	M	A
snp_sb042060843160	T/C	7	59610497	+	NA	NA	NA	NA	NA	NA	C	C	C	C	T	T	T	T	Y	T	T	T	T	Y	T	Y	T	T	T	T	T	T	Y	Y	T	T	C	C	T	C	T	T	T	T	Y	T	T	Y	T
snp_sb042060843166	G/A	7	59611304	+	NA	NA	NA	NA	NA	NA	A	A	A	A	G	G	G	G	R	G	G	G	G	R	G	R	G	G	G	G	G	G	R	R	G	G	A	A	G	A	G	G	G	G	R	G	G	R	G
snp_sb042060843502	C/A	7	59985895	+	NA	NA	NA	NA	NA	NA	A	A	A	A	C	C	C	C	C	C	C	C	C	C	C	C	C	C	C	C	C	C	C	C	C	C	C	C	C	C	C	C	C	C	C	C	C	C	C
snp_sb042060843522	G/T	7	59997937	+	NA	NA	NA	NA	NA	NA	G	T	G	T	G	G	G	G	G	G	G	G	G	K	G	G	G	G	G	G	G	G	G	K	G	G	G	G	G	G	G	G	G	G	G	G	G	K	G
snp_sb042060844082	C/T	7	60318851	+	NA	NA	NA	NA	NA	NA	C	C	C	C	Y	C	C	C	Y	C	C	C	C	C	Y	C	C	C	C	T	C	C	C	C	C	C	C	C	C	C	C	C	C	C	C	C	C	C	C
snp_sb042060844102	C/A	7	60324168	+	NA	NA	NA	NA	NA	NA	C	C	C	C	M	C	C	C	M	C	C	C	C	C	M	C	C	C	C	A	C	C	C	C	C	C	C	C	C	C	C	C	C	C	C	C	C	C	C
snp_sb042060844526	T/C	7	60505368	+	NA	NA	NA	NA	NA	NA	T	T	T	T	T	T	T	T	T	T	T	Y	T	Y	T	Y	C	T	C	T	Y	C	Y	Y	Y	T	C	C	T	C	Y	C	T	C	Y	T	C	Y	C
snp_sb042060844605	C/T	7	60575427	+	NA	NA	NA	NA	NA	NA	C	C	C	C	C	Y	C	T	C	T	C	C	C	C	C	C	C	C	C	C	C	C	Y	C	Y	C	C	C	C	C	Y	C	C	C	C	T	C	C	C
snp_sb042060844814	G/T	7	60682162	+	NA	NA	NA	NA	NA	NA	G	K	G	T	T	K	T	T	T	T	T	G	G	K	G	K	G	G	G	T	G	G	K	G	K	T	T	T	G	T	K	G	G	G	T	G	G	K	G
[truncated: 952 more rows]
[truncated: 121 more columns]
