# Supplementary material for: Genome-wide association study and genomic prediction of root system architecture traits in Sorghum (Sorghum bicolor (L.) Moench) at the seedling stage
Source: BMC Plant Biol. 2025 Jan 17;25:69. doi: 10.1186/s12870-025-06077-w (PMC11740658; doi:10.1186/s12870-025-06077-w)
Supplement: Supplementary file 4 — Supplementary Material 4: Supplementary Table 4: The distribution of favorable alleles of significant SNPs across 160 sorghum genotypes. [file 12870_2025_6077_MOESM4_ESM.xlsx]

## Sheet: Sheet1
Supplementary Table 4. The favorable allele distribution of significant SNPs across 160 sorghum genotypes.
Trait	SNP ID	Alleles	Favorable allele	chr	Position	27897	27917	27920	223565	226056	225836	225838	69496	69493	210917	69294	19619	19624	237292	237301	238391	238394	238403	238408	236733	238397	238412	238416	238420	237264	238379	238380	SB1	SB4	SB5	SB7	SB12	SB13	SB14	SB15	SB16	SB17	SB21	SB27	SB29	SB31	239113	239116	237287
NRA	sbi7781202	G/A	G	3	11053605	G	G	G	G	G	G	G	G	G	G	A	G	A	G	G	R	R	G	G	A	A	G	R	R	G	G	G	G	G	G	G	G	G	G	G	A	G	G	G	G	G	G	G	R
	sbi20340807	G/T	T	6	47614312	G	G	G	G	T	G	T	G	T	G	K	T	T	K	T	K	K	G	G	K	T	G	K	T	G	T	K	T	G	T	G	G	G	G	K	G	G	G	G	G	G	K	G	T
	sbi24257982	C/G	C	7	62580069	S	S	G	G	C	C	C	C	S	C	C	C	C	C	C	S	C	C	C	C	C	C	S	C	C	C	C	C	C	C	C	C	C	C	C	C	C	S	C	C	C	C	C	S
	sbi2946469	A/C	A	1	71747223	A	M	C	A	M	M	C	A	A	A	M	A	A	C	M	M	A	M	A	C	A	A	M	M	M	A	A	A	A	A	A	A	A	M	A	M	A	M	A	A	A	M	A	M
	sbi3022983	G/A	A	1	73690076	R	R	A	G	G	G	A	G	A	G	G	G	G	G	G	G	G	G	G	G	G	G	R	G	G	G	G	G	G	G	G	G	G	G	G	G	G	R	G	G	G	G	G	R
NNR	sbi29649877	C/G	C	9	45256800	C	C	C	C	C	S	C	G	G	G	C	G	G	S	S	S	G	G	C	C	G	G	S	G	C	S	G	G	C	C	C	C	C	C	S	C	C	S	C	C	C	G	G	S
	sbi29954292	C/T	C	9	51147626	T	T	T	T	T	C	T	C	T	C	T	T	T	T	Y	Y	Y	T	C	T	T	Y	Y	Y	C	Y	C	C	C	C	C	C	C	C	C	C	C	Y	C	C	C	C	C	Y
NRL	sbi29897704	T/G	G	9	50101376	G	G	G	G	G	T	G	T	G	T	G	K	T	K	K	K	T	T	K	K	T	T	K	K	T	K	T	T	T	T	K	T	T	K	T	T	T	K	T	G	T	T	T	K
	sbi29939092	G/C	C	9	50893174	C	C	C	C	C	G	C	G	C	G	C	S	G	S	S	S	S	G	G	C	G	S	S	S	G	S	G	G	G	G	G	G	G	G	G	C	G	S	G	G	G	G	G	S
FSW	sbi3632542	G/A	G	2	6203646	A	A	A	G	R	G	G	G	A	G	A	G	G	R	A	R	R	G	G	R	A	R	R	G	G	R	G	G	G	G	G	G	G	G	G	G	G	R	G	G	G	R	G	R
	sbi29897694	C/T	C	9	50101247	T	T	T	T	T	C	T	C	T	C	T	Y	C	Y	Y	Y	C	C	Y	Y	C	C	Y	Y	C	Y	C	C	C	C	Y	C	C	Y	C	C	C	Y	C	T	C	C	C	Y
	sbi30071808	T/C	T	9	53885817	T	T	T	T	T	Y	T	C	T	C	T	Y	T	Y	T	Y	T	T	Y	T	T	Y	T	T	C	Y	C	C	T	T	Y	T	T	T	Y	T	T	Y	T	T	C	T	T	Y
	sbi20839691	A/G	A	6	58860779	G	G	G	G	G	A	G	A	G	A	G	A	A	A	A	R	A	A	A	A	R	A	R	A	A	A	A	A	A	A	A	A	A	A	A	A	A	A	A	A	A	A	A	R
DSW	sbi24668980	A/G	A	8	5053406	R	R	G	A	A	A	A	A	A	A	A	A	A	A	A	A	A	A	A	A	A	A	R	A	A	A	A	A	A	A	A	A	A	A	A	A	A	R	A	A	A	A	A	R
	sbi3632542	G/A	G	2	6203646	A	A	A	G	R	G	G	G	A	G	A	G	G	R	A	R	R	G	G	R	A	R	R	G	G	R	G	G	G	G	G	G	G	G	G	G	G	R	G	G	G	R	G	R
	sbi29939008	C/T	C	9	50892152	T	T	T	T	T	C	T	C	T	C	Y	C	C	Y	C	Y	Y	C	C	Y	C	C	Y	Y	C	Y	C	C	C	C	C	C	C	Y	C	C	C	Y	C	C	C	Y	C	Y
LA	sbi32853830	C/T	C	10	51473805	C	C	C	C	C	C	T	C	C	C	C	C	C	C	C	C	C	Y	C	C	C	C	Y	C	C	Y	T	C	C	C	T	C	C	Y	Y	C	T	Y	T	T	C	C	C	C
[truncated: 116 more columns]
